# Supplementary material for: Maize cytolines as models to study the impact of different cytoplasms on gene expression under heat stress conditions
Source: BMC Plant Biol. 2023 Jan 2;23:4. doi: 10.1186/s12870-022-04023-8 (PMC9806912; doi:10.1186/s12870-022-04023-8)
Supplement: Supplementary file 1 — Additional file 1. Differentially expressed genes in the three cytolines. Up- and down-DEGs identified in this study are presented in six tabs, as gene IDs, annotations, and fold regulation (FR) values. Various groupings of these DEGs are indicated in the headers. Tabs 1–5 include nuclear DEGs, whereas the 6th tab contains organellar DEGs and associated heatmaps for the mitochondria (upper tier) and chloroplast (lower tier), respectively [file 12870_2022_4023_MOESM1_ESM.xlsx]

## Sheet: Up DEGs_all
Additional file 1. Up- and down-DEGs identified in this study are presented in six tabs as gene IDs, annotations, and fold regulation (FR) values. Various groupings of these DEGs are indicated in the headers. Tabs 1-5 include nuclear DEGs, whereas the 6th tab contains the list of organellar DEGs and associated heatmaps for the mitochondria and chloroplast, respectively
4973 DEGs common to "cytT248", "TC243" and "cytTC221":						352 DEGs common to "cytTC221" and "cytT248":					530 DEGs common to "TC243" and "cytT248":					357 DEGs common to "TC243" and "cytTC221":					336 DEGs exclusively in "cytT248":				519 DEGs exclusively in "TC243":				974 DEGs exclusively in "cytTC221":
Gene ID	Annotation	cytT248	TC243	cytTC221		Gene ID	Annotation	cytTC221	cytT248		Gene ID	Annotation	TC243	cytTC248		Gene ID	Annotation	TC243	cytTC221		Gene ID	Annotation	cytT248		Gene ID	Annotation	TC243		Gene ID	Annotation	cytTC221
Zm00001d028408	heat shock protein26	665.11	743.79	519.299		Zm00001d008847	nucleosome/chromatin assembly factor D110	16.7318	9.7718		Zm00001d039821	-	17.107	11.5622		Zm00001d029455	Ubiquinone biosynthesis protein COQ9 mitochondrial	39.2632	48.3663		Zm00001d017742	GRF-transcription factor 6	27.6743		Zm00001d015856	citrate synthase1	21.1597		Zm00001d041760	-	23.433
Zm00001d028561	heat shock protein11	298.74	374.743	163.979		Zm00001d040411	-	15.4588	7.39502		Zm00001d015776	-	10.6386	9.64307		Zm00001d030859	-	21.388	21.0017		Zm00001d021572	UDP-glycosyltransferase 71B1	10.4352		Zm00001d034618	-	13.5911		Zm00001d012930	-	18.7077
Zm00001d045139	vacuolar proton pump6	279.757	342.915	192.945		Zm00001d016588	glycerophosphodiester phosphodiesterase1	12.1841	9.87527		Zm00001d027748	-	10.5118	4.06017		Zm00001d015376	-	20.8284	25.1858		Zm00001d042315	MADS-transcription factor 69	8.95211		Zm00001d035270	Sterile alpha motif (SAM) domain-containing protein	11.8333		Zm00001d027362	-	18.4635
Zm00001d008841	heat shock protein18c	273.02	235.369	194.689		Zm00001d009652	acidic ribosomal protein P2a-2	10.5319	9.86057		Zm00001d040787	abscisic acid stress ripening9	8.25349	2.98549		Zm00001d029969	nucleoside diphosphate kinase1	19.0097	6.4957		Zm00001d043954	MAP kinase18	6.56248		Zm00001d007755	-	9.68532		Zm00001d015997	-	17.1923
Zm00001d018229	Adenine nucleotide alpha hydrolases-like superfamily protein	269.314	230.457	215.454		Zm00001d005647	Probable receptor-like protein kinase	7.65506	4.23299		Zm00001d024239	autophagy8d	7.85177	8.08767		Zm00001d021051	-	16.039	18.5597		Zm00001d028213	histone-lysine N-methyltransferases	4.81719		Zm00001d053066	NifU-like protein 2 chloroplastic	9.62205		Zm00001d048252	-	14.1879
Zm00001d052194	heat shock protein22	249.851	245.847	152.39		Zm00001d009866	-	7.39969	5.86208		Zm00001d022467	Anthocyanidin 3-O-glucosyltransferase	7.13441	3.45293		Zm00001d011741	-	12.9473	22.3706		Zm00001d006046	methyl binding domain111	4.18608		Zm00001d043911	fiber protein2	8.21592		Zm00001d005424	-	12.4406
Zm00001d039936	heat shock protein12	225.025	249.247	271.535		Zm00001d042935	induced by phosphate starvation1	7.09918	1.92498		Zm00001d039703	autophagy18c	6.33784	5.90997		Zm00001d030266	-	12.6494	11.2837		Zm00001d014423	similar to RCD one5	4.09547		Zm00001d039321	SMR domain-containing protein	8.07911		Zm00001d037395	-	11.9159
Zm00001d031794	alpha amylase2	223.928	131.025	109.438		Zm00001d003493	anther pollen histone1	7.02619	9.55425		Zm00001d036563	-	5.97774	7.31919		Zm00001d004006	SNF1-related protein kinase regulatory subunit gamma-1	10.1273	15.6308		Zm00001d037664	-	3.52287		Zm00001d028022	-	6.67002		Zm00001d009440	-	11.0902
Zm00001d020898	Heat shock protein 90-2	222.448	237.183	173.433		Zm00001d051685	adenine nucleotide translocator2	5.69312	4.14504		Zm00001d037410	Peroxidase 1	5.57399	4.4411		Zm00001d033982	-	9.53905	6.23559		Zm00001d009808	Probable galacturonosyltransferase 7	3.1568		Zm00001d017379	thioredoxin3	6.57085		Zm00001d050921	-	10.8746
Zm00001d047799	heat shock protein5	181.883	157.92	252.776		Zm00001d004591	-	4.88085	4.72637		Zm00001d011272	-	5.51131	5.6917		Zm00001d047282	-	9.38467	10.949		Zm00001d008851	-	2.99848		Zm00001d008731	-	5.56426		Zm00001d011353	-	10.1624
Zm00001d013507	-	181.784	197.861	174.245		Zm00001d022005	-	4.70633	3.57896		Zm00001d049253	-	5.42498	5.2956		Zm00001d023908	auxin binding protein homolog5	8.8266	7.96262		Zm00001d000196	-	2.98215		Zm00001d011081	-	5.3433		Zm00001d035720	actin3	9.55179
Zm00001d052738	HSF-transcription factor 7	179.839	138.207	125.301		Zm00001d018409	-	4.67347	3.86348		Zm00001d034934	Nuclear transport factor 2 (NTF2) family protein	5.30849	4.04813		Zm00001d002847	(+)-neomenthol dehydrogenase	7.1198	1.6662		Zm00001d011427	-	2.97054		Zm00001d008619	triose phosphate isomerase3	4.99542		Zm00001d028787	-	9.29196
Zm00001d017287	-	179.01	106.781	153.569		Zm00001d003002	IAA-amino acid hydrolase ILR1-like 3	4.65564	4.77506		Zm00001d004176	-	5.00389	2.57465		Zm00001d030577	bZIP-transcription factor 45	6.70591	6.34521		Zm00001d047020	ADP-ribosylation factor GTPase-activating protein AGD10	2.95462		Zm00001d021128	-	4.79532		Zm00001d036403	-	9.24396
Zm00001d023387	AT3g10020/T22K18_16; Expressed protein; protein	154.555	114.198	243.8		Zm00001d022446	OVATE-transcription factor 31	4.53926	4.58269		Zm00001d043164	cyclin7	4.81223	2.76012		Zm00001d045497	-	6.65503	5.3588		Zm00001d034834	MAP kinase-like4	2.91632		Zm00001d008797	-	4.60753		Zm00001d049691	Succinate dehydrogenase subunit 6 mitochondrial	9.21437
Zm00001d043407	-	150.264	229.067	193.781		Zm00001d002770	ARM repeat superfamily protein	4.36757	4.09732		Zm00001d018460	leunig-related2	4.74707	4.38315		Zm00001d037509	-	6.59128	8.78354		Zm00001d034186	allene oxide synthesis3	2.79639		Zm00001d052321	-	4.5153		Zm00001d025359	-	9.01788
Zm00001d031325	heat shock protein8	144.779	166.988	165.057		Zm00001d036560	-	4.35433	2.50901		Zm00001d035770	-	4.58839	4.44411		Zm00001d041569	-	6.41482	6.20965		Zm00001d038545	calmodulin1	2.69317		Zm00001d025998	-	4.11223		Zm00001d049652	-	8.19275
Zm00001d053091	flavin-binding kelch repeat f-box2	122.98	131.135	80.3984		Zm00001d011596	-	4.18519	1.84199		Zm00001d006488	BNR/Asp-box repeat family protein	4.53682	5.54339		Zm00001d051234	hydroxyproline-rich glycoprotein family protein	6.37041	7.54151		Zm00001d033866	-	2.68188		Zm00001d031832	-	3.99941		Zm00001d011766	-	7.80147
Zm00001d046471	Multiprotein-bridging factor 1c	114.077	100.784	132.56		Zm00001d002938	set domain gene107	4.16117	4.86437		Zm00001d025185	-	4.46247	3.46287		Zm00001d035606	-	6.21189	1.21092		Zm00001d022098	-	2.67922		Zm00001d045160	-	3.87832		Zm00001d005442	Ankyrin repeat family protein	7.06177
Zm00001d038806	heat-shock protein 101	112.691	121.624	86.4589		Zm00001d027318	BTF3 homolog	4.15742	5.49025		Zm00001d032029	HEC/Ndc80p family protein	4.38011	2.4796		Zm00001d006896	-	5.89701	4.43132		Zm00001d017366	AP2-EREBP-transcription factor 76	2.63266		Zm00001d003630	-	3.72061		Zm00001d000346	-	6.9139
Zm00001d009797	-	106.715	88.6367	134.324		Zm00001d038929	ATP synthase2	4.08842	3.39737		Zm00001d020325	potassium high-affinity transporter23	4.23902	3.07041		Zm00001d047460	-	5.83955	4.38321		Zm00001d005323	C2H2-like zinc finger protein	2.55401		Zm00001d015459	brown midrib5	3.61902		Zm00001d034252	-	6.84974
Zm00001d018297	Chaperone DnaJ-domain superfamily protein	94.504	93.8283	73.7122		Zm00001d035731	-	3.71684	4.66434		Zm00001d010198	-	4.09552	3.69151		Zm00001d037499	thioredoxin h homolog4	5.59493	3.49259		Zm00001d025161	-	2.51851		Zm00001d048348	transcription activator-related	3.55511		Zm00001d009848	-	6.7894
Zm00001d019078	AAA-ATPase ASD mitochondrial	94.4891	97.0701	29.1377		Zm00001d017152	endochitinase precursor4	3.7103	1.2907		Zm00001d019850	Fatty acyl-CoA reductase 1	4.04358	3.16766		Zm00001d002842	remorin3	5.54506	5.35203		Zm00001d003683	-	2.50865		Zm00001d053076	NAD kinase 2 chloroplastic	3.52084		Zm00001d052951	-	6.53253
Zm00001d030698	-	90.9297	84.0534	77.0041		Zm00001d012336	-	3.65486	2.96629		Zm00001d036540	-	3.93742	3.82535		Zm00001d006113	-	5.44561	6.46721		Zm00001d043548	Phenylalanine--tRNA ligase chloroplastic/mitochondrial	2.50525		Zm00001d032047	-	3.48522		Zm00001d039401	CID11	6.52003
Zm00001d032186	-	89.7686	91.3662	68.0736		Zm00001d020956	-	3.55448	3.10452		Zm00001d045650	-	3.87774	5.45574		Zm00001d013074	opaque2 heterodimerizing protein2	5.12338	5.68139		Zm00001d012510	Putative cytochrome P450 superfamily protein	2.50378		Zm00001d045603	polymerase II transcription-mediator3	3.41874		Zm00001d053175	-	6.38215
Zm00001d039935	heat shock protein17.2	89.3645	50.985	78.799		Zm00001d052056	T-complex protein 1 subunit alpha	3.44193	1.98205		Zm00001d028297	bHLH-transcription factor 3	3.8423	3.44135		Zm00001d048360	-	5.06161	4.57757		Zm00001d003027	-	2.48166		Zm00001d043984	Integral membrane protein-like	3.31475		Zm00001d031128	-	6.2092
Zm00001d021627	senescence regulator	81.283	71.5552	75.3411		Zm00001d018211	1-aminocyclopropane-1-carboxylate oxidase35	3.36605	1.99292		Zm00001d051664	2-oxoglutarate (2OG) and Fe(II)-dependent oxygenase superfamily protein	3.68524	2.92265		Zm00001d034826	Elongation factor G-1 mitochondrial	5.02161	3.46522		Zm00001d045394	-	2.47968		Zm00001d028631	-	3.26125		Zm00001d020014	-	6.12333
Zm00001d045361	-	81.0752	149.089	55.1906		Zm00001d021882	-	3.32948	1.37168		Zm00001d008788	-	3.50614	3.57157		Zm00001d053895	bHLH-transcription factor 51	4.76761	16.1023		Zm00001d044106	UDP-glycosyltransferase 73B3	2.4718		Zm00001d025665	-	3.23344		Zm00001d032548	GNAT-transcription factor 3	5.86547
Zm00001d020954	C3H-transcription factor 340	81.0133	94.5995	157.664		Zm00001d003068	phosphoenolpyruvate carboxylase kinase4	3.04638	1.78592		Zm00001d039827	siamese-related11	3.4795	2.07373		Zm00001d049860	NAC-transcription factor 75	4.52121	1.88703		Zm00001d038537	F-box protein	2.45418		Zm00001d052952	Putative H/ACA ribonucleoprotein complex subunit 1-like protein 1	3.21342		Zm00001d022581	AMP deaminase	5.85439
Zm00001d046492	elongated mesocotyl2	80.3673	80.3206	61.1519		Zm00001d031922	-	2.9823	1.26559		Zm00001d020631	root-specific kinase 1	3.45624	3.46218		Zm00001d049674	-	4.46937	3.76729		Zm00001d045696	-	2.42091		Zm00001d018884	ubiquitin conjugating enzyme14	2.93344		Zm00001d006512	protein disulfide isomerase12	5.42382
Zm00001d005654	-	78.8783	62.4834	25.5925		Zm00001d015355	Urease accessory protein F	2.94704	2.37179		Zm00001d053543	BZR-transcription factor 3	3.38333	2.42347		Zm00001d016036	Chloroplast processing peptidase	4.15135	6.25777		Zm00001d026122	-	2.38266		Zm00001d032170	-	2.76865		Zm00001d027769	glutathione reductase1	5.34771
Zm00001d002823	Hsp70-Hsp90 organizing protein 3	77.6805	92.7195	51.8312		Zm00001d013910	DEAD-box ATP-dependent RNA helicase 8	2.94404	2.10859		Zm00001d003058	Probable low-specificity L-threonine aldolase 1	3.34392	2.90831		Zm00001d045137	-	4.0766	7.97368		Zm00001d053702	-	2.36749		Zm00001d017424	-	2.71915		Zm00001d048531	DEAD-box ATP-dependent RNA helicase 50	5.15843
Zm00001d038327	-	75.4751	100.246	83.0263		Zm00001d012545	-	2.93927	1.69747		Zm00001d042116	U-box domain-containing protein 44	3.28392	1.92665		Zm00001d048796	-	3.8775	4.74897		Zm00001d037886	40S ribosomal protein S21a	2.28433		Zm00001d019186	-	2.6984		Zm00001d034649	-	5.08655
Zm00001d047553	18 kda heat shock protein18a	71.3149	112.566	66.4525		Zm00001d002161	-	2.91699	1.34188		Zm00001d025667	Maize LINC KASH AtWIP-like2	3.27191	1.98742		Zm00001d054085	-	3.87437	3.83814		Zm00001d034482	-	2.27865		Zm00001d052411	nucleotide sugar transporter-KT 1	2.55929		Zm00001d032554	HIT-type Zinc finger family protein	4.96208
Zm00001d053967	bZIP-transcription factor 71	69.2423	53.2669	64.2063		Zm00001d028546	-	2.90207	2.49663		Zm00001d049068	-	3.27031	2.58972		Zm00001d016928	somatic embryogenesis receptor-like kinase2	3.73412	4.39685		Zm00001d020365	-	2.26692		Zm00001d014945	Lactate/malate dehydrogenase family protein	2.55919		Zm00001d050123	-	4.94826
Zm00001d053415	VQ motif-transcription factor24	68.6107	41.7643	78.9732		Zm00001d047589	Trihelix-transcription factor 29	2.89629	3.61466		Zm00001d006467	adenosine 5'-phosphosulfate reductase-like2	3.2362	1.59425		Zm00001d014679	acidic ribosomal protein P3	3.70467	3.73327		Zm00001d017197	-	2.24805		Zm00001d048575	-	2.35104		Zm00001d026575	-	4.65838
Zm00001d024903	heat shock protein, 90 kDa	68.291	74.7276	56.7357		Zm00001d020361	PHD-transcription factor 30	2.87603	2.91545		Zm00001d049455	-	3.21368	3.50021		Zm00001d002243	-	3.66268	3.30653		Zm00001d016239	-	2.23642		Zm00001d044068	Molybdate transporter 2	2.32566		Zm00001d033764	Exportin-2	4.56657
Zm00001d034740	-	67.988	67.8175	62.6598		Zm00001d046316	-	2.83767	1.64685		Zm00001d023360	-	3.20787	2.44918		Zm00001d040631	-	3.63552	2.25436		Zm00001d011845	NADPH:quinone oxidoreductase	2.23375		Zm00001d017178	-	2.27947		Zm00001d049940	Probable calcium-binding protein CML48	4.4947
Zm00001d029673	F-box protein PP2-A13	67.9832	69.4646	54.0241		Zm00001d011627	Kinase superfamily protein	2.74236	1.28565		Zm00001d014896	-	3.20769	2.6915		Zm00001d029597	Leucine-rich repeat (LRR) family protein	3.62232	2.33437		Zm00001d028548	-	2.20424		Zm00001d042246	NAC-transcription factor 80	2.22365		Zm00001d052200	F-box protein41	4.46687
Zm00001d017557	-	60.5675	48.1414	26.4697		Zm00001d044698	ATP-dependent RNA helicase	2.73793	1.72189		Zm00001d047333	-	3.20385	2.41351		Zm00001d050125	Putative sucrose-phosphate synthase family protein isoform 1%3B Putative sucrose-phosphate synthase family protein isoform 2%3B Putative sucrose-phosphate synthase family protein isoform 3	3.5487	3.32764		Zm00001d046680	-	2.20113		Zm00001d021085	ALBINO3-like protein 1 chloroplastic	2.17241		Zm00001d012295	Dual specificity protein phosphatase Diacylglycerol kinase catalytic region	4.39039
Zm00001d049729	-	60.5186	50.3202	47.033		Zm00001d003905	-	2.69529	1.30678		Zm00001d038863	Transcription factor bHLH87	3.17933	3.54084		Zm00001d012992	-	3.52967	4.8354		Zm00001d024721	-	2.18378		Zm00001d047166	cystathionine gamma-synthase1	2.06362		Zm00001d030819	-	4.38379
Zm00001d015327	ubiquitin1	59.0024	53.7104	46.3493		Zm00001d021938	Putative polyol transporter 1	2.64995	1.27951		Zm00001d053332	-	3.14676	2.88047		Zm00001d007341	-	3.51331	1.23492		Zm00001d046480	O-Glycosyl hydrolases family 17 protein	2.15359		Zm00001d050245	-	2.00822		Zm00001d052911	-	4.37103
Zm00001d012968	ZFP16-2	58.1889	77.8474	29.8417		Zm00001d002314	-	2.64086	1.19981		Zm00001d010086	-	3.11932	2.16636		Zm00001d027326	actin related protein like4	3.45143	4.00893		Zm00001d018652	FAD/NAD(P)-binding oxidoreductase family protein	2.14831		Zm00001d047594	SNF1 protein kinase regulatory subunit beta-1	2.00407		Zm00001d046004	beta-1,2-xylosyltransferase7	4.36727
Zm00001d051139	-	56.9098	68.308	51.3057		Zm00001d011476	-	2.62229	1.24726		Zm00001d049602	-	3.05547	2.92317		Zm00001d002580	-	3.39322	5.43015		Zm00001d046260	NADH dehydrogenase subunit 7	2.12368		Zm00001d023650	-	1.98683		Zm00001d031428	Monogalactosyldiacylglycerol synthase 2 chloroplastic	4.35056
Zm00001d044497	Thioredoxin family Trp26	54.9041	56.7216	64.9913		Zm00001d021960	-	2.61833	2.83847		Zm00001d002854	-	3.05139	2.80261		Zm00001d011139	histone deacetylase102	3.32564	4.90702		Zm00001d015139	-	2.0992		Zm00001d039777	-	1.96344		Zm00001d042923	-	4.28051
Zm00001d023694	-	53.9925	74.4039	49.2875		Zm00001d028707	-	2.57627	1.33549		Zm00001d011131	protein phosphatase homolog19	2.97329	2.07187		Zm00001d032440	-	3.19847	2.39311		Zm00001d042966	-	2.07715		Zm00001d023553	-	1.96042		Zm00001d020975	methyl binding domain108	4.10846
Zm00001d016446	cysteine protease1	53.9422	64.8279	45.8627		Zm00001d013392	-	2.55916	1.19344		Zm00001d053987	-	2.93668	2.7125		Zm00001d033605	-	3.13995	3.96706		Zm00001d053718	Trihelix-transcription factor 11	2.0421		Zm00001d025905	Cox19-like CHCH family protein	1.91042		Zm00001d026363	-	4.09279
Zm00001d012710	-	51.1849	69.4787	77.4618		Zm00001d019591	Ubiquinone biosynthesis protein ubiB	2.55267	2.51835		Zm00001d017403	autophagy13b	2.91503	1.53561		Zm00001d049223	C3H-transcription factor 311	3.12248	3.3036		Zm00001d030359	-	2.03204		Zm00001d041988	Antiporter/ drug transporter/ transporter	1.90563		Zm00001d051543	-	4.03352
Zm00001d043382	glutamate-oxaloacetate transaminase1	50.8986	71.1053	35.6167		Zm00001d021662	-	2.54596	3.95193		Zm00001d044043	-	2.83229	4.06686		Zm00001d017831	ARID-transcription factor 5	2.91495	2.62694		Zm00001d050346	Annexin	2.01376		Zm00001d002799	Homeobox-transcription factor 66	1.89168		Zm00001d030658	-	4.01636
Zm00001d053729	-	50.2681	22.0769	31.2601		Zm00001d012955	-	2.53709	1.40783		Zm00001d034198	Protein PHLOEM PROTEIN 2-LIKE A10	2.80622	2.5976		Zm00001d024306	-	2.77736	3.17416		Zm00001d024784	MYB-transcription factor 149	2.00837		Zm00001d025401	abscisic acid stress ripening5	1.87848		Zm00001d018529	-	4.01143
Zm00001d017072	next to brca1a-like	49.819	53.9416	38.8523		Zm00001d017131	-	2.46627	2.88059		Zm00001d040291	Dynein light chain type 1 family protein	2.80392	1.92729		Zm00001d051128	embryo sac development arrest 6	2.76764	3.43659		Zm00001d046669	-	1.96441		Zm00001d015180	-	1.86876		Zm00001d032838	-	3.98656
Zm00001d049244	Putative IQ calmodulin-binding and BAG domain containing family protein	49.8095	35.9092	25.0917		Zm00001d032616	-	2.45016	1.31561		Zm00001d027404	-	2.76594	3.06039		Zm00001d017258	succinyl-CoA ligase1	2.75941	2.4501		Zm00001d046454	fatty acyl thioesterase1	1.94504		Zm00001d014726	MAP kinase9	1.86054		Zm00001d013420	-	3.94571
Zm00001d040292	-	49.7623	31.8528	25.0222		Zm00001d036654	-	2.43962	1.97913		Zm00001d033623	lipoxygenase3	2.75948	1.6927		Zm00001d003872	Coilin	2.7572	4.0901		Zm00001d021666	isocitrate lyase1	1.93978		Zm00001d027601	-	1.86008		Zm00001d021546	NAD-dependent malic enzyme9	3.76745
Zm00001d023648	Myosin-binding protein 7	48.8753	70.2034	51.6016		Zm00001d002086	-	2.4176	1.27098		Zm00001d042699	TRAM/LAG/CRN8 6	2.75347	3.35724		Zm00001d009385	-	2.73498	2.03743		Zm00001d013170	-	1.93882		Zm00001d023281	-	1.8575		Zm00001d048317	-	3.74674
Zm00001d032114	D-3-phosphoglycerate dehydrogenase 2 chloroplastic	48.3763	64.5461	93.8461		Zm00001d011559	empty pericarp16	2.40849	1.18979		Zm00001d026399	-	2.73651	2.70564		Zm00001d047757	ascorbate peroxidase homolog	2.72467	2.54095		Zm00001d048041	HSF-transcription factor 9	1.88339		Zm00001d037973	Serine/threonine-protein kinase	1.82489		Zm00001d034739	-	3.74082
Zm00001d033990	Bax inhibitor-1 family protein	47.8834	43.2947	60.8282		Zm00001d039639	Phototropic-responsive NPH3 family protein	2.40819	1.74753		Zm00001d037631	-	2.71363	1.9391		Zm00001d007053	-	2.71351	2.86757		Zm00001d004785	-	1.88239		Zm00001d026632	-	1.81624		Zm00001d041550	heat shock protein70-4	3.73553
Zm00001d000116	aldehyde dehydrogenase14	47.361	50.1359	38.4413		Zm00001d021932	-	2.40109	1.26933		Zm00001d052485	AMP-binding protein	2.68119	2.21785		Zm00001d027439	-	2.70934	2.64261		Zm00001d037273	Peptide methionine sulfoxide reductase msrB	1.7864		Zm00001d037574	-	1.80575		Zm00001d050193	60S ribosomal protein L7-2	3.65986
Zm00001d014486	Phosphosulfolactate synthase-related protein	46.9311	57.8319	62.2604		Zm00001d044589	-	2.38163	1.53922		Zm00001d017546	-	2.65875	1.30463		Zm00001d028169	-	2.4981	1.63678		Zm00001d005888	HSF-transcription factor 1	1.77761		Zm00001d039302	-	1.80355		Zm00001d051502	calcium dependent protein kinase7	3.65466
Zm00001d025900	Putative GEM-like protein 8	46.6855	31.1132	62.2786		Zm00001d012576	-	2.36739	1.34294		Zm00001d045145	-	2.58412	1.47947		Zm00001d032843	-	2.4885	2.62864		Zm00001d009932	Plasma membrane associated protein	1.77737		Zm00001d052126	-	1.7996		Zm00001d038846	protein phosphatase homolog12	3.63386
Zm00001d010007	-	45.5818	48.18	51.3157		Zm00001d039417	Serine/arginine-rich splicing factor SR45a	2.36733	2.74754		Zm00001d025980	RNA-metabolising metallo-beta-lactamase family protein	2.55545	3.64149		Zm00001d048428	-	2.45725	4.89728		Zm00001d011444	-	1.7609		Zm00001d004655	ER lumen protein retaining receptor	1.78139		Zm00001d027646	-	3.58488
Zm00001d007027	Ubiquitin-protein ligase CIP8	45.4396	46.9728	45.2575		Zm00001d011656	Putative MAPKKK family protein kinase	2.36219	2.40119		Zm00001d045024	-	2.55098	1.66391		Zm00001d029359	benzoxazinone synthesis10	2.4561	2.57316		Zm00001d016198	glutamate-oxaloacetic transaminase3	1.74533		Zm00001d043393	-	1.78058		Zm00001d033105	-	3.5795
Zm00001d034601	NAC-transcription factor 49	44.1528	41.3658	50.3219		Zm00001d038691	TUB-transcription factor 5	2.3582	1.72196		Zm00001d039646	-	2.54132	1.63621		Zm00001d012624	-	2.38463	1.60113		Zm00001d036823	Pectin lyase-like superfamily protein	1.72065		Zm00001d007633	Ribosome associated membrane protein RAMP4	1.77954		Zm00001d037925	serine residues protein31	3.53328
Zm00001d045311	Hydrolase-like protein family	43.8643	25.2577	14.5971		Zm00001d005607	Spermidine hydroxycinnamoyl transferase	2.33088	1.34065		Zm00001d046336	vacuolar proton pump2	2.51958	2.41443		Zm00001d031939	-	2.36852	1.90631		Zm00001d033830	-	1.7066		Zm00001d009562	Homeobox-transcription factor 29	1.77885		Zm00001d008975	Aspartate--tRNA ligase 2 cytoplasmic	3.48271
Zm00001d029208	Haloacid dehalogenase-like hydrolase (HAD) superfamily protein	43.8625	54.8056	45.6032		Zm00001d053298	GeBP-transcription factor 14	2.32935	1.59448		Zm00001d024009	cytokinin inducible protease1	2.50708	2.58168		Zm00001d047422	-	2.34208	1.66784		Zm00001d017790	Carbamoyl-phosphate synthase small chain chloroplastic	1.69313		Zm00001d013997	Cysteine-rich receptor-like protein kinase 2	1.76209		Zm00001d032198	-	3.47532
Zm00001d011162	ras-related protein RIC1	43.0189	57.0386	36.0552		Zm00001d034724	50S ribosomal protein L18 chloroplastic	2.28817	2.6592		Zm00001d024951	uncoupling protein1	2.49219	2.87711		Zm00001d010804	-	2.3035	3.63786		Zm00001d036711	-	1.68733		Zm00001d015445	-	1.75514		Zm00001d014626	-	3.45578
Zm00001d031940	F1F0-ATPase inhibitor protein	42.4606	38.1911	50.6553		Zm00001d013444	-	2.28553	1.55757		Zm00001d048104	-	2.48807	1.53266		Zm00001d026588	Whole genome shotgun sequence of line PN40024 scaffold_63.assembly12x (Fragment)	2.29648	3.05597		Zm00001d028868	-	1.68333		Zm00001d008844	-	1.74859		Zm00001d033890	-	3.40722
Zm00001d010855	-	42.3858	48.7531	36.5237		Zm00001d039363	-	2.28396	2.05297		Zm00001d045887	C3H-transcription factor 35	2.47879	1.67698		Zm00001d015300	-	2.26539	2.58991		Zm00001d023838	Auxilin-related protein 1	1.68178		Zm00001d018542	-	1.74605		Zm00001d024516	-	3.3905
Zm00001d028718	proteolipid membrane potential regulator4	41.8095	33.3859	62.1392		Zm00001d014072	-	2.27846	1.72037		Zm00001d034453	Tryptophan synthase alpha chain chloroplastic	2.47068	3.01714		Zm00001d033641	-	2.26455	2.32909		Zm00001d019106	-	1.68151		Zm00001d043145	-	1.74033		Zm00001d012550	-	3.36864
Zm00001d005919	bHLH-transcription factor 169	41.7134	21.0349	59.2102		Zm00001d026528	-	2.27141	1.245		Zm00001d028521	-	2.45537	1.65714		Zm00001d008737	-	2.23274	3.16315		Zm00001d047461	-	1.67294		Zm00001d016561	-	1.73803		Zm00001d006320	Signal peptidase complex subunit 3B	3.32338
Zm00001d013568	responsive to abscisic acid15	41.4943	70.7266	56.2125		Zm00001d011839	Protein CLT3 chloroplastic	2.26813	2.04081		Zm00001d036014	E3 ubiquitin-protein ligase XBAT33	2.45279	2.42839		Zm00001d052756	Putative vesicle-associated membrane protein family protein	2.21929	2.96051		Zm00001d034540	-	1.66818		Zm00001d005407	-	1.72082		Zm00001d053882	-	3.31652
Zm00001d010652	EID1-like F-box protein 3	41.4863	78.429	48.2463		Zm00001d005978	xerico1	2.25169	1.43562		Zm00001d012693	nucleobase:cation symporter23	2.44631	2.21103		Zm00001d023802	-	2.2129	1.80694		Zm00001d003250	-	1.66647		Zm00001d002393	-	1.72024		Zm00001d047191	-	3.13144
Zm00001d003554	22.0 kDa heat shock protein	40.3063	40.1905	79.6345		Zm00001d014729	-	2.24139	1.79215		Zm00001d016653	-	2.42983	1.91084		Zm00001d046231	-	2.17965	1.78051		Zm00001d030152	-	1.64424		Zm00001d028260	glutamine synthetase6	1.70884		Zm00001d031653	glycerophosphodiester phosphodiesterase3	3.12364
Zm00001d032849	RING/U-box superfamily protein	40.1079	42.2981	46.7351		Zm00001d036816	exopolygalacturonase7	2.19027	1.75587		Zm00001d036274	-	2.42174	2.1287		Zm00001d013043	adenosine 5'-phosphosulfate reductase-like9	2.17818	2.28845		Zm00001d050166	-	1.62368		Zm00001d014937	-	1.70709		Zm00001d028926	invertase alkaline neutral7	3.121
Zm00001d044747	-	39.6828	47.0536	14.4177		Zm00001d044075	-	2.18425	1.97466		Zm00001d015747	Protein disulfide-isomerase like 2-1	2.42095	2.51441		Zm00001d028509	-	2.17806	1.94793		Zm00001d023426	-	1.61364		Zm00001d040202	SNF7 family protein	1.69882		Zm00001d034786	-	3.10811
Zm00001d034160	G2-like-transcription factor 44	39.4983	34.6817	12.7091		Zm00001d031908	-	2.17442	1.67211		Zm00001d013886	-	2.39877	2.08723		Zm00001d002366	-	2.17273	1.92178		Zm00001d039572	-	1.60501		Zm00001d017512	-	1.69668		Zm00001d022360	-	3.09519
Zm00001d016457	WRKY-transcription factor 78	39.4963	17.8552	46.6803		Zm00001d040233	-	2.13347	1.49153		Zm00001d018851	-	2.38046	1.67151		Zm00001d033068	potassium high-affinity transporter16	2.16838	1.67159		Zm00001d005247	-	1.60376		Zm00001d037826	-	1.68607		Zm00001d006626	Remorin family protein	3.09469
Zm00001d019207	NAC-transcription factor 4	38.7486	34.1266	35.2335		Zm00001d032420	-	2.12739	1.94523		Zm00001d001804	barley mlo defense gene homolog9	2.37051	1.91173		Zm00001d006406	-	2.08419	1.92952		Zm00001d053575	-	1.60298		Zm00001d005370	-	1.67546		Zm00001d022049	Pentatricopeptide repeat-containing protein mitochondrial	3.07175
Zm00001d015198	S-adenosyl-L-methionine-dependent methyltransferases superfamily protein	38.5048	28.7569	46.2966		Zm00001d040596	-	2.12592	2.00337		Zm00001d050430	-	2.36218	1.81984		Zm00001d017459	-	2.04835	2.12834		Zm00001d053834	-	1.59742		Zm00001d022458	peroxidase16	1.67304		Zm00001d013700	-	3.05293
Zm00001d042933	Zinc finger protein ZAT11	38.4936	31.1726	35.177		Zm00001d036229	-	2.11836	1.87549		Zm00001d022102	Expressed protein; protein	2.3568	2.05827		Zm00001d046620	-	2.03577	1.78059		Zm00001d039524	Transposon protein CACTA%2C En/Spm sub-class	1.59219		Zm00001d017558	-	1.66397		Zm00001d044604	Putative serine/threonine-protein kinase-like protein CCR3	3.03096
Zm00001d043544	UDP-glycosyltransferase 88A1	38.4715	52.9301	25.598		Zm00001d052783	-	2.09592	1.26795		Zm00001d038218	Cytochrome c-2	2.34418	1.47035		Zm00001d027813	-	2.00341	1.48298		Zm00001d053885	-	1.58726		Zm00001d015474	Vacuolar import/degradation Vid27-related protein	1.65448		Zm00001d011448	Rubisco methyltransferase family protein	3.02599
Zm00001d039000	HSP40/DnaJ peptide-binding protein	38.4455	30.1211	39.9294		Zm00001d044391	-	2.09245	1.28212		Zm00001d035875	Membrane protein of ER body-like protein	2.32937	1.37406		Zm00001d018927	fatty acid export1	1.95467	1.60227		Zm00001d048007	GTP-binding protein	1.58604		Zm00001d039044	WRKY-transcription factor 51	1.64433		Zm00001d034638	ras-related protein ARA-3	3.01859
Zm00001d007753	Eukaryotic aspartyl protease family protein	38.3319	49.4174	31.2606		Zm00001d047216	-	2.08088	3.96908		Zm00001d026303	Putative leucine-rich repeat receptor-like protein kinase family protein	2.32378	2.71782		Zm00001d050978	Vacuolar protein sorting-associated protein 20 homolog 2	1.95004	1.77009		Zm00001d038060	tangled1	1.58286		Zm00001d022122	Probable GTP diphosphokinase RSH2 chloroplastic	1.64373		Zm00001d047006	-	3.0093
Zm00001d017454	-	38.0367	16.4472	28.0525		Zm00001d018724	-	2.07956	2.69927		Zm00001d010645	autophagy18j	2.32246	1.91848		Zm00001d012255	MYB-transcription factor 163	1.93341	3.41853		Zm00001d009081	-	1.57901		Zm00001d052239	-	1.64212		Zm00001d051366	-	2.96038
Zm00001d025508	heat shock protein20	37.9956	30.7051	41.7394		Zm00001d042906	laccase4	2.06089	1.21266		Zm00001d012322	cytochrome P-450 26	2.30871	1.69299		Zm00001d014882	-	1.92531	3.84503		Zm00001d044328	rbcl rna s1-binding domain protein1	1.56716		Zm00001d049348	-	1.62757		Zm00001d004143	-	2.95396
Zm00001d041682	eucaryotic initiation factor6	37.8054	36.2517	41.9557		Zm00001d049077	-	2.05688	1.57106		Zm00001d037515	-	2.28176	1.69039		Zm00001d043112	-	1.92481	1.7114		Zm00001d009811	Protein NETWORKED 4A	1.56218		Zm00001d043991	DNA binding activity2	1.62208		Zm00001d045315	-	2.95394
Zm00001d044815	-	37.7286	41.4424	36.134		Zm00001d040981	-	2.05506	2.65746		Zm00001d020114	-	2.27756	1.86146		Zm00001d015968	-	1.91704	1.61414		Zm00001d038714	OVATE-transcription factor 29	1.56073		Zm00001d021582	-	1.62038		Zm00001d048163	-	2.90105
Zm00001d034497	cysteine-rich TM module stress tolerance protein	37.5298	40.9191	48.3753		Zm00001d018450	Trimeric LpxA-like enzyme	2.0423	1.2644		Zm00001d006089	-	2.26091	1.81886		Zm00001d051627	RNA-binding (RRM/RBD/RNP motifs) family protein	1.88766	1.46154		Zm00001d051831	-	1.54576		Zm00001d003516	-	1.61604		Zm00001d013721	-	2.88256
Zm00001d034501	AAA-ATPase ASD mitochondrial	37.463	43.3337	51.2039		Zm00001d021306	-	2.03878	1.50162		Zm00001d050355	-	2.24579	2.64467		Zm00001d017141	-	1.86797	3.70011		Zm00001d016181	-	1.53697		Zm00001d006920	Sphinganine C4-monooxygenase 1	1.6156		Zm00001d044287	-	2.85831
Zm00001d043782	AP2-EREBP-transcription factor 126	37.2466	35.5794	32.295		Zm00001d028615	-	2.03559	1.3276		Zm00001d006134	MYB-related-transcription factor 116	2.23297	1.50617		Zm00001d029218	flavanone 3-hydroxylase2	1.8579	1.55181		Zm00001d035132	S-adenosyl-L-methionine-dependent methyltransferases superfamily protein	1.53562		Zm00001d027801	DNA topoisomerase 3-alpha	1.60747		Zm00001d043325	plastid transcriptionally active chromosome 12 homolog	2.84892
Zm00001d047993	similar to RCD one6	37.1262	28.3189	48.3394		Zm00001d038907	AP2-EREBP-transcription factor 162	2.01924	2.24665		Zm00001d011417	cytochrome P450 family 72 subfamily A polypeptide 8	2.22776	1.93075		Zm00001d019956	Protein FLUORESCENT IN BLUE LIGHT chloroplastic	1.85327	2.1234		Zm00001d048835	-	1.53133		Zm00001d033419	Probable BOI-related E3 ubiquitin-protein ligase 2	1.60694		Zm00001d028304	Homeobox-transcription factor 45	2.84791
Zm00001d025545	zeaxanthin epoxidase2	36.9861	35.6845	32.8113		Zm00001d017720	DNA topoisomerase 2	2.01646	1.71689		Zm00001d040786	abscisic acid stress ripening7	2.21534	1.24201		Zm00001d014946	-	1.8341	1.39932		Zm00001d034978	-	1.52615		Zm00001d025662	-	1.60423		Zm00001d005396	-	2.84606
Zm00001d045036	Chaperone DnaJ-domain superfamily protein	36.7397	29.0614	78.4154		Zm00001d024791	-	2.0143	1.37002		Zm00001d034435	WW domain-binding protein 11	2.19183	1.54585		Zm00001d038303	-	1.82194	2.16694		Zm00001d033350	-	1.52607		Zm00001d025920	Putative lectin-like receptor protein kinase family protein	1.5995		Zm00001d022323	-	2.83752
Zm00001d049305	HSP20-like chaperones superfamily protein	36.6768	42.1636	42.2759		Zm00001d012254	Putative patellin family protein	2.01179	1.30751		Zm00001d025574	Probable plastid-lipid-associated protein 2 chloroplastic	2.15889	1.52669		Zm00001d008271	-	1.81075	1.42158		Zm00001d034663	alpha-expansin4	1.52369		Zm00001d043776	-	1.58753		Zm00001d025957	double B-box zinc finger protein12	2.79752
Zm00001d034189	CASP-like protein 12	36.5634	13.2761	13.884		Zm00001d036228	GW2	1.98745	1.44588		Zm00001d049381	Adhesive/proline-rich protein%3B Proline-rich family protein	2.15541	1.46284		Zm00001d036565	maize CRY1 homolog3	1.80434	1.5032		Zm00001d011825	-	1.52182		Zm00001d021628	-	1.58723		Zm00001d013785	-	2.79173
Zm00001d034064	-	36.1186	45.5233	38.019		Zm00001d019561	-	1.98458	1.52734		Zm00001d027329	DNA methyl transferase7	2.15142	1.87355		Zm00001d033055	-	1.79484	1.72863		Zm00001d011755	Secreted protein	1.50993		Zm00001d002848	-	1.57757		Zm00001d039913	MADS-transcription factor 54	2.73086
Zm00001d015201	NLP-transcription factor 15	35.6272	35.1683	27.9546		Zm00001d050155	-	1.98114	1.61149		Zm00001d042780	-	2.14867	1.96193		Zm00001d016542	-	1.78584	1.57589		Zm00001d037514	-	1.50866		Zm00001d012737	protein kinase C substrate heavy chain-related	1.57724		Zm00001d000241	-	2.72227
Zm00001d012527	NAC-transcription factor 23	35.6088	42.3268	32.1261		Zm00001d025853	Putative casein kinase family protein	1.94922	1.25159		Zm00001d049582	-	2.14785	1.76951		Zm00001d049083	F-box protein SKIP16	1.77916	1.53908		Zm00001d029150	divinyl reductase1	1.50535		Zm00001d038311	bZIP-transcription factor 101	1.57622		Zm00001d004978	Saccharopine dehydrogenase	2.71014
Zm00001d046343	-	35.164	31.1438	35.2137		Zm00001d014316	Armadillo/beta-catenin-like repeat family protein	1.94096	1.27822		Zm00001d039049	MYB-related-transcription factor 47	2.14288	1.57027		Zm00001d014129	-	1.77817	1.8682		Zm00001d047046	-	1.50048		Zm00001d016807	-	1.57284		Zm00001d020285	-	2.65297
Zm00001d039664	Retrovirus-related Pol polyprotein LINE-1	34.9147	37.3112	36.6051		Zm00001d013273	-	1.93647	1.43614		Zm00001d015822	BSD-transcription factor 5	2.14148	1.35131		Zm00001d041311	-	1.75303	1.68085		Zm00001d025629	CRM family member2	1.50015		Zm00001d040279	topless-related1	1.56699		Zm00001d020487	ARM repeat superfamily protein	2.64213
Zm00001d021227	-	34.143	22.9017	34.937		Zm00001d015817	-	1.93163	1.5901		Zm00001d003156	-	2.1375	1.36831		Zm00001d022071	-	1.74118	3.21513		Zm00001d050071	-	1.48943		Zm00001d045127	-	1.56573		Zm00001d034667	-	2.64066
Zm00001d009858	Trans-cinnamate 4-monooxygenase	34.0955	18.5856	23.6906		Zm00001d005649	voltage-dependent anion channel protein1a	1.92522	1.42007		Zm00001d029377	-	2.12932	1.61293		Zm00001d037163	-	1.73317	1.70886		Zm00001d046226	multidrug resistance protein associated1	1.48719		Zm00001d049627	-	1.5624		Zm00001d053239	ribosomal protein S27	2.63654
Zm00001d033591	Heat shock 70 kDa protein 6 chloroplastic	33.9032	32.156	34.8644		Zm00001d020292	-	1.92211	1.12964		Zm00001d023969	-	2.11967	1.34138		Zm00001d026089	Replication factor C subunit 2	1.73086	1.5031		Zm00001d027325	peptidoglycan-binding LysM domain-containing protein	1.48405		Zm00001d039708	-	1.55948		Zm00001d024640	Oxidoreductase family protein	2.57002
Zm00001d021287	Polygalacturonate 4-alpha-galacturonosyltransferase	33.1164	42.2837	21.7376		Zm00001d008209	-	1.91854	2.48857		Zm00001d052079	lysine-ketoglutarate reductase/saccharopine dehydrogenase1	2.11342	1.26652		Zm00001d003602	-	1.72882	1.57035		Zm00001d027422	PsbP-like protein 1 chloroplastic	1.48066		Zm00001d034279	-	1.55604		Zm00001d001952	Zinc finger C-x8-C-x5-C-x3-H type family protein	2.56112
Zm00001d026322	-	32.8604	25.0156	34.8834		Zm00001d018334	-	1.91666	2.48192		Zm00001d034783	Cys2His2 Zinc Finger5	2.10974	1.31893		Zm00001d037247	-	1.7286	1.62886		Zm00001d035361	-	1.4739		Zm00001d007885	Glutaredoxin family protein	1.55575		Zm00001d016501	-	2.54812
Zm00001d034017	Exhydrolase II	32.7419	10.6441	5.48665		Zm00001d028454	-	1.89961	1.3022		Zm00001d045913	-	2.09743	1.54725		Zm00001d022302	-	1.72793	1.9952		Zm00001d050577	sugars will eventually be exported transporter15a	1.46147		Zm00001d031543	Calcium-transporting ATPase 9 plasma membrane-type	1.5549		Zm00001d025079	-	2.53456
Zm00001d012420	heat shock protein1	32.5793	34.6318	39.7196		Zm00001d027593	proteasome component3	1.89602	1.45919		Zm00001d030529	-	2.07952	2.48132		Zm00001d005102	-	1.72375	1.63495		Zm00001d006739	LBD-transcription factor 14	1.45681		Zm00001d031956	-	1.55425		Zm00001d015988	-	2.50801
Zm00001d015011	-	32.3987	34.742	32.1492		Zm00001d005109	-	1.88919	1.22039		Zm00001d028575	-	2.07262	1.52103		Zm00001d020949	-	1.71655	1.73368		Zm00001d045301	-	1.45261		Zm00001d025566	-	1.55237		Zm00001d028183	-	2.50128
Zm00001d047362	Tobamovirus multiplication protein 3	31.4645	35.4177	29.6001		Zm00001d015661	-	1.88448	2.29647		Zm00001d028103	xylanase9	2.07221	1.53062		Zm00001d050893	NAC-transcription factor 40	1.71045	1.53136		Zm00001d051242	RNA polymerase II C-terminal domain phosphatase-like 1	1.44925		Zm00001d042410	-	1.55093		Zm00001d006255	Pentatricopeptide repeat-containing protein mitochondrial	2.49937
Zm00001d029595	zinc-binding protein	31.0682	40.0812	33.2608		Zm00001d039658	bZIP-transcription factor 6	1.87531	1.32792		Zm00001d010961	Putative CRINKLY4-like receptor protein kinase family protein	2.0507	1.45131		Zm00001d025784	-	1.69552	2.13843		Zm00001d007076	-	1.44768		Zm00001d015578	Cytochrome P450 71D8	1.54825		Zm00001d023410	purple acid phosphatase32	2.484
Zm00001d036541	maize insect resistance2	30.7524	39.3118	10.5328		Zm00001d024416	-	1.86664	2.42903		Zm00001d022459	-	2.04122	1.19727		Zm00001d033152	Cytochrome P450 CYP71W7	1.68478	1.70429		Zm00001d052777	Late embryogenesis abundant (LEA) hydroxyproline-rich glycoprotein family	1.44576		Zm00001d024768	Putative WRKY DNA-binding domain superfamily protein	1.54406		Zm00001d010082	coronatine insensitive2	2.45586
Zm00001d018966	-	30.6233	51.2729	23.8256		Zm00001d051112	RAN GTPase-activating protein 2	1.86148	1.34207		Zm00001d038174	-	2.03591	1.63986		Zm00001d007969	-	1.68143	1.66085		Zm00001d051899	Protein kinase superfamily protein	1.43872		Zm00001d010046	-	1.53833		Zm00001d045935	-	2.45046
Zm00001d037232	ATP-dependent zinc metalloprotease FTSH 6 chloroplastic	30.4565	31.3415	22.9439		Zm00001d017125	-	1.84226	1.77887		Zm00001d025134	-	2.03512	1.68955		Zm00001d002751	Probable isoaspartyl peptidase/L-asparaginase 3	1.65707	2.01111		Zm00001d024771	-	1.43854		Zm00001d026050	GRAS-transcription factor 22	1.53654		Zm00001d031542	serrate ortholog1	2.4398
Zm00001d006437	Monothiol glutaredoxin-S17	30.2465	39.1305	33.895		Zm00001d013533	-	1.83088	1.26296		Zm00001d046370	Serine/threonine-protein kinase	2.03371	1.45262		Zm00001d003495	-	1.64903	1.51655		Zm00001d048541	polymerase II transcription-mediator2	1.42729		Zm00001d039357	-	1.53103		Zm00001d016278	-	2.42262
Zm00001d007234	ascorbate peroxidase2	30.2223	31.3255	39.0451		Zm00001d020097	-	1.82293	1.32664		Zm00001d045176	-	2.02426	1.35033		Zm00001d029649	-	1.64662	1.76517		Zm00001d039096	Pentatricopeptide repeat-containing protein chloroplastic	1.42679		Zm00001d023371	-	1.53103		Zm00001d011890	cytokinin oxidase 3	2.42204
Zm00001d047324	Lipase-like protein	30.1446	38.7316	11.8271		Zm00001d001894	Trihelix-transcription factor 35	1.81768	1.3568		Zm00001d033842	-	2.02418	1.50357		Zm00001d038374	-	1.6465	1.49552		Zm00001d048559	glutathione transferase35	1.4253		Zm00001d036630	-	1.52403		Zm00001d022518	-	2.40042
Zm00001d042811	Nematode resistance protein-like HSPRO2	29.6543	25.5968	33.5917		Zm00001d031194	bZIP-transcription factor 31	1.81213	1.29755		Zm00001d010535	monofunctional riboflavin biosynthesis proteinA3	2.01334	1.66253		Zm00001d024294	-	1.64536	1.34957		Zm00001d007765	Probable prolyl 4-hydroxylase 12	1.41574		Zm00001d024907	-	1.52398		Zm00001d034784	mTERF-domain protein6	2.39531
Zm00001d039942	17.4 kDa class I heat shock protein	29.5478	26.9307	41.7346		Zm00001d024220	Putative HLH DNA-binding domain superfamily protein	1.80861	1.63885		Zm00001d052124	-	2.00742	2.32704		Zm00001d006112	Arabinogalactan protein	1.64503	1.51117		Zm00001d028004	Outer arm dynein light chain 1 protein	1.41553		Zm00001d046946	-	1.51821		Zm00001d052816	-	2.39507
Zm00001d019142	Late embryogenesis abundant (LEA) hydroxyproline-rich glycoprotein family	29.2346	26.7542	25.0901		Zm00001d026562	-	1.80602	1.70372		Zm00001d039871	-	2.00683	2.32729		Zm00001d040446	-	1.62819	1.97238		Zm00001d021689	Receptor-like protein kinase RK20-1	1.41484		Zm00001d034231	-	1.51693		Zm00001d034839	purple acid phosphatase2	2.38957
Zm00001d010969	Tetraspanin-6	29.0857	28.13	31.0057		Zm00001d030149	-	1.80084	1.44973		Zm00001d012900	Cell Number Regulator10	2.00165	2.95609		Zm00001d012897	-	1.62675	1.45247		Zm00001d021067	-	1.41483		Zm00001d011036	-	1.51553		Zm00001d037770	-	2.37742
Zm00001d014526	-	28.9135	35.7787	23.7766		Zm00001d024906	Glyoxylate/hydroxypyruvate reductase HPR3	1.7994	1.56336		Zm00001d036294	-	1.99308	1.21995		Zm00001d029847	U-box domain-containing protein 37	1.59251	1.26986		Zm00001d028750	asparagine synthetase3	1.41054		Zm00001d048065	Tubulin alpha-1 chain	1.50597		Zm00001d010055	-	2.35579
Zm00001d008340	alpha/beta-Hydrolases superfamily protein	28.8059	32.4822	22.8644		Zm00001d003657	GRAS-transcription factor 25	1.7991	1.47453		Zm00001d038577	-	1.98808	1.59441		Zm00001d011697	Mitochondrial substrate carrier family protein	1.58453	1.44724		Zm00001d039324	AP2-EREBP-transcription factor 50	1.41033		Zm00001d047917	ACT domain-containing protein ACR8	1.50129		Zm00001d006822	Pentatricopeptide repeat-containing protein PNM1 mitochondrial	2.34649
Zm00001d031539	-	28.8022	31.1978	38.6381		Zm00001d028422	-	1.79774	1.19845		Zm00001d000178	autophagy3	1.97776	1.57005		Zm00001d036949	-	1.58297	1.49489		Zm00001d020390	-	1.40808		Zm00001d003311	dioxygenase for auxin oxidation1	1.50078		Zm00001d034768	-	2.34521
Zm00001d007445	flavin-binding kelch repeat f-box1	28.5211	20.8578	30.0528		Zm00001d013626	-	1.79248	1.19782		Zm00001d038389	phosphatidate phosphatase 1	1.96932	2.7905		Zm00001d049053	-	1.58152	1.66024		Zm00001d032606	-	1.40694		Zm00001d019246	-	1.49676		Zm00001d007947	-	2.34427
Zm00001d031569	-	28.426	38.1038	28.2816		Zm00001d045050	-	1.7912	2.19347		Zm00001d024525	-	1.96783	1.30808		Zm00001d053754	-	1.57613	1.61035		Zm00001d026459	-	1.4062		Zm00001d016166	phosphoenolpyruvate carboxylase2	1.49582		Zm00001d052903	-	2.32867
Zm00001d021668	translation initiation factor1	27.9837	34.1376	27.3815		Zm00001d017545	-	1.78995	1.31656		Zm00001d024778	NaCl stress protein1	1.96591	1.6919		Zm00001d015816	3-oxoacyl-	1.57099	1.78027		Zm00001d019948	Protein ENHANCED DOWNY MILDEW 2	1.40484		Zm00001d049007	Alfin-like-transcription factor 18	1.49511		Zm00001d038080	agenet domain protein	2.31722
Zm00001d026334	polyamine oxidase3	27.9773	33.8284	10.7628		Zm00001d040622	-	1.7898	1.36729		Zm00001d014969	-	1.96421	1.57893		Zm00001d018596	-	1.57059	1.32855		Zm00001d030550	-	1.40043		Zm00001d024435	-	1.49472		Zm00001d043446	-	2.31257
Zm00001d004489	-	27.8798	16.8908	43.4975		Zm00001d005062	Vacuolar-sorting receptor 1	1.78785	1.85951		Zm00001d012538	-	1.95157	1.66409		Zm00001d028128	DNA glycosylase superfamily protein1	1.56921	1.33535		Zm00001d014806	UPF0496 protein	1.39868		Zm00001d038660	CPP-transcription factor 4	1.48916		Zm00001d034914	-	2.31187
Zm00001d022083	Mitochondrial import inner membrane translocase subunit Tim17	27.7449	26.61	26.1196		Zm00001d038964	-	1.78493	1.40033		Zm00001d012507	WRKY-transcription factor 88	1.93695	1.38542		Zm00001d021247	Protein INAPERTURATE POLLEN1	1.54133	2.15947		Zm00001d013439	-	1.39725		Zm00001d008399	NAC-transcription factor 118	1.48796		Zm00001d042934	zinc finger protein6	2.30146
Zm00001d028369	-	27.677	28.1399	38.085		Zm00001d028154	serine acetyltransferase2	1.78142	1.37775		Zm00001d051637	nitrate transporter/peptide transporter family11	1.93486	2.50289		Zm00001d025132	-	1.53846	1.26572		Zm00001d051105	-	1.39539		Zm00001d012604	-	1.48613		Zm00001d053713	Ribosome-like protein	2.29507
Zm00001d007764	-	27.6012	22.7607	24.9803		Zm00001d020495	WRKY-transcription factor 104	1.77991	5.66952		Zm00001d020414	Putative 1-phosphatidylinositol-3-phosphate 5-kinase FAB1C	1.93119	1.7923		Zm00001d013086	-	1.53441	2.17729		Zm00001d042809	auxin transporter-like1	1.39296		Zm00001d033483	dehydrin13	1.48585		Zm00001d038007	-	2.29114
Zm00001d034059	mouse transplantation antigen homolog1	27.5882	32.8051	32.7804		Zm00001d046500	SPX domain-containing protein 1	1.77915	1.4659		Zm00001d045653	-	1.92035	1.31901		Zm00001d010197	Amidophosphoribosyltransferase	1.53436	1.94541		Zm00001d020434	NAD(P)H-quinone oxidoreductase subunit L chloroplastic	1.39134		Zm00001d003716	-	1.48394		Zm00001d007108	-	2.27733
Zm00001d037717	heat shock protein23	27.2491	42.872	32.0997		Zm00001d031554	-	1.77889	1.87575		Zm00001d040667	-	1.91746	1.63044		Zm00001d050056	-	1.53269	1.61765		Zm00001d038006	Tetratricopeptide repeat (TPR)-like superfamily protein	1.39121		Zm00001d011534	-	1.4789		Zm00001d049526	-	2.24375
Zm00001d046192	-	26.8513	24.1351	38.2992		Zm00001d053753	calmodulin binding protein2	1.76777	1.43035		Zm00001d053036	-	1.90809	2.45434		Zm00001d040048	-	1.53097	1.45322		Zm00001d050808	-	1.38828		Zm00001d023760	chitin synthase homolog1	1.47746		Zm00001d032146	-	2.19142
Zm00001d016248	citrate synthase4	26.504	32.8928	32.8287		Zm00001d003804	phosphatidylethanolamine-binding protein4	1.76621	1.41307		Zm00001d041953	-	1.90697	1.80869		Zm00001d051211	-	1.52889	1.36216		Zm00001d042676	phosphoinositide dependent protein kinase3	1.38265		Zm00001d028309	Maf-like protein	1.4763		Zm00001d035872	-	2.18613
Zm00001d049954	-	26.2533	30.1606	22.5331		Zm00001d011251	-	1.75297	2.38286		Zm00001d013983	-	1.9025	1.6068		Zm00001d029375	-	1.52561	1.69212		Zm00001d011075	Leukotriene A-4 hydrolase homolog	1.37752		Zm00001d015100	calcium dependent protein kinase22	1.47526		Zm00001d027530	NAC-transcription factor 53	2.17703
Zm00001d021789	-	25.9991	30.697	29.0678		Zm00001d047266	GRAS-transcription factor 74	1.74244	1.47497		Zm00001d048992	-	1.9021	1.35229		Zm00001d017960	-	1.52399	1.74138		Zm00001d036343	-	1.37494		Zm00001d029395	-	1.47168		Zm00001d002039	-	2.17379
Zm00001d049703	-	25.8676	26.8703	30.2853		Zm00001d006296	-	1.74003	1.31695		Zm00001d027551	-	1.90105	1.42659		Zm00001d053123	-	1.51954	2.21469		Zm00001d038984	photosystem I H subunit1	1.37493		Zm00001d053028	-	1.47074		Zm00001d030638	photo-system b P domain-containing protein1	2.15579
Zm00001d047664	Multidrug resistance protein ABC transporter family protein	25.8393	19.6758	27.8287		Zm00001d021999	-	1.73762	1.30457		Zm00001d013110	-	1.89532	1.41644		Zm00001d003148	-	1.51714	1.35905		Zm00001d016626	-	1.37443		Zm00001d017809	-	1.46855		Zm00001d019760	-	2.1376
Zm00001d051645	-	25.5969	25.582	29.8219		Zm00001d024397	-	1.72324	1.25637		Zm00001d031315	-	1.89275	1.645		Zm00001d042014	-	1.51257	1.3681		Zm00001d014365	-	1.37094		Zm00001d033092	Alpha-soluble NSF attachment protein 2	1.46158		Zm00001d001811	Tetraspanin-19	2.11972
Zm00001d024408	-	25.4315	29.7152	26.7319		Zm00001d012131	-	1.72051	1.18467		Zm00001d035701	Cys2His2 Zinc Finger4	1.87763	1.83428		Zm00001d040067	Glycosyltransferase family 61 protein	1.51144	1.64069		Zm00001d048375	-	1.36564		Zm00001d023617	laccase23	1.45742		Zm00001d006525	Aspartic proteinase nepenthesin-1	2.11224
Zm00001d029419	Probable protein phosphatase 2C 12	25.3615	17.6061	17.2758		Zm00001d022551	ribonuclease Ps	1.71893	1.1566		Zm00001d037660	-	1.87589	1.29682		Zm00001d013550	VQ motif-transcription factor27	1.50854	2.3997		Zm00001d013964	-	1.36412		Zm00001d043480	Proline-rich receptor-like protein kinase PERK15	1.45739		Zm00001d040518	-	2.10798
Zm00001d028630	Heat shock cognate 70 kDa protein 2	25.3604	35.5717	12.8417		Zm00001d025165	-	1.71739	1.30468		Zm00001d037060	DNAJ heat shock N-terminal domain-containing protein	1.87122	1.63191		Zm00001d006502	-	1.50233	1.64345		Zm00001d046083	-	1.36229		Zm00001d011347	autophagy7	1.45587		Zm00001d049648	Protein STICHEL-like 2	2.09562
Zm00001d009184	MYB-transcription factor 96	25.0567	14.49	23.9951		Zm00001d034254	Protein AE7-like 1	1.71284	1.46735		Zm00001d046443	-	1.86895	1.65331		Zm00001d022418	Retrovirus-related Pol polyprotein LINE-1	1.50114	1.23995		Zm00001d029394	-	1.36219		Zm00001d039575	1-aminocyclopropane-1-carboxylate oxidase	1.44781		Zm00001d049598	-	2.07612
Zm00001d035139	MA3 domain-containing protein	24.7131	28.7851	29.1007		Zm00001d033005	Homeobox-transcription factor 49	1.70927	1.17011		Zm00001d045293	-	1.86437	1.49492		Zm00001d015135	Anthranilate phosphoribosyltransferase	1.4973	1.20271		Zm00001d017383	MYB-transcription factor 26	1.35996		Zm00001d029184	-	1.44753		Zm00001d003509	Probable protein phosphatase 2C 12	2.07456
Zm00001d043628	ketol-acid reductoisomerase1	24.5445	23.6479	26.7216		Zm00001d037909	-	1.69612	1.36662		Zm00001d050310	Homeobox-transcription factor 7	1.85099	1.37491		Zm00001d013358	-	1.49368	1.55591		Zm00001d018374	ljrhl1-like3	1.35964		Zm00001d009940	Putative AGC protein kinase family protein	1.4419		Zm00001d041793	-	2.07051
Zm00001d031740	-	24.3892	29.8015	33.0426		Zm00001d006894	Pentatricopeptide repeat-containing protein	1.69343	1.36843		Zm00001d038797	P-loop nucleoside triphosphate hydrolases superfamily protein with CH (Calponin Homology) domain	1.84772	1.68687		Zm00001d029650	HIT zinc finger family protein	1.48685	6.526		Zm00001d030369	-	1.35855		Zm00001d037760	diacylglycerol acyltransferase-typeI2	1.44116		Zm00001d053740	-	2.0661
Zm00001d009849	-	24.1997	26.4581	29.7687		Zm00001d003224	-	1.69142	1.34838		Zm00001d025398	-	1.83358	1.63197		Zm00001d003127	-	1.47496	1.32901		Zm00001d020296	TRAM/LAG/CRN8 13	1.35713		Zm00001d025916	E3 ubiquitin-protein ligase RMA1	1.44007		Zm00001d031292	Late embryogenesis abundant (LEA) hydroxyproline-rich glycoprotein family	2.0597
Zm00001d033535	-	23.9441	22.6964	20.8738		Zm00001d001993	-	1.69079	1.5611		Zm00001d042636	Amino acid permease 6	1.83228	1.97282		Zm00001d037725	dicarboxylate/tricarboxylate transporter2	1.4562	1.25189		Zm00001d028164	sulfate transporter3	1.35645		Zm00001d011228	Putative calmodulin-binding family protein	1.43729		Zm00001d006650	-	2.05241
Zm00001d005185	Alfin-like-transcription factor 19	23.8978	29.7048	20.1204		Zm00001d002925	-	1.68621	1.30281		Zm00001d032344	Receptor-like protein kinase HSL1	1.83162	2.70086		Zm00001d053561	-	1.45129	2.41869		Zm00001d045881	-	1.35559		Zm00001d027924	AP2-EREBP-transcription factor 179	1.43668		Zm00001d049929	Dihydroxy-acid dehydratase chloroplastic	2.05024
Zm00001d036221	-	23.6999	15.7206	15.4926		Zm00001d015164	Cyclin-T1-3	1.68609	1.30484		Zm00001d025753	chitinase B1	1.83019	2.66341		Zm00001d002680	OSJNBa0084K11.8 protein	1.44896	1.31244		Zm00001d052545	-	1.35516		Zm00001d005300	MYB-transcription factor 139	1.43628		Zm00001d015589	-	2.04583
Zm00001d018799	calcineurin B-like-interacting protein kinase3	23.6772	19.8397	13.5682		Zm00001d002975	-	1.67969	1.38284		Zm00001d046909	homogentisate phytyltransferase1	1.82139	1.45288		Zm00001d018953	-	1.44717	1.16878		Zm00001d044193	-	1.35335		Zm00001d038990	Tumor protein-like protein%3B Tumor-related protein-like	1.43574		Zm00001d022236	Exosome complex component RRP41-like	2.04407
Zm00001d033271	F-box domain containing protein expressed	23.6637	18.279	18.448		Zm00001d043190	-	1.67461	1.53296		Zm00001d047350	-	1.81633	1.39216		Zm00001d009578	-	1.44561	1.15924		Zm00001d007119	AP2-EREBP-transcription factor 183	1.35086		Zm00001d012241	Receptor-like kinase-like	1.43561		Zm00001d030032	PLATZ-transcription factor 3	2.03633
Zm00001d031290	xerico3	23.5061	15.1181	37.2424		Zm00001d023542	vacuolar proton pump4	1.67139	1.18228		Zm00001d043921	NAC-transcription factor 82	1.81602	1.65187		Zm00001d050664	E2F-DP-transcription factor 216	1.43612	1.59018		Zm00001d008966	Serine/threonine-protein kinase	1.35061		Zm00001d049419	-	1.43077		Zm00001d015354	Auxin-responsive protein SAUR71	2.03564
Zm00001d003014	-	23.283	12.1922	14.594		Zm00001d042211	PsbP domain-containing protein 7 chloroplastic	1.66061	1.20712		Zm00001d036555	-	1.81569	3.26442		Zm00001d007769	-	1.43527	1.38451		Zm00001d018406	-	1.34712		Zm00001d026306	Putative leucine-rich repeat receptor-like protein kinase family protein	1.43064		Zm00001d024600	ABC transporter B family member 19	2.03481
Zm00001d034760	ferredoxin3	23.062	22.3643	27.6638		Zm00001d045090	-	1.66025	1.32572		Zm00001d043166	UDP-glycosyltransferase 87A1	1.81341	1.36835		Zm00001d028537	-	1.4346	1.79948		Zm00001d005265	-	1.34465		Zm00001d049208	-	1.42731		Zm00001d034698	-	2.02862
Zm00001d023494	-	22.8767	22.1855	24.4117		Zm00001d019454	-	1.6601	1.56734		Zm00001d048205	RING/U-box superfamily protein	1.81312	1.54628		Zm00001d041711	auxin binding protein1	1.43118	1.21062		Zm00001d048379	-	1.33473		Zm00001d040795	Chaperone DnaJ-domain superfamily protein	1.4257		Zm00001d026254	-	2.02532
Zm00001d010639	Endoplasmic reticulum vesicle transporter protein	22.7537	27.9921	19.6604		Zm00001d003864	SNF4	1.65888	1.27629		Zm00001d037438	-	1.8095	1.47166		Zm00001d037079	-	1.42528	1.49049		Zm00001d014313	-	1.33269		Zm00001d017752	Transcription factor GT-3b	1.42471		Zm00001d003590	-	2.02431
Zm00001d002021	-	22.4768	20.2797	23.5467		Zm00001d044803	-	1.65802	1.79657		Zm00001d008628	Gamma-glutamyltranspeptidase 3	1.80779	2.47353		Zm00001d002915	-	1.41588	1.94581		Zm00001d006673	-	1.33056		Zm00001d053294	-	1.4235		Zm00001d009910	-	2.00918
Zm00001d033621	-	22.3691	22.7789	25.0638		Zm00001d032447	-	1.65463	1.30083		Zm00001d011555	NAC-transcription factor 1	1.8074	2.0773		Zm00001d011238	-	1.41433	1.54015		Zm00001d043298	P-loop containing nucleoside triphosphate hydrolases superfamily protein	1.32854		Zm00001d004622	-	1.42054		Zm00001d039884	-	1.99859
Zm00001d001883	polyamine oxidase6	22.256	24.7745	21.2648		Zm00001d036971	ATP/GTP-binding protein family	1.6526	1.58329		Zm00001d038104	-	1.80569	1.80993		Zm00001d032497	-	1.41228	1.51558		Zm00001d009057	Pectin lyase-like superfamily protein	1.32157		Zm00001d036715	Transmembrane 9 superfamily member 9	1.41997		Zm00001d009939	WRKY-transcription factor 34	1.99491
Zm00001d043386	Dynein light chain LC6%2C flagellar outer arm	22.198	19.5191	19.2164		Zm00001d019861	-	1.64367	1.17693		Zm00001d037361	-	1.80519	1.37134		Zm00001d039653	multidrug resistance associated protein7	1.40863	1.53401		Zm00001d007366	-	1.32067		Zm00001d047770	Expressed protein; protein	1.41635		Zm00001d023404	purple acid phosphatase29	1.99325
Zm00001d042376	DUF506 family protein	22.1059	13.7377	20.7644		Zm00001d020571	-	1.62787	1.59607		Zm00001d029438	RING-H2 finger protein ATL3	1.79823	1.50468		Zm00001d019650	-	1.40577	1.49474		Zm00001d016991	-	1.32034		Zm00001d003584	12-oxo-phytodienoic acid reductase5	1.41369		Zm00001d014351	-	1.98549
Zm00001d000294	-	22.0741	16.037	25.6608		Zm00001d044966	-	1.62239	1.61527		Zm00001d003931	-	1.79325	2.03616		Zm00001d037318	Putative AMP-dependent synthetase and ligase superfamily protein	1.40474	1.23407		Zm00001d005890	alpha amylase3	1.31738		Zm00001d049889	AP2-EREBP-transcription factor 89	1.41329		Zm00001d042314	CBS domain-containing protein CBSCBSPB1	1.97931
Zm00001d045611	-	22.0146	15.552	9.25094		Zm00001d020599	-	1.61432	1.25407		Zm00001d017571	-	1.78567	1.32838		Zm00001d031643	-	1.40206	1.4735		Zm00001d014949	RING-H2 finger protein ATL79	1.31293		Zm00001d015670	-	1.41321		Zm00001d040617	-	1.97279
Zm00001d039880	Lecithin-cholesterol acyltransferase-like 1	21.9283	18.0434	19.1783		Zm00001d022209	-	1.60827	1.25696		Zm00001d036620	-	1.78378	1.36721		Zm00001d024934	Probable beta-14-xylosyltransferase IRX9H	1.40105	1.27252		Zm00001d045215	-	1.31144		Zm00001d012911	Huntingtin interacting protein K	1.41067		Zm00001d051913	-	1.96833
Zm00001d017985	-	21.8666	26.0683	17.5693		Zm00001d009743	Pentatricopeptide repeat-containing protein	1.60471	1.30293		Zm00001d028690	-	1.77307	1.54401		Zm00001d008242	Mitochondrial import receptor subunit TOM40-1	1.39857	2.20788		Zm00001d032072	-	1.31048		Zm00001d009217	-	1.40887		Zm00001d018631	dirigent protein 11	1.9646
Zm00001d035252	-	21.7698	11.972	27.5966		Zm00001d040315	-	1.60154	2.07043		Zm00001d013624	-	1.7707	1.54293		Zm00001d053196	-	1.39831	1.34821		Zm00001d025040	-	1.31005		Zm00001d050903	F-box protein GID2	1.40782		Zm00001d041923	FAR1-like-transcription factor 5	1.96215
Zm00001d034867	-	21.5779	19.0181	17.473		Zm00001d047364	-	1.59106	1.30127		Zm00001d025889	-	1.76852	1.20073		Zm00001d037518	DCD (Development and Cell Death) domain protein	1.39624	1.34144		Zm00001d026367	-	1.30839		Zm00001d037057	Transmembrane amino acid transporter family protein	1.40286		Zm00001d002063	-	1.95796
Zm00001d022179	SnRK2 serine threonine protein kinase2	21.5411	26.6716	20.7179		Zm00001d008738	-	1.59035	1.41287		Zm00001d047072	-	1.76545	1.20815		Zm00001d009746	PIF / Ping-Pong family of plant transposases	1.39344	1.22979		Zm00001d048582	-	1.30551		Zm00001d003108	adenine phosphoribosyltransferase1	1.4011		Zm00001d022603	DUF1279 family protein	1.95542
Zm00001d031843	-	21.4417	15.934	18.0015		Zm00001d022617	-	1.58918	1.51184		Zm00001d009182	enoyl-CoA hydratase1	1.76282	1.40038		Zm00001d021802	-	1.39127	1.26528		Zm00001d035300	-	1.30399		Zm00001d037783	protein kinase1	1.40077		Zm00001d005081	-	1.94384
Zm00001d013512	DUF1336 domain containing protein expressed	21.3442	22.4581	21.0743		Zm00001d024436	AP2-EREBP-transcription factor 51	1.58428	1.33177		Zm00001d042524	-	1.76102	1.52108		Zm00001d049563	BSD-transcription factor 3	1.38563	1.37805		Zm00001d027832	Embryonic protein DC-8	1.30271		Zm00001d016550	-	1.3991		Zm00001d038608	21.7 kDa class VI heat shock protein	1.94223
Zm00001d052193	LMBR1-like membrane protein	21.2859	40.9414	7.00749		Zm00001d043006	Glutaredoxin family protein	1.58196	1.13642		Zm00001d036905	-	1.75963	1.62004		Zm00001d043052	-	1.38525	1.46363		Zm00001d026478	fatty acid export2	1.30106		Zm00001d019439	-	1.39769		Zm00001d006628	Protein TIME FOR COFFEE	1.93519
Zm00001d008617	-	21.2832	24.1641	22.9074		Zm00001d014202	-	1.58157	1.27787		Zm00001d019279	cytidine deaminase1	1.7586	1.37865		Zm00001d003589	ypt homolog1	1.37688	1.49889		Zm00001d019505	SNAP25 homologous protein SNAP33	1.30101		Zm00001d029483	-	1.39764		Zm00001d030612	CBS domain-containing protein CBSCBSPB2	1.93243
Zm00001d047560	Protein binding protein%3B Putative RING zinc finger domain superfamily protein isoform 1%3B Putative RING zinc finger domain superfamily protein isoform 2	21.2295	22.0873	21.9184		Zm00001d013569	-	1.57818	1.15945		Zm00001d003938	-	1.75408	1.39328		Zm00001d013510	-	1.37657	1.18342		Zm00001d051708	-	1.29563		Zm00001d016901	-	1.39752		Zm00001d031310	CCAAT-HAP5-transcription factor 513	1.92279
Zm00001d017852	-	21.1865	26.3475	37.8155		Zm00001d033804	-	1.5778	1.42997		Zm00001d011610	Glutamate synthase 1 [NADH] chloroplastic	1.75392	1.37109		Zm00001d035130	-	1.37649	1.35793		Zm00001d046784	-	1.29397		Zm00001d040238	nucleoside N-ribohydrolase2	1.39688		Zm00001d003428	Mog1/PsbP/DUF1795-like photosystem II reaction center PsbP family protein	1.92016
Zm00001d042609	NAC-transcription factor 109	21.1503	21.5374	13.3108		Zm00001d028439	Protein kinase superfamily protein	1.57362	1.25272		Zm00001d052273	Rho-related protein from plants 8	1.75149	1.35571		Zm00001d029476	-	1.37612	1.24105		Zm00001d026302	-	1.29336		Zm00001d034205	Probable xyloglucan glycosyltransferase 12	1.39664		Zm00001d014575	-	1.91729
Zm00001d028557	heat shock protein9	21.1076	18.0699	28.3542		Zm00001d009431	farnesyl pyrophosphate synthase1	1.56813	2.305		Zm00001d011125	-	1.7456	1.91185		Zm00001d028097	-	1.37522	1.42696		Zm00001d047195	-	1.29238		Zm00001d020875	BURP domain-containing protein-RD22-like4	1.39646		Zm00001d046460	-	1.91501
Zm00001d053626	-	20.9959	15.7658	13.7591		Zm00001d000163	-	1.56498	1.2619		Zm00001d011348	HXXXD-type acyl-transferase family protein	1.73981	1.91059		Zm00001d047491	JUMONJI-transcription factor 3	1.373	1.41726		Zm00001d030018	TOM2B	1.29199		Zm00001d026638	Calcium-binding EF hand family protein	1.39462		Zm00001d047159	siamese-related4	1.91421
Zm00001d048204	-	20.9662	20.6089	27.2206		Zm00001d045146	-	1.56113	1.31967		Zm00001d002281	MYB-related-transcription factor 50	1.73942	1.19627		Zm00001d015245	SUPPRESSOR OF AUXIN RESISTANCE1	1.37211	1.48518		Zm00001d050174	-	1.29079		Zm00001d036738	-	1.39312		Zm00001d048503	-	1.90582
Zm00001d020946	-	20.9092	23.4808	21.3492		Zm00001d036301	Pre-mRNA-processing-splicing factor 8A	1.55641	1.61646		Zm00001d028415	-	1.73616	1.86155		Zm00001d020250	-	1.36866	1.26107		Zm00001d051710	-	1.28889		Zm00001d046218	-	1.39277		Zm00001d033060	Pentatricopeptide repeat-containing protein	1.90558
Zm00001d014682	SAUR-like auxin-responsive protein family	20.7917	17.2685	23.873		Zm00001d041776	dhurrinase2	1.55362	1.54487		Zm00001d037426	-	1.73457	1.3131		Zm00001d003896	ribosomal protein L12	1.35921	1.61898		Zm00001d037733	-	1.28699		Zm00001d016136	-	1.39206		Zm00001d015269	MAP kinase14	1.90302
Zm00001d023664	ABA-responsive protein	20.7889	27.4293	21.0336		Zm00001d039758	-	1.55195	1.44597		Zm00001d045207	receptor-like protein kinase1	1.73146	1.35357		Zm00001d002169	-	1.35843	1.39414		Zm00001d034595	-	1.28439		Zm00001d005348	Serine/threonine-protein kinase CTR1	1.39006		Zm00001d052163	-	1.90212
Zm00001d029979	Histone H3 K4-specific methyltransferase SET7/9 family protein	20.627	20.8829	18.6936		Zm00001d003499	-	1.54694	1.21464		Zm00001d047981	Glutamate decarboxylase 1	1.73078	1.28287		Zm00001d028728	-	1.35541	1.21433		Zm00001d020357	DEAD-box ATP-dependent RNA helicase 22	1.28367		Zm00001d002295	-	1.38919		Zm00001d006872	-	1.89445
Zm00001d020675	-	20.6259	26.4785	26.2915		Zm00001d006930	-	1.54351	1.35899		Zm00001d024305	-	1.72998	1.65009		Zm00001d008548	wound induced protein1	1.35523	1.34087		Zm00001d047591	VQ motif-transcription factor56	1.28129		Zm00001d032380	acclimation of photosynthesis to environment	1.38803		Zm00001d011286	-	1.89281
Zm00001d051415	Mechanosensitive ion channel protein 6	20.5723	21.7693	17.8467		Zm00001d052566	-	1.54261	1.25956		Zm00001d028671	-	1.72665	1.31688		Zm00001d029174	-	1.35378	2.19051		Zm00001d003655	DExH-box ATP-dependent RNA helicase DExH7 chloroplastic	1.28089		Zm00001d029136	-	1.38678		Zm00001d043291	purple acid phosphatase1	1.88627
Zm00001d045194	-	20.5603	19.2195	29.0248		Zm00001d032317	-	1.53947	1.32198		Zm00001d002271	Nitrate-induced NOI protein	1.7246	1.17711		Zm00001d047208	WAT1-related protein	1.35372	2.09303		Zm00001d046223	Homeobox-transcription factor 21	1.28029		Zm00001d027625	multidrug resistance-associated protein 4	1.38589		Zm00001d040242	Nuclear transport factor 2 (NTF2) family protein	1.87024
Zm00001d012560	cyclin4	20.5535	33.4307	16.6073		Zm00001d012361	-	1.53478	1.14394		Zm00001d006235	-	1.72012	1.3337		Zm00001d022618	SKP1-like protein 1A	1.3535	2.99661		Zm00001d047493	-	1.2753		Zm00001d045282	-	1.38578		Zm00001d017438	-	1.86579
Zm00001d024908	Arginase 1 mitochondrial	20.4643	24.0945	17.7253		Zm00001d015952	-	1.53173	1.51191		Zm00001d029630	cystatin6	1.72001	1.79913		Zm00001d010431	-	1.35177	2.24999		Zm00001d013441	Coatomer subunit alpha-1	1.27206		Zm00001d017033	Glycine-rich cell wall structural protein	1.38517		Zm00001d027610	-	1.86185
Zm00001d036650	VQ motif-transcription factor33	20.3646	18.6124	23.9867		Zm00001d027477	-	1.52857	1.19919		Zm00001d040560	-	1.7156	1.20266		Zm00001d032748	Nucleolin 2	1.34879	1.77776		Zm00001d004630	phosphatidylethanolamine-binding protein17	1.27143		Zm00001d039376	-	1.3843		Zm00001d007418	-	1.85747
Zm00001d008226	-	20.349	12.2429	19.9435		Zm00001d017140	-	1.52693	2.73493		Zm00001d012743	Putative prolin-rich extensin-like receptor protein kinase family protein	1.71542	1.25614		Zm00001d007153	-	1.34664	1.69038		Zm00001d013166	-	1.27115		Zm00001d016967	-	1.38148		Zm00001d017555	high mobility group box protein2	1.85568
Zm00001d043494	-	20.3447	17.0307	9.53771		Zm00001d031041	Transducin/WD40 repeat-like superfamily protein	1.52376	1.45904		Zm00001d005850	-	1.71447	1.42175		Zm00001d025252	-	1.34318	1.16092		Zm00001d042649	-	1.26859		Zm00001d013375	-	1.37997		Zm00001d011573	-	1.85447
Zm00001d023492	RING/FYVE/PHD zinc finger superfamily protein	20.303	16.9639	27.3685		Zm00001d037624	-	1.52117	2.15308		Zm00001d052292	Probable galacturonosyltransferase-like 9	1.71199	1.56613		Zm00001d037252	LIM-transcription factor 12	1.33809	1.43364		Zm00001d039065	G-box binding factor1	1.26795		Zm00001d013248	-	1.37773		Zm00001d043137	-	1.85235
Zm00001d047302	-	20.2058	19.6686	20.5764		Zm00001d003888	-	1.51899	1.17904		Zm00001d006834	-	1.71155	1.43831		Zm00001d044142	-	1.33696	1.19976		Zm00001d016456	ARID-transcription factor 6	1.26542		Zm00001d044152	-	1.3774		Zm00001d052765	TUB-transcription factor 7	1.84823
Zm00001d028367	purple acid phosphatase19	20.0703	13.607	25.4786		Zm00001d025222	-	1.51438	1.20277		Zm00001d010341	-	1.71034	1.5646		Zm00001d045277	-	1.33603	1.62264		Zm00001d038320	AP2-EREBP-transcription factor 133	1.26535		Zm00001d006708	-	1.37626		Zm00001d053360	-	1.8388
Zm00001d049320	multi-protein bridging factor homolog1	19.8881	26.2929	21.6281		Zm00001d052144	-	1.50813	1.29874		Zm00001d017675	-	1.70949	1.21007		Zm00001d015061	-	1.3353	1.90017		Zm00001d034929	leunig-related3	1.26524		Zm00001d053954	-	1.37354		Zm00001d028823	-	1.82859
Zm00001d029457	nucleoredoxin1	19.8001	27.2182	13.4726		Zm00001d054096	-	1.50671	2.29081		Zm00001d031432	-	1.70901	1.7919		Zm00001d052209	Cytokinin-O-glucosyltransferase 2	1.33425	1.48432		Zm00001d013427	Threonine dehydratase biosynthetic chloroplastic	1.26516		Zm00001d025144	-	1.37332		Zm00001d038769	-	1.82624
Zm00001d021375	-	19.7793	23.0376	18.677		Zm00001d023413	Putative cytochrome P450 superfamily protein	1.50271	1.60253		Zm00001d045226	-	1.70721	1.43641		Zm00001d025440	-	1.33423	1.34989		Zm00001d003472	-	1.26446		Zm00001d047893	phosphoenolpyruvate carboxykinase homolog2	1.37155		Zm00001d023267	-	1.8216
Zm00001d012633	Eukaryotic aspartyl protease family protein	19.7665	23.3073	15.861		Zm00001d033405	-	1.49617	1.59478		Zm00001d031995	-	1.70487	2.3048		Zm00001d017216	-	1.33255	1.47611		Zm00001d039377	-	1.26332		Zm00001d015715	-	1.36939		Zm00001d037806	-	1.81829
Zm00001d015918	-	19.7448	18.346	23.3733		Zm00001d028554	Cytosolic enolase 3	1.4955	1.23579		Zm00001d049038	-	1.70446	1.66215		Zm00001d008293	-	1.33145	1.44161		Zm00001d012326	-	1.2625		Zm00001d020497	CBL-interacting serine/threonine-protein kinase 6	1.36938		Zm00001d019579	-	1.81416
Zm00001d052934	-	19.7383	12.7938	18.7776		Zm00001d044752	Probable galacturonosyltransferase-like 9	1.49418	1.25363		Zm00001d007143	-	1.70399	1.30354		Zm00001d038775	-	1.33087	1.47653		Zm00001d034493	-	1.26195		Zm00001d050163	-	1.36856		Zm00001d052020	beta-12-N-acetylglucosaminyltransferase II	1.81316
Zm00001d047136	-	19.7271	18.0065	17.3625		Zm00001d021145	-	1.49133	1.41462		Zm00001d045490	-	1.70131	1.66809		Zm00001d002880	isopropylmalate dehydrogenase2	1.32533	1.26406		Zm00001d021273	-	1.25979		Zm00001d009860	-	1.3662		Zm00001d032385	ADP glucose pyrophosphorylase small subunit leaf1	1.81298
Zm00001d016087	-	19.6047	8.2623	13.9412		Zm00001d005752	DUF868 family protein	1.48906	1.30911		Zm00001d032582	-	1.70057	1.25302		Zm00001d008327	-	1.32312	2.1966		Zm00001d040561	-	1.25924		Zm00001d034125	CK2 protein kinase alpha 2	1.36274		Zm00001d011717	Ras-related protein RABG3a	1.81212
Zm00001d031892	-	19.587	17.3913	19.4496		Zm00001d039771	-	1.4814	1.22502		Zm00001d049325	-	1.70007	1.2364		Zm00001d034937	-	1.32299	1.33328		Zm00001d027870	AP2-EREBP-transcription factor 38	1.25919		Zm00001d014083	Beta-amylase	1.3616		Zm00001d041989	Zn-dependent exopeptidases superfamily protein	1.81081
Zm00001d009564	Guanylate-binding family protein	19.5416	19.4727	20.7599		Zm00001d040289	-	1.4801	1.33577		Zm00001d044165	-	1.69158	1.44831		Zm00001d028587	-	1.32241	1.51594		Zm00001d028330	-	1.25601		Zm00001d004821	-	1.35755		Zm00001d025517	-	1.80865
Zm00001d045478	-	19.3909	25.4858	16.7669		Zm00001d019000	Receptor-like kinase-like	1.47821	1.34398		Zm00001d036507	E3 ubiquitin-protein ligase BRE1-like 1	1.68821	1.48882		Zm00001d050960	NAC-transcription factor 101	1.32187	1.27703		Zm00001d009049	-	1.25599		Zm00001d053856	Probable arabinose 5-phosphate isomerase	1.35694		Zm00001d048682	GRAS-transcription factor 82	1.79263
Zm00001d041854	-	19.3422	21.6042	21.2436		Zm00001d023580	aldehyde dehydrogenase25	1.47088	1.21197		Zm00001d039596	MutS homolog2	1.68601	1.41008		Zm00001d020461	Ankyrin protein kinase-like	1.32081	1.30769		Zm00001d043997	-	1.25362		Zm00001d039595	-	1.35691		Zm00001d018447	-	1.79188
Zm00001d053964	armadillo domain protein4	19.2519	24.0828	18.3497		Zm00001d019288	-	1.4707	1.27052		Zm00001d001832	NDR1/HIN1-like 25	1.68524	1.57769		Zm00001d044394	-	1.31487	1.19275		Zm00001d036997	-	1.25185		Zm00001d026640	minichromosome instability12a	1.35409		Zm00001d023265	nucleotide-binding site42	1.79126
Zm00001d053802	defective kernel10	19.2196	17.5926	18.5857		Zm00001d005757	ZF-HD-transcription factor 20	1.46968	1.12147		Zm00001d046204	HSF-transcription factor 12	1.68079	1.2394		Zm00001d032905	-	1.31315	1.3578		Zm00001d011171	-	1.25048		Zm00001d002999	gibberellin 2-oxidase2	1.35304		Zm00001d012785	Anthocyanidin 5%2C3-O-glucosyltransferase	1.78886
Zm00001d025449	-	19.1984	21.7688	11.4499		Zm00001d027393	-	1.46695	1.1515		Zm00001d036001	Peroxisomal membrane protein 11C	1.67795	1.69835		Zm00001d001881	-	1.31055	1.86073		Zm00001d048925	-	1.24976		Zm00001d021517	-	1.34826		Zm00001d047186	-	1.78633
Zm00001d008744	Transaminase/ transferase isoform 1%3B Transaminase/ transferase isoform 2%3B Transaminase/ transferase%2C transferring nitrogenous groups	19.1925	20.1606	17.5072		Zm00001d030357	-	1.46512	1.71008		Zm00001d020887	Aspartyl protease AED1	1.67544	1.48098		Zm00001d014337	-	1.31016	1.19552		Zm00001d006100	60S ribosomal protein L7a-1	1.24975		Zm00001d016559	Ubiquitin-activating enzyme E1 domain-containing protein 1	1.34683		Zm00001d002942	-	1.78377
Zm00001d049091	-	19.1786	18.9959	10.6215		Zm00001d047124	Proline oxidase	1.46198	1.8217		Zm00001d007974	-	1.67376	1.1436		Zm00001d017395	Thylakoid lumenal protein TL20.3 chloroplastic	1.30901	1.28747		Zm00001d053245	-	1.2476		Zm00001d005724	-	1.34421		Zm00001d007179	-	1.77796
Zm00001d038457	-	19.0585	6.75558	17.9197		Zm00001d048009	-	1.45802	1.1879		Zm00001d044606	-	1.67056	1.40064		Zm00001d049363	-	1.30899	1.39159		Zm00001d035092	-	1.24702		Zm00001d039916	-	1.34276		Zm00001d016651	-	1.77126
Zm00001d012611	-	19.0058	15.8243	26.4301		Zm00001d037019	-	1.4558	1.19107		Zm00001d016535	Ethylene-responsive transcription factor-like protein	1.67014	1.3291		Zm00001d017598	-	1.30795	1.20413		Zm00001d052213	pectin methyltransferase1	1.24632		Zm00001d041243	-	1.34043		Zm00001d010675	Metacaspase-6	1.77077
Zm00001d029242	mTERF-domain protein1	18.9862	19.608	26.9309		Zm00001d036212	-	1.45531	1.24708		Zm00001d038395	IQ-domain 3	1.66932	1.44221		Zm00001d007280	Zea mays ARGOS homolog3	1.30788	1.29181		Zm00001d016707	Heme-binding-like protein chloroplastic	1.24569		Zm00001d038779	Dual-specificity protein-like phosphatase 4	1.32838		Zm00001d032187	-	1.7704
Zm00001d021485	-	18.9854	22.548	18.9826		Zm00001d035081	-	1.44788	1.16786		Zm00001d033833	-	1.66739	2.45761		Zm00001d002068	-	1.30672	1.25295		Zm00001d010882	-	1.24488		Zm00001d017202	-	1.32484		Zm00001d041495	-	1.7688
Zm00001d018298	17.4 kDa class III heat shock protein	18.9074	22.1958	16.8699		Zm00001d029188	-	1.44389	1.17081		Zm00001d048415	-	1.66359	2.09751		Zm00001d043607	hexokinase6	1.30621	1.42733		Zm00001d012371	-	1.24356		Zm00001d021747	-	1.32377		Zm00001d034130	-	1.76834
Zm00001d031532	myosin heavy chain-related	18.8297	23.2226	20.6488		Zm00001d005545	-	1.44318	1.16225		Zm00001d050317	-	1.66182	1.32135		Zm00001d047801	-	1.30596	1.29633		Zm00001d025597	-	1.24341		Zm00001d029818	-	1.32287		Zm00001d012226	SET domain-containing protein	1.76649
Zm00001d019400	PVR3-like protein	18.7696	18.4101	11.7879		Zm00001d005029	GRAS-transcription factor 37	1.44178	1.22943		Zm00001d053259	Probable protein phosphatase 2C 74	1.64882	1.40577		Zm00001d036023	cytochrome P450 family 704 subfamily A polypeptide 2	1.30432	1.78234		Zm00001d027965	Aspartyl protease AED3	1.24277		Zm00001d044427	-	1.32236		Zm00001d026352	Cytochrome c biogenesis ATP-binding export protein ccmA-like%3B Cytochrome c biogenesis ATP-binding export protein ccmA-like protein	1.7644
Zm00001d043104	-	18.6359	12.1436	7.8534		Zm00001d002966	Serine carboxypeptidase-like 35	1.44124	1.3491		Zm00001d023593	-	1.64447	1.3207		Zm00001d008736	-	1.30222	1.32166		Zm00001d046158	-	1.24229		Zm00001d031157	-	1.32194		Zm00001d007684	-	1.7635
Zm00001d040218	immunoregulatory RNA-binding1	18.561	16.1778	10.5895		Zm00001d040324	Serine/threonine-protein kinase-like protein	1.43567	1.34203		Zm00001d036468	-	1.63768	1.27035		Zm00001d022060	-	1.30218	1.61084		Zm00001d040789	-	1.24206		Zm00001d052107	Fatty-acid-binding protein 2	1.32097		Zm00001d021757	-	1.75832
Zm00001d009975	-	18.5462	16.9518	28.255		Zm00001d022247	-	1.43526	1.22814		Zm00001d000150	-	1.63675	1.43243		Zm00001d009898	-	1.30199	1.43803		Zm00001d014128	-	1.24161		Zm00001d009603	Solute carrier family 2%2C facilitated glucose transporter member 8	1.32014		Zm00001d044501	-	1.75813
Zm00001d045732	-	18.4693	7.6862	31.3758		Zm00001d032857	Protein kinase superfamily protein	1.43095	1.19123		Zm00001d025738	Sister chromatid cohesion 1 protein 2	1.6364	1.48924		Zm00001d020693	-	1.30047	1.4532		Zm00001d052103	-	1.24118		Zm00001d007960	-	1.31995		Zm00001d032543	Pentatricopeptide repeat-containing protein mitochondrial	1.75607
Zm00001d034641	-	18.3538	22.6761	7.02004		Zm00001d033939	-	1.43078	1.35494		Zm00001d007097	Protein EARLY RESPONSIVE TO DEHYDRATION 15	1.63158	1.28599		Zm00001d046836	Sas10/Utp3/C1D family	1.29993	1.70706		Zm00001d032117	-	1.24018		Zm00001d022185	-	1.31862		Zm00001d030040	nonsense-mediated mRNA decay NMD3 family protein	1.75561
Zm00001d039933	16.9 kDa class I heat shock protein 1	18.3021	26.7423	15.2719		Zm00001d016658	-	1.43038	1.56539		Zm00001d034407	-	1.63114	1.40707		Zm00001d052390	Arabidopsis NAC domain containing protein 87	1.29983	1.35517		Zm00001d051989	-	1.23987		Zm00001d039579	PHD-transcription factor 34	1.31837		Zm00001d046626	Putative leucine-rich repat protein kinase family protein	1.74457
Zm00001d011785	Transcription factor LUX	18.2862	17.9484	14.7436		Zm00001d036340	photosystem II1	1.42725	1.23043		Zm00001d032458	cytochrome P450 family 87 subfamily A polypeptide 6	1.6301	1.45532		Zm00001d024274	-	1.29929	1.35257		Zm00001d027370	-	1.23919		Zm00001d022347	Probable protein phosphatase 2C 35	1.31815		Zm00001d042765	-	1.74196
Zm00001d034433	HSF-transcription factor 11	18.2696	23.467	15.1587		Zm00001d047181	transferases transferring acyl groups	1.42454	1.21259		Zm00001d052436	-	1.62517	1.42139		Zm00001d025453	Protein TIC 40 chloroplastic	1.29913	1.60747		Zm00001d024083	-	1.23807		Zm00001d036709	-	1.31643		Zm00001d019522	-	1.74013
Zm00001d027740	responsive to abscisic acid30	18.1678	13.4	26.9931		Zm00001d021018	-	1.41925	1.27156		Zm00001d053599	-	1.62232	1.29841		Zm00001d019452	-	1.29878	1.33553		Zm00001d018258	MYB-related-transcription factor 67	1.23757		Zm00001d034858	-	1.31586		Zm00001d002901	peroxidase15	1.73996
Zm00001d045665	-	18.0924	22.7616	15.5524		Zm00001d010344	-	1.41813	1.41452		Zm00001d011700	Protein kinase superfamily protein	1.61984	1.68058		Zm00001d013410	actin5	1.29853	1.24626		Zm00001d034145	-	1.23405		Zm00001d046759	bHLH-transcription factor 69	1.31463		Zm00001d040468	major facilitator superfamily defense1	1.73943
Zm00001d004172	-	18.0892	23.211	20.9979		Zm00001d043445	-	1.4173	1.18087		Zm00001d040489	-	1.61637	1.90897		Zm00001d000428	-	1.29693	1.24057		Zm00001d005105	Protein kinase superfamily protein	1.23354		Zm00001d042372	Peptidyl-prolyl cis-trans isomerase	1.3135		Zm00001d024322	-	1.73813
Zm00001d025025	Electron transfer flavoprotein subunit beta mitochondrial	18.0472	22.0657	15.2156		Zm00001d041334	Putative cyclin-A3-1	1.41652	1.15257		Zm00001d044640	Probable peptide/nitrate transporter	1.61624	1.53401		Zm00001d048430	-	1.29677	1.60755		Zm00001d035760	zein protein, 15kDa15	1.23188		Zm00001d040050	-	1.31127		Zm00001d041065	-	1.73769
Zm00001d038618	-	18.0005	17.5743	15.5209		Zm00001d013759	-	1.41643	1.42699		Zm00001d044133	-	1.61362	1.36657		Zm00001d013009	-	1.29642	1.74397		Zm00001d020855	-	1.22781		Zm00001d041416	Aux/IAA-transcription factor 10	1.30991		Zm00001d029044	-	1.73613
Zm00001d025901	FIP1	17.9649	16.0768	23.8276		Zm00001d029313	PLASMODESMATA CALLOSE-BINDING PROTEIN 5	1.41603	1.31064		Zm00001d033300	-	1.61329	1.59844		Zm00001d052322	Prenylated Rab receptor 2	1.29625	1.17697		Zm00001d013825	-	1.22459		Zm00001d039530	PAS/LOV protein B homolog1	1.30904		Zm00001d043465	-	1.73075
Zm00001d033620	silencing gene B 102	17.9172	21.2373	24.6155		Zm00001d019641	-	1.41258	1.24946		Zm00001d048603	GRAS-transcription factor 26	1.61051	1.71514		Zm00001d026662	Harpin inducing protein	1.29506	1.41796		Zm00001d012387	Embryogenesis transmembrane protein-like; protein	1.21957		Zm00001d023797	proline-rich family protein	1.30824		Zm00001d033549	-	1.7289
Zm00001d045042	shrunken1	17.8874	15.9024	17.6541		Zm00001d029918	-	1.4123	1.25464		Zm00001d029018	calcium dependent protein kinase16	1.60957	1.33463		Zm00001d047535	Calcium-binding protein CML42	1.28766	1.19263		Zm00001d021825	Cytochrome c6 chloroplastic	1.21865		Zm00001d020703	G-type lectin S-receptor-like serine/threonine-protein kinase	1.308		Zm00001d025831	ammonium transporter1	1.72804
Zm00001d009878	-	17.6986	19.3111	6.45438		Zm00001d048230	-	1.41138	1.60873		Zm00001d029590	-	1.60721	1.43107		Zm00001d007174	-	1.28755	1.16279		Zm00001d015491	Heptahelical transmembrane protein 2	1.21854		Zm00001d015249	Dolichol kinase EVAN	1.30462		Zm00001d018894	Cys2His2 Zinc Finger7	1.72697
Zm00001d035669	-	17.6984	18.2823	21.035		Zm00001d052873	-	1.41074	1.82985		Zm00001d052888	RNA binding (RRM/RBD/RNP motifs) family protein	1.60377	1.32185		Zm00001d002259	-	1.28559	1.53694		Zm00001d022076	-	1.21823		Zm00001d030940	-	1.30434		Zm00001d038657	P-loop containing nucleoside triphosphate hydrolases superfamily protein	1.72539
Zm00001d019358	B12D protein	17.6817	13.7773	22.0523		Zm00001d025737	phosphatidylethanolamine-binding protein	1.41002	1.23204		Zm00001d008403	NAC-transcription factor 130	1.60344	1.28029		Zm00001d008748	-	1.28137	1.3117		Zm00001d039512	hexokinase1	1.21792		Zm00001d009803	NADH-ubiquinone oxidorectase3	1.30415		Zm00001d000408	-	1.72479
Zm00001d045894	-	17.6713	21.9686	15.4057		Zm00001d035656	-	1.40988	1.20677		Zm00001d027334	Zinc finger CCCH domain-containing protein 19	1.60116	1.39486		Zm00001d011401	Protein SGT1 homolog A	1.2799	1.50055		Zm00001d005516	-	1.21791		Zm00001d046366	Transcriptional elongation regulator MINIYO	1.30317		Zm00001d052329	plastid transcriptionally active 6	1.7233
Zm00001d026097	Transcription factor bHLH157	17.6281	13.3871	12.4034		Zm00001d039636	-	1.40823	1.14596		Zm00001d029721	-	1.60113	1.55316		Zm00001d012121	-	1.27939	1.28603		Zm00001d032811	-	1.21741		Zm00001d052763	Putative ACT-domain containing protein kinase family protein	1.3016		Zm00001d042308	-	1.72293
Zm00001d045501	embryo sac development arrest 7	17.5936	20.3492	21.4732		Zm00001d017205	-	1.40795	1.35148		Zm00001d045582	WAT1-related protein	1.5963	1.35465		Zm00001d045003	-	1.27816	1.59411		Zm00001d035304	LIM-transcription factor 10	1.21733		Zm00001d027546	bHLH-transcription factor 35	1.30147		Zm00001d014543	-	1.72146
Zm00001d048752	-	17.5699	7.94747	16.0613		Zm00001d023521	-	1.40701	1.21615		Zm00001d052657	-	1.59446	2.20028		Zm00001d029408	GTP-binding protein 1	1.27807	1.56911		Zm00001d009597	FtsJ-like methyltransferase family protein	1.21313		Zm00001d035511	-	1.3013		Zm00001d037342	Putative DUF26 domain family protein	1.71961
Zm00001d026458	cysteine protease3	17.5579	19.1729	12.1081		Zm00001d014688	Rhomboid-like protein 14 mitochondrial	1.40563	1.27022		Zm00001d044045	-	1.59248	2.07354		Zm00001d003005	-	1.27805	1.66794		Zm00001d000458	OVATE-transcription factor 3	1.21145		Zm00001d002654	naked endosperm1	1.29927		Zm00001d010957	Solute carrier family 40 member 3 chloroplastic	1.71645
Zm00001d035156	glyceraldehyde-3-phosphate dehydrogenase2	17.5471	20.2618	22.7691		Zm00001d013742	-	1.40455	1.37513		Zm00001d049843	Group 3 pollen allergen	1.59107	1.45233		Zm00001d034602	brown midrib2	1.27617	1.53706		Zm00001d017410	-	1.20874		Zm00001d041950	Pectin acetylesterase 5	1.29766		Zm00001d027992	-	1.71384
Zm00001d038653	thioredoxin h homolog1	17.4934	17.4305	19.5413		Zm00001d033207	-	1.40172	1.21136		Zm00001d033597	-	1.58523	1.44935		Zm00001d010290	-	1.27562	1.2065		Zm00001d023722	-	1.20775		Zm00001d036642	-	1.29695		Zm00001d038198	-	1.71171
Zm00001d020976	-	17.4109	10.3556	7.17859		Zm00001d039184	-	1.3938	1.14015		Zm00001d018756	mTERF-domain protein23	1.58457	1.23235		Zm00001d027683	-	1.27519	1.85699		Zm00001d032222	-	1.20762		Zm00001d022366	math-btb15	1.29626		Zm00001d040065	-	1.71159
Zm00001d032873	-	17.3995	11.4011	14.2072		Zm00001d003670	Protein kinase superfamily protein	1.38936	1.22626		Zm00001d050371	Cytokinin hydroxylase	1.58352	1.24809		Zm00001d042061	-	1.27484	1.38941		Zm00001d002960	-	1.20755		Zm00001d047501	Blue-light photoreceptor PHR2	1.29623		Zm00001d005717	-	1.71029
Zm00001d043613	-	17.1801	27.0349	16.4623		Zm00001d040079	-	1.38676	1.13749		Zm00001d011233	-	1.57774	1.368		Zm00001d026319	-	1.27434	1.54976		Zm00001d046875	RNA-dependent RNA polymerase3	1.20748		Zm00001d034578	RNA-binding protein 8A	1.29592		Zm00001d047378	-	1.7046
Zm00001d041307	-	17.1182	17.4897	13.936		Zm00001d002430	-	1.38641	1.2842		Zm00001d053747	-	1.57688	1.76502		Zm00001d035554	-	1.26985	1.1944		Zm00001d015070	-	1.20713		Zm00001d015568	-	1.29573		Zm00001d025919	Aldolase-type TIM barrel family protein	1.70239
Zm00001d049597	-	17.1105	14.4939	10.7803		Zm00001d019061	Forkhead-associated (FHA) domain-containing protein	1.38442	1.22513		Zm00001d033747	glutamine synthetase2	1.56965	1.59731		Zm00001d032096	ARID-transcription factor 9	1.2687	1.15946		Zm00001d030256	-	1.20602		Zm00001d016850	viviparous15	1.29522		Zm00001d020359	Enhanced ethylene response protein 5	1.69992
Zm00001d016301	Inorganic pyrophosphatase 1	17.0182	14.6612	19.3843		Zm00001d024624	-	1.38345	1.35148		Zm00001d007084	Histone H2B	1.56718	1.33235		Zm00001d030172	Serine carboxypeptidase-like 19	1.26856	2.79467		Zm00001d043311	LBD-transcription factor 21	1.20601		Zm00001d027421	-	1.29454		Zm00001d023342	Probable peptide/nitrate transporter	1.6989
Zm00001d003248	Acid phosphatase/vanadium-dependent haloperoxidase-related protein	16.9679	20.7572	22.9496		Zm00001d047506	-	1.38244	1.45184		Zm00001d043017	-	1.56597	1.71407		Zm00001d011788	-	1.26779	2.04909		Zm00001d002128	Shikimate kinase 1 chloroplastic	1.20446		Zm00001d013900	Expressed protein; protein	1.29393		Zm00001d048382	-	1.69856
Zm00001d041701	-	16.9449	16.3933	15.7365		Zm00001d039555	-	1.37716	1.35873		Zm00001d009342	-	1.56555	1.33332		Zm00001d018417	-	1.26411	1.35068		Zm00001d016208	-	1.20253		Zm00001d051001	glyceraldehyde-3-phosphate dehydrogenase3	1.29278		Zm00001d027338	-	1.69589
Zm00001d024004	-	16.9398	14.708	10.7007		Zm00001d036669	-	1.37231	1.16961		Zm00001d051057	Histone-lysine N-methyltransferase ASHR3	1.56554	1.3478		Zm00001d028243	Glucan endo-13-beta-glucosidase 3	1.26369	1.43804		Zm00001d035008	PHD-transcription factor 1	1.20164		Zm00001d011666	calcium dependent protein kinase21	1.29251		Zm00001d013130	bHLH-transcription factor 60	1.69501
Zm00001d007770	-	16.9164	14.1074	16.9979		Zm00001d005874	-	1.37086	1.17087		Zm00001d037871	-	1.56545	2.11571		Zm00001d025722	ATP-dependent DNA helicase Q-like 5	1.26147	1.20168		Zm00001d052445	-	1.19997		Zm00001d049319	MYB-related-transcription factor 34	1.2921		Zm00001d017907	Protein TIC 20-v chloroplastic	1.69481
Zm00001d040672	serine residues protein30	16.7271	20.5592	19.0901		Zm00001d011669	MYB-transcription factor 124	1.36519	1.86995		Zm00001d051686	-	1.55746	1.34207		Zm00001d028627	-	1.26144	1.56457		Zm00001d003644	Kinesin-like protein KIN-7C mitochondrial	1.19633		Zm00001d021552	-	1.29196		Zm00001d031637	-	1.69282
Zm00001d016768	invertase alkaline neutral2	16.6136	13.4939	13.1973		Zm00001d046579	-	1.36488	1.22485		Zm00001d020316	-	1.55306	1.24513		Zm00001d010044	-	1.26045	2.65079		Zm00001d050293	trehalose-6-phosphate synthase9	1.19426		Zm00001d034640	-	1.29179		Zm00001d044415	etched1	1.69206
Zm00001d002436	alternative oxidase2	16.5917	17.262	30.3639		Zm00001d052044	Putative RING zinc finger domain superfamily protein isoform 1%3B Putative RING zinc finger domain superfamily protein isoform 2	1.362	1.7073		Zm00001d045848	-	1.55255	1.34606		Zm00001d037772	catalytics	1.25965	1.50757		Zm00001d053064	-	1.19403		Zm00001d025437	Amino acid permease	1.29079		Zm00001d043056	Protein kinase superfamily protein	1.69069
Zm00001d033172	Regulator of chromosome condensation (RCC1) family protein	16.5891	18.0802	18.3018		Zm00001d031485	-	1.35809	1.29466		Zm00001d031737	NC domain-containing protein-related	1.55233	1.25173		Zm00001d042096	glutathione transferase21	1.25904	1.23217		Zm00001d053284	Calcium-dependent lipid-binding (CaLB domain) family protein	1.19403		Zm00001d003301	-	1.29021		Zm00001d020256	dark response gene15	1.69029
Zm00001d040010	-	16.5577	17.7148	15.3242		Zm00001d032152	cinnamoyl CoA reductase1	1.35494	1.26466		Zm00001d037208	-	1.55221	1.43853		Zm00001d046539	-	1.25884	1.75155		Zm00001d022590	-	1.19355		Zm00001d011274	-	1.28791		Zm00001d025413	-	1.68816
Zm00001d008606	-	16.5099	17.5177	12.6677		Zm00001d025793	-	1.34758	1.31035		Zm00001d038107	-	1.55024	1.2903		Zm00001d032434	-	1.25834	1.88597		Zm00001d035645	-	1.19344		Zm00001d025143	-	1.28783		Zm00001d018700	Galactoside 2-alpha-L-fucosyltransferase	1.6868
Zm00001d011079	Subtilisin-chymotrypsin inhibitor-2A	16.5031	26.605	25.4289		Zm00001d049556	Putative oxysterol binding domain family protein	1.34714	1.19593		Zm00001d046953	heavy metal ATPase9	1.54433	1.4264		Zm00001d000166	-	1.25307	2.15494		Zm00001d047567	embryonic cell protein 63	1.19218		Zm00001d043107	defective kernel46	1.2873		Zm00001d022466	-	1.68192
Zm00001d002535	RING-H2 finger protein ATL80	16.386	13.6595	15.9971		Zm00001d020838	-	1.34685	1.17283		Zm00001d007933	-	1.54386	1.51189		Zm00001d048149	Mitochondrial outer membrane protein porin 2	1.25111	1.23611		Zm00001d047223	-	1.19186		Zm00001d051203	-	1.28572		Zm00001d010728	-	1.68151
Zm00001d043207	-	16.3787	15.5948	15.5715		Zm00001d053853	-	1.34646	1.15831		Zm00001d014344	-	1.54248	1.36617		Zm00001d013644	methionine synthase homolog1	1.24529	1.21207		Zm00001d037082	ZIM-transcription factor 25	1.19111		Zm00001d025715	-	1.28443		Zm00001d053165	-	1.67846
Zm00001d027936	viviparous5	16.3409	12.9654	15.5204		Zm00001d054046	-	1.34589	1.18902		Zm00001d053349	-	1.53706	1.34809		Zm00001d045358	-	1.24198	1.29891		Zm00001d026301	Protein FAR1-RELATED SEQUENCE 5	1.19095		Zm00001d032484	-	1.28245		Zm00001d043491	AP2-EREBP-transcription factor 134	1.67176
Zm00001d049321	-	16.3354	20.2241	6.0823		Zm00001d051830	Metal tolerance protein C2	1.3449	1.35149		Zm00001d035772	-	1.53422	1.21776		Zm00001d038796	ATP-dependent protease La (LON) domain protein	1.23999	1.55293		Zm00001d020643	O-fucosyltransferase family protein	1.19024		Zm00001d019553	-	1.27932		Zm00001d042555	-	1.67163
Zm00001d006106	NAC-transcription factor 35	16.3253	25.9385	7.68785		Zm00001d040759	-	1.34343	1.31773		Zm00001d053539	-	1.53348	1.3513		Zm00001d044481	C3H-transcription factor 322	1.23883	1.36247		Zm00001d014358	-	1.18925		Zm00001d003654	protein disulfide isomerase10	1.27916		Zm00001d048502	COP9 signalosome complex subunit 1	1.66504
Zm00001d007031	Chaperonin	16.3149	12.3363	31.7095		Zm00001d041464	Pentatricopeptide repeat-containing protein mitochondrial	1.34302	1.17514		Zm00001d039761	-	1.53123	1.28862		Zm00001d040293	H/ACA ribonucleoprotein complex subunit 4	1.23805	2.77951		Zm00001d032704	Exportin-4	1.18914		Zm00001d040390	-	1.27908		Zm00001d026239	-	1.664
Zm00001d043098	ferric-chelate reductase (NADH)1	16.3026	20.9515	14.526		Zm00001d018883	Probable inactive leucine-rich repeat receptor-like protein kinase	1.34254	1.96487		Zm00001d025442	-	1.52967	1.36747		Zm00001d039042	14-3-3-like protein GF14 nu	1.23506	1.29644		Zm00001d048020	hemoglobin1	1.18829		Zm00001d035234	GeBP-transcription factor 15	1.27804		Zm00001d011428	urophorphyrin methylase 1	1.66292
Zm00001d035084	NAC-transcription factor 123	16.2399	13.7491	19.5068		Zm00001d053229	-	1.3424	1.34737		Zm00001d016129	-	1.52875	1.48348		Zm00001d014895	-	1.23244	1.425		Zm00001d041632	-	1.18822		Zm00001d053384	-	1.2775		Zm00001d042317	-	1.66194
Zm00001d049902	-	16.1508	22.7509	19.5244		Zm00001d042658	-	1.33571	2.58652		Zm00001d028687	calcium pump2	1.52848	1.35833		Zm00001d022374	Serine carboxypeptidase-like 40	1.23236	1.18666		Zm00001d020102	ras-related protein11C2	1.18745		Zm00001d002835	Probable LRR receptor-like serine/threonine-protein kinase	1.27667		Zm00001d023587	-	1.66065
Zm00001d020552	Tetraspanin-7	16.1379	16.5287	10.4521		Zm00001d034564	alkaline galactosidase4	1.33553	1.20748		Zm00001d043121	Osmotin-like protein OSM34	1.52778	1.77104		Zm00001d019934	O-Glycosyl hydrolases family 17 protein	1.23021	1.34182		Zm00001d047435	-	1.18616		Zm00001d028233	-	1.27581		Zm00001d003381	-	1.66042
Zm00001d023729	Nitrilase-like protein 2	16.1229	17.4663	20.2112		Zm00001d038998	Putative DUF1421 domain family protein	1.33332	1.22053		Zm00001d013452	Myosin-binding protein 3	1.51867	1.39348		Zm00001d038949	-	1.22997	1.26286		Zm00001d042837	-	1.18607		Zm00001d041767	Alfin-like-transcription factor 4	1.27491		Zm00001d011513	Polynucleotidyl transferase ribonuclease H-like superfamily protein	1.65525
Zm00001d045544	Chaperonin 60 subunit beta 2 chloroplastic	16.1169	13.6971	26.8996		Zm00001d051722	-	1.33267	1.39426		Zm00001d049270	Fructose-2%2C6-bisphosphatase	1.51838	1.29523		Zm00001d010711	-	1.22906	1.31499		Zm00001d002682	Alpha-L-fucosidase 1	1.18498		Zm00001d003626	NAC-transcription factor 76	1.27467		Zm00001d036447	-	1.64779
Zm00001d023734	glycine-rich protein2	16.0388	15.7283	18.2418		Zm00001d019474	-	1.33108	1.2435		Zm00001d053300	-	1.5159	1.43749		Zm00001d016687	-	1.22757	2.14223		Zm00001d047712	-	1.18433		Zm00001d002730	Protein TRIGALACTOSYLDIACYLGLYCEROL 1 chloroplastic	1.27206		Zm00001d052947	DNAJ heat shock N-terminal domain-containing protein	1.64768
Zm00001d035409	abscisic acid stress ripening10	16.038	8.32379	15.9781		Zm00001d012074	-	1.32594	1.34605		Zm00001d033148	Factor of DNA methylation 1	1.51444	1.18824		Zm00001d033071	potassium high-affinity transporter21	1.22561	1.60095		Zm00001d017297	-	1.18433		Zm00001d013379	-	1.27145		Zm00001d024310	-	1.64028
Zm00001d047851	-	16.0086	16.9162	19.5681		Zm00001d033175	Pentatricopeptide repeat (PPR) superfamily protein	1.3231	1.21182		Zm00001d025734	-	1.51285	1.40127		Zm00001d002598	-	1.22078	1.26988		Zm00001d045522	-	1.18151		Zm00001d043429	-	1.27142		Zm00001d045553	Heat shock protein binding protein	1.64024
Zm00001d049945	-	15.9718	21.1497	12.4946		Zm00001d010719	-	1.32197	1.28575		Zm00001d034714	-	1.51227	1.29039		Zm00001d017164	FAR1-like-transcription factor 8	1.22075	1.18335		Zm00001d017427	yellow stripe-like transporter2	1.17993		Zm00001d035763	Protein MEI2-like 1	1.2711		Zm00001d027947	Tyrosine decarboxylase 1	1.64021
Zm00001d033753	-	15.9581	14.7852	14.2561		Zm00001d051850	Peptidase S24/S26A/S26B/S26C family protein	1.3218	2.06937		Zm00001d017281	Putative cyclic nucleotide-gated ion channel 15	1.51138	1.64362		Zm00001d005006	nucleotide sugar transporter-KT 1	1.22016	1.47705		Zm00001d042142	purple acid phosphatase26	1.17907		Zm00001d010056	proline responding1	1.27017		Zm00001d043694	Probable magnesium transporter NIPA9	1.63841
Zm00001d018359	-	15.9352	13.0075	17.0744		Zm00001d010496	-	1.31979	1.65169		Zm00001d012935	nucleobase:cation symporter15	1.51092	1.37196		Zm00001d031415	beta-1,2-xylosyltransferase1	1.21957	1.3111		Zm00001d028110	-	1.17849		Zm00001d033797	alpha/beta-Hydrolases superfamily protein	1.2699		Zm00001d053868	-	1.6359
Zm00001d012957	Expansin-A6	15.8794	19.1938	8.90578		Zm00001d053350	-	1.31943	1.17503		Zm00001d009221	-	1.51083	1.33504		Zm00001d048833	growth-regulating-factor-inteacting factor2	1.21887	1.15792		Zm00001d026492	-	1.17789		Zm00001d053182	-	1.2693		Zm00001d043292	-	1.63242
Zm00001d037602	-	15.854	17.6585	17.9164		Zm00001d051902	-	1.31747	1.27879		Zm00001d043038	-	1.51062	1.40458		Zm00001d036240	-	1.21798	1.45881		Zm00001d016350	-	1.17788		Zm00001d037429	thioredoxin reductase1	1.26773		Zm00001d032256	Dynamin-2A	1.63131
Zm00001d022132	-	15.85	15.5551	15.2305		Zm00001d025581	-	1.31521	1.23166		Zm00001d016348	-	1.51022	1.38902		Zm00001d049338	-	1.21626	1.19519		Zm00001d019915	-	1.17689		Zm00001d043439	Nuclear pore complex protein NUP85	1.26602		Zm00001d022112	-	1.62913
Zm00001d034223	-	15.8389	20.9611	23.7798		Zm00001d010693	21.7 kDa class VI heat shock protein	1.31342	1.33773		Zm00001d007585	-	1.50689	1.61305		Zm00001d031591	MADS-transcription factor 48	1.21567	1.40245		Zm00001d053735	Protein kinase superfamily protein	1.17672		Zm00001d023272	-	1.26533		Zm00001d009673	-	1.62838
Zm00001d021908	-	15.7152	13.9604	12.5255		Zm00001d028608	initiator-binding protein2	1.31329	1.16722		Zm00001d018144	-	1.50685	1.48255		Zm00001d009851	-	1.21429	1.17977		Zm00001d051835	-	1.17557		Zm00001d033380	-	1.26487		Zm00001d041255	-	1.62828
Zm00001d017153	LUC7 related protein	15.7109	12.1209	17.1756		Zm00001d005964	bHLH-transcription factor 151	1.31048	1.34921		Zm00001d029180	chromatin complex subunit A	1.50582	1.60411		Zm00001d005711	-	1.21403	1.32117		Zm00001d008363	-	1.16882		Zm00001d052851	-	1.26446		Zm00001d027361	F-box protein PP2-A13	1.62417
Zm00001d034498	-	15.6886	15.9359	14.1472		Zm00001d017615	RING/U-box superfamily protein	1.30925	1.13055		Zm00001d038730	calcineurin B-like2	1.50575	1.32026		Zm00001d012590	-	1.2123	1.68759		Zm00001d008749	barren inflorescence1	1.16827		Zm00001d037142	-	1.26428		Zm00001d039047	FtsJ-like methyltransferase family protein	1.62354
Zm00001d042225	Heavy metal transport/detoxification superfamily protein	15.6258	17.5144	21.1654		Zm00001d033505	Ribosomal protein S5/Elongation factor G/III/V family protein	1.30907	1.2766		Zm00001d033094	-	1.50361	1.2789		Zm00001d037929	-	1.21046	1.38406		Zm00001d026263	Nuclear pore complex protein NUP88	1.16518		Zm00001d047417	-	1.26366		Zm00001d024203	-	1.6217
Zm00001d002434	alternative oxidase3	15.6134	27.1317	29.3868		Zm00001d051481	-	1.30839	1.16846		Zm00001d047628	-	1.49909	1.29454		Zm00001d013778	Lysine--tRNA ligase	1.21023	1.4426		Zm00001d021727	G-type lectin S-receptor-like serine/threonine-protein kinase B120	1.16423		Zm00001d031767	-	1.26361		Zm00001d032545	-	1.61803
Zm00001d017449	ribosomal protein L19	15.6094	12.3975	18.889		Zm00001d006576	-	1.30703	1.33082		Zm00001d022067	glycerophosphodiester phosphodiesterase7	1.49877	1.33567		Zm00001d022156	-	1.20986	1.42368		Zm00001d042659	Protein SRC2 homolog	1.1636		Zm00001d017173	-	1.26284		Zm00001d002596	-	1.61797
Zm00001d045336	-	15.6057	16.7393	13.5651		Zm00001d046852	Heptahelical transmembrane protein 2	1.30523	1.22955		Zm00001d016496	-	1.49753	1.38269		Zm00001d037941	AP2-EREBP-transcription factor 69	1.20967	1.15559		Zm00001d007159	-	1.16341		Zm00001d051193	yellow stripe-like transporter15	1.26256		Zm00001d022437	WRKY-transcription factor 17	1.61719
Zm00001d006036	-	15.5903	13.4646	24.6946		Zm00001d017568	WNK6	1.30386	1.20831		Zm00001d051798	-	1.49324	1.23784		Zm00001d040756	-	1.20219	1.52784		Zm00001d013918	Thylakoid lumenal 17.4 kDa protein chloroplastic	1.16282		Zm00001d012738	-	1.26147		Zm00001d051202	-	1.6159
Zm00001d009626	protein phosphatase homolog9	15.5628	22.1466	8.94969		Zm00001d038473	OVATE-transcription factor 28	1.30113	1.21282		Zm00001d031183	-	1.48864	1.26514		Zm00001d004407	-	1.20096	1.17643		Zm00001d044696	-	1.16198		Zm00001d033979	-	1.2614		Zm00001d037180	Gibberellin receptor GID1L2	1.61447
Zm00001d035621	-	15.529	18.0732	18.5469		Zm00001d002254	-	1.30074	1.3179		Zm00001d014275	-	1.48846	1.75444		Zm00001d052962	Putative RING zinc finger domain superfamily protein	1.19981	1.61528		Zm00001d004394	-	1.1596		Zm00001d021675	glycerol-3-phosphate acyltransferase19	1.26063		Zm00001d035052	-	1.61266
Zm00001d013927	Monothiol glutaredoxin-S17	15.5061	13.2529	14.897		Zm00001d002122	-	1.29377	1.47863		Zm00001d033489	Plant cysteine oxidase 2	1.48812	1.43333		Zm00001d031047	-	1.19787	1.28325		Zm00001d037913	-	1.15793		Zm00001d011370	-	1.25952		Zm00001d039455	-	1.61235
Zm00001d017401	-	15.4975	25.5701	18.2692		Zm00001d023340	-	1.29212	1.47119		Zm00001d050074	Putative leucine-rich repeat receptor-like protein kinase family protein	1.48773	1.25975		Zm00001d047853	-	1.19622	1.57462		Zm00001d043784	RING/U-box superfamily protein	1.15697		Zm00001d034828	S1 RNA-binding ribosomal protein1	1.25888		Zm00001d038176	pentatricopeptide repeat protein360	1.61172
Zm00001d052215	adenosine 5'-phosphosulfate reductase-like3	15.4914	15.4146	16.8855		Zm00001d032653	-	1.29162	1.1259		Zm00001d014246	-	1.48073	1.94797		Zm00001d053337	-	1.19614	1.40698		Zm00001d002589	hydroxylase4	1.15651		Zm00001d008791	-	1.25884		Zm00001d017811	Pentatricopeptide repeat (PPR) superfamily protein	1.61108
Zm00001d011199	zinc ion binding	15.4586	10.2468	26.5262		Zm00001d007437	-	1.29132	1.20979		Zm00001d036373	-	1.48028	1.29787		Zm00001d005299	-	1.19577	1.19111		Zm00001d011070	GRAS-transcription factor 6	1.15465		Zm00001d037333	ketose-bisphosphate aldolase class-II family protein	1.2584		Zm00001d013504	Late embryogenesis abundant (LEA) hydroxyproline-rich glycoprotein family	1.61028
Zm00001d052721	Ubiquitin family protein	15.4398	16.6198	15.482		Zm00001d049713	-	1.29117	1.27175		Zm00001d038747	-	1.48003	1.57054		Zm00001d003452	-	1.19545	1.66409		Zm00001d004847	-	1.15333		Zm00001d019472	-	1.25831		Zm00001d021188	-	1.61013
Zm00001d004193	-	15.4049	18.1388	14.9323		Zm00001d040988	RNA-dependent RNA polymerase6	1.28768	1.21735		Zm00001d043925	-	1.47576	1.19145		Zm00001d021898	recombination protein51 gene a	1.19231	1.14913		Zm00001d005927	-	1.15271		Zm00001d030907	ABI3-VP1-transcription factor 46	1.25829		Zm00001d021881	-	1.60109
Zm00001d010751	LBD-transcription factor 38	15.3684	14.9402	42.6173		Zm00001d024815	-	1.2859	1.18495		Zm00001d032737	-	1.47376	1.35774		Zm00001d002537	Protein MULTIPLE CHLOROPLAST DIVISION SITE 1	1.1896	1.99515		Zm00001d036069	Zinc finger (C3HC4-type RING finger) family protein	1.15232		Zm00001d052880	-	1.25825		Zm00001d031697	bZIP-transcription factor 62	1.59961
Zm00001d053923	-	15.261	16.6489	15.0946		Zm00001d018371	Formin-like protein 18	1.28398	1.29735		Zm00001d048950	-	1.47112	1.48247		Zm00001d043981	Exosome complex exonuclease RRP40	1.18823	1.31945		Zm00001d004556	-	1.14917		Zm00001d046047	Transducin/WD40 repeat-like superfamily protein	1.25798		Zm00001d023927	-	1.59935
Zm00001d024823	CRM-domain containing factor CFM3A chloroplastic/mitochondrial	15.1945	13.0685	11.9628		Zm00001d012563	-	1.28384	1.16946		Zm00001d030350	Trihelix-transcription factor 7	1.46561	1.20764		Zm00001d017850	-	1.18806	1.69215		Zm00001d007344	-	1.14719		Zm00001d044283	-	1.25737		Zm00001d049665	Probable calcium-binding protein CML13	1.59919
Zm00001d010048	AP2-EREBP-transcription factor 22	15.1459	18.6134	13.8143		Zm00001d009923	-	1.28149	1.24736		Zm00001d004300	-	1.46463	1.27705		Zm00001d010509	Glutaredoxin family protein	1.18711	1.33612		Zm00001d038557	CCAAT-HAP5-transcription factor 510	1.14561		Zm00001d036401	shepherd-like2	1.25711		Zm00001d018694	-	1.59644
Zm00001d053966	-	15.1274	9.82761	7.92484		Zm00001d030533	-	1.28045	1.32267		Zm00001d027691	-	1.46454	1.65147		Zm00001d042643	SUN domain protein3	1.18699	1.14085		Zm00001d028419	-	1.14439		Zm00001d054055	Protein WALLS ARE THIN 1	1.2566		Zm00001d012273	bZIP-transcription factor 44	1.59279
Zm00001d043669	-	15.0707	17.3489	16.094		Zm00001d034320	Inosine-5'-monophosphate dehydrogenase	1.28034	1.18845		Zm00001d024412	-	1.46428	1.29235		Zm00001d030132	4-coumarate--CoA ligase-like 6	1.18573	1.19044		Zm00001d019219	ribosomal proteinS12 (homolog)	1.14402		Zm00001d044233	-	1.25645		Zm00001d012064	Peptidyl-prolyl cis-trans isomerase	1.59156
Zm00001d037927	-	15.0703	19.611	15.9475		Zm00001d036597	-	1.27835	1.25944		Zm00001d038563	EID1-like F-box protein 3	1.4639	1.22644		Zm00001d039825	-	1.18446	1.46655		Zm00001d021340	-	1.14263		Zm00001d038808	-	1.2556		Zm00001d045193	-	1.59013
Zm00001d040829	-	15.051	16.0719	10.0944		Zm00001d018192	-	1.27411	1.1369		Zm00001d018462	Phospholipid--sterol O-acyltransferase	1.45912	1.4878		Zm00001d034251	-	1.18313	1.35133		Zm00001d015525	-	1.1392		Zm00001d027323	-	1.25545		Zm00001d048614	-	1.58948
Zm00001d006610	-	15.0123	13.6002	17.5497		Zm00001d050443	ZF-HD-transcription factor 7	1.27344	1.3601		Zm00001d021283	-	1.45737	1.65582		Zm00001d032013	-	1.17946	1.30354		Zm00001d051460	Putative RING zinc finger domain superfamily protein%3B RING zinc finger protein-like	1.13817		Zm00001d033247	nucleosome/chromatin assembly factor C	1.25339		Zm00001d013823	-	1.58879
Zm00001d044728	Class I heat shock protein 3	15.0003	9.03545	30.6704		Zm00001d012820	-	1.27116	1.62801		Zm00001d047896	Chorismate synthase chloroplastic	1.45414	1.34286		Zm00001d028282	allene oxide synthesis2	1.17939	1.19007		Zm00001d025717	F-box protein SKIP14	1.13628		Zm00001d018903	-	1.25274		Zm00001d011625	Putative WAK receptor-like protein kinase family protein	1.58797
Zm00001d036494	ZIM-transcription factor 20	14.9277	18.14	12.3682		Zm00001d028558	-	1.26302	1.27832		Zm00001d011560	Homeobox-transcription factor 113	1.44721	1.22837		Zm00001d035512	AP2-EREBP-transcription factor 81	1.1785	1.4832		Zm00001d028266	-	1.13617		Zm00001d020863	-	1.2526		Zm00001d051572	-	1.58734
Zm00001d047612	-	14.9114	7.77968	9.39827		Zm00001d045518	-	1.26222	1.22096		Zm00001d046788	-	1.44433	1.35935		Zm00001d022174	-	1.17731	1.47974		Zm00001d041448	-	1.13546		Zm00001d011623	-	1.25198		Zm00001d052294	-	1.58719
Zm00001d039043	-	14.8945	16.3858	13.7049		Zm00001d014330	-	1.25938	1.25723		Zm00001d010448	Putative leucine-rich repeat receptor-like protein kinase family protein%3B Receptor protein kinase-like	1.43595	1.23135		Zm00001d018660	4-coumarate--CoA ligase-like 5	1.17698	1.92681		Zm00001d005713	-	1.13505		Zm00001d009571	-	1.25197		Zm00001d043625	-	1.58702
Zm00001d044100	DUF1645 family protein	14.8757	6.9793	14.856		Zm00001d053138	Lipase-like PAD4	1.25864	1.43425		Zm00001d028500	-	1.43428	1.20694		Zm00001d030056	-	1.17639	1.17002		Zm00001d002304	-	1.13424		Zm00001d037619	-	1.25007		Zm00001d018349	-	1.58627
Zm00001d048787	-	14.8611	25.4289	23.1716		Zm00001d003462	-	1.25642	1.18122		Zm00001d046202	-	1.432	1.25493		Zm00001d002028	Protein FATTY ACID EXPORT 2 chloroplastic	1.17432	1.44173		Zm00001d041215	ATP binding protein	1.13331		Zm00001d029331	-	1.24944		Zm00001d032045	Probable 6-phosphogluconolactonase 5 chloroplastic	1.5849
Zm00001d026214	-	14.8022	16.5638	17.0572		Zm00001d006562	-	1.25419	1.17386		Zm00001d008755	-	1.431	1.34935		Zm00001d038960	-	1.1734	1.97309		Zm00001d004317	-	1.13324		Zm00001d036202	-	1.24891		Zm00001d052247	-	1.58451
Zm00001d011487	isocitrate dehydrogenase1	14.7749	18.2097	10.7206		Zm00001d036822	exopolygalacturonase8	1.25289	2.04976		Zm00001d015433	-	1.42982	1.38181		Zm00001d053450	Putative ubiquitin carboxyl-terminal hydrolase superfamily protein	1.17237	1.38744		Zm00001d046827	-	1.13214		Zm00001d028586	-	1.24857		Zm00001d039434	zea agamous4	1.58427
Zm00001d040066	Glycosyltransferase family 61 protein	14.7535	11.2004	15.177		Zm00001d012516	WUSCHEL-related homeobox transcription factor 13b	1.25166	1.22959		Zm00001d002015	-	1.42813	1.80521		Zm00001d011786	-	1.1721	1.32271		Zm00001d029061	pentatricopeptide repeat protein27	1.13151		Zm00001d048707	benzoxazinone synthesis8	1.24841		Zm00001d049201	tassel seed5	1.5835
Zm00001d043101	Probable S-sulfocysteine synthase chloroplastic	14.7419	16.2893	14.2783		Zm00001d038518	GRAS-transcription factor 56	1.25153	1.12458		Zm00001d051268	-	1.42244	1.3143		Zm00001d026591	-	1.17202	11.81		Zm00001d053944	-	1.13091		Zm00001d041092	MAP kinase kinase3	1.24826		Zm00001d003500	Pentatricopeptide repeat-containing protein mitochondrial	1.58316
Zm00001d038164	methyl binding domain120	14.7306	14.262	17.972		Zm00001d045320	Transcription elongation factor 1 homolog	1.24685	1.44317		Zm00001d037520	-	1.42109	1.27584		Zm00001d021943	-	1.17068	1.49582		Zm00001d031782	-	1.13081		Zm00001d016084	-	1.24791		Zm00001d046420	Plant Tudor-like RNA-binding protein	1.58297
Zm00001d051306	Hsp70-Hsp90 organizing protein 3	14.6684	12.3846	12.5857		Zm00001d037611	HXXXD-type acyl-transferase family protein	1.24498	1.19177		Zm00001d003046	-	1.41945	1.35038		Zm00001d042969	-	1.17034	1.38122		Zm00001d008720	Adenine nucleotide alpha hydrolases-like superfamily protein	1.13052		Zm00001d052997	Disease resistance protein RPM1	1.24789		Zm00001d018289	-	1.58292
Zm00001d053160	-	14.6672	16.9101	10.1766		Zm00001d053825	Beta-1%2C3-galactosyltransferase sqv-2	1.24276	1.15282		Zm00001d012222	-	1.41767	1.2212		Zm00001d046388	histone deacetylase2	1.16947	1.17818		Zm00001d017165	FAR1-like-transcription factor 9	1.12743		Zm00001d035007	-	1.24741		Zm00001d022597	NEP1-interacting protein-like 1	1.58123
Zm00001d052624	-	14.663	14.2895	10.5961		Zm00001d043454	Whole genome shotgun sequence of line PN40024 scaffold_142.assembly12x (Fragment)	1.23657	1.33255		Zm00001d018089	VQ motif-transcription factor31	1.41608	1.7142		Zm00001d051741	Protein NSP-INTERACTING KINASE 1	1.16583	1.70955		Zm00001d042941	-	1.1263		Zm00001d035323	WRKY-transcription factor 62	1.24663		Zm00001d030114	-	1.57599
Zm00001d038190	DBF1-interactor protein 1	14.6624	15.8966	12.1423		Zm00001d024597	-	1.23655	1.30262		Zm00001d052852	-	1.41348	1.45729		Zm00001d038431	-	1.16578	1.19912		Zm00001d021635	Condensin-2 complex subunit H2	1.12559		Zm00001d047797	UDP-glucuronic acid decarboxylase 5	1.24578		Zm00001d021626	-	1.57191
Zm00001d050923	-	14.6208	15.924	20.6486		Zm00001d053425	GDSL esterase/lipase	1.23131	1.22426		Zm00001d029023	-	1.41271	1.47184		Zm00001d009231	poly(ADP-ribose) polymerase1	1.16448	1.15314		Zm00001d015183	L-aspartate oxidase chloroplastic	1.1224		Zm00001d017210	-	1.24477		Zm00001d002762	AP2-EREBP-transcription factor 198	1.56722
Zm00001d048836	-	14.5575	7.27741	19.1629		Zm00001d052734	RHOMBOID-like protein 3	1.22169	1.24797		Zm00001d029330	-	1.41235	1.38691		Zm00001d027676	Calmodulin-binding receptor-like cytoplasmic kinase 1	1.16325	1.28397		Zm00001d030426	-	1.12207		Zm00001d033825	chromatin remodeling complex subunit B (Swi3)	1.243		Zm00001d033221	Ubiquitin carboxyl-terminal hydrolase family protein	1.56159
Zm00001d044421	sugars will eventually be exported transporter6a	14.5545	12.7891	7.94724		Zm00001d032347	-	1.22076	1.16489		Zm00001d038376	ubiquitin-conjugating enzyme7	1.41064	1.19724		Zm00001d038425	-	1.15707	1.24572		Zm00001d041258	-	1.12183		Zm00001d008519	-	1.24289		Zm00001d011041	UPA23	1.56151
Zm00001d033987	HSF-transcription factor 17	14.5192	17.0473	4.78309		Zm00001d025590	ABC transporter B family member 19	1.22006	1.18862		Zm00001d018177	-	1.40932	1.23345		Zm00001d032130	-	1.15616	1.99694		Zm00001d020418	Cytokinin hydroxylase	1.12144		Zm00001d006127	bZIP-transcription factor 65	1.2424		Zm00001d015585	mTERF domain protein27c	1.56135
Zm00001d035597	-	14.4908	18.2636	9.68956		Zm00001d039564	ARM repeat superfamily protein	1.21714	1.3507		Zm00001d032781	-	1.40882	1.26017		Zm00001d010859	-	1.156	1.33429		Zm00001d045321	dehydrin2	1.1197		Zm00001d002956	Endosomal targeting BRO1-like domain-containing protein	1.24203		Zm00001d018000	-	1.56069
Zm00001d019163	alkaline galactosidase1	14.4836	14.1545	10.7424		Zm00001d033533	Tetratricopeptide repeat (TPR)-like superfamily protein	1.21301	1.22565		Zm00001d030530	-	1.40102	1.21409		Zm00001d037747	-	1.15563	1.32062		Zm00001d048045	-	1.11611		Zm00001d047384	-	1.24193		Zm00001d037105	Nucleolar GTP-binding protein 1	1.55911
Zm00001d028820	Chaperone DnaJ-domain superfamily protein	14.4106	13.3239	22.3084		Zm00001d003778	ABC transporter B family member 29 chloroplastic	1.21122	1.19844		Zm00001d008922	-	1.40012	1.33764		Zm00001d013977	-	1.15529	1.19763		Zm00001d047742	MADS-transcription factor 28	1.1158		Zm00001d047716	MYB-related-transcription factor 72	1.24099		Zm00001d026199	-	1.55774
Zm00001d053636	40S ribosomal protein S8	14.4096	21.9395	19.3386		Zm00001d049487	-	1.20965	1.40661		Zm00001d045928	-	1.39499	1.16458		Zm00001d016140	-	1.14986	1.34959		Zm00001d015638	-	1.11376		Zm00001d044018	Probable plastid-lipid-associated protein 14 chloroplastic	1.24094		Zm00001d044008	Myosin heavy chain-like; protein	1.55592
Zm00001d053217	Proteasome subunit alpha type	14.4078	19.4704	16.7047		Zm00001d039305	-	1.20703	1.13728		Zm00001d052197	defective kernel15	1.39324	1.12634		Zm00001d032976	-	1.14699	1.23093		Zm00001d013693	-	1.11346		Zm00001d052391	-	1.24064		Zm00001d042908	Ribonuclease II chloroplastic/mitochondrial	1.55543
Zm00001d050645	invertase alkaline neutral8	14.3451	15.7787	11.9		Zm00001d025628	-	1.20377	1.42988		Zm00001d034526	-	1.39311	1.28329		Zm00001d025863	-	1.14671	1.2746		Zm00001d049678	NAC-transcription factor 115	1.1108		Zm00001d035227	-	1.24052		Zm00001d026698	PHD-transcription factor 8	1.55463
Zm00001d007271	heat shock protein24	14.3194	13.4708	11.4929		Zm00001d021260	-	1.20061	2.07118		Zm00001d033395	-	1.38534	1.25992		Zm00001d023578	Replication factor C subunit 4	1.14659	1.27958		Zm00001d005981	Probable galacturonosyltransferase 4	1.11048		Zm00001d047728	Putative MAPKKK family protein kinase	1.23847		Zm00001d025539	saposin B domain-containing protein	1.55323
Zm00001d010528	-	14.2966	14.8417	8.12255		Zm00001d013874	-	1.1986	1.17095		Zm00001d013795	Peroxisomal membrane 22 kDa (Mpv17/PMP22) family protein	1.385	1.31311		Zm00001d014352	-	1.14427	1.904		Zm00001d024868	-	1.10582		Zm00001d013217	-	1.23763		Zm00001d006755	Disease resistance RPP13-like protein 4	1.55234
Zm00001d031338	-	14.2885	18.031	16.3166		Zm00001d025549	-	1.19806	1.37157		Zm00001d039534	-	1.38228	1.71178		Zm00001d049094	ABI3-VP1-transcription factor 36	1.14406	1.17708		Zm00001d004839	-	1.10527		Zm00001d046630	Zinc finger C-x8-C-x5-C-x3-H type family protein	1.23725		Zm00001d026665	-	1.55002
Zm00001d049192	-	14.2565	16.3392	11.2566		Zm00001d048477	-	1.19219	1.1811		Zm00001d041290	methyl binding domain105	1.38203	1.34676		Zm00001d008976	-	1.144	1.6354		Zm00001d026120	-	1.10477		Zm00001d038057	-	1.23696		Zm00001d037072	-	1.54629
Zm00001d020201	-	14.2343	13.1194	16.1909		Zm00001d045070	-	1.18575	1.16344		Zm00001d032788	-	1.38197	1.16251		Zm00001d011783	-	1.14104	1.12776						Zm00001d037139	-	1.23615		Zm00001d031053	-	1.54523
Zm00001d042306	-	14.2175	15.4885	13.6293		Zm00001d048345	Probable serine/threonine-protein kinase	1.1719	1.24833		Zm00001d032272	-	1.38006	1.43492		Zm00001d007199	VQ motif-transcription factor16	1.14069	1.2129						Zm00001d029288	-	1.23605		Zm00001d018208	GeBP-transcription factor 17	1.54396
Zm00001d052750	ABI3-VP1-transcription factor 47	14.2166	14.0071	13.4807		Zm00001d019363	-	1.17077	1.19587		Zm00001d045898	-	1.37662	1.14956		Zm00001d007378	UDP-glycosyltransferase 73D1	1.13948	1.45058						Zm00001d020874	CCAAT-HAP5-transcription factor 516	1.23368		Zm00001d022025	-	1.54282
Zm00001d012967	-	14.132	16.2432	7.75757		Zm00001d022120	-	1.17014	1.15304		Zm00001d012652	-	1.37633	1.60774		Zm00001d022573	-	1.13827	1.4131						Zm00001d044490	-	1.23301		Zm00001d052075	-	1.54192
Zm00001d046322	Putative FAD-binding Berberine family protein	14.1199	16.8216	17.2605		Zm00001d041420	-	1.16897	1.45285		Zm00001d050741	-	1.37586	1.12903		Zm00001d010872	-	1.13792	1.20665						Zm00001d020551	-	1.23287		Zm00001d002678	Prolyl oligopeptidase family protein	1.54164
Zm00001d049416	-	14.057	13.1193	19.4805		Zm00001d039783	-	1.16742	1.16671		Zm00001d051870	-	1.37459	1.15491		Zm00001d024808	-	1.13756	1.18144						Zm00001d029529	-	1.22869		Zm00001d022194	Pentatricopeptide repeat (PPR) superfamily protein	1.53819
Zm00001d042243	Avr9/Cf-9 rapidly elicited protein	13.9792	7.34036	9.14193		Zm00001d012870	-	1.16465	1.36358		Zm00001d047000	-	1.37444	1.37793		Zm00001d004896	-	1.13756	1.42523						Zm00001d002733	Cyclin-U2-1	1.22861		Zm00001d001792	-	1.53809
Zm00001d034356	glutathione transferase5	13.9705	12.2116	14.9625		Zm00001d044367	-	1.16064	1.28249		Zm00001d003006	plasma membrane intrinsic protein2	1.37418	1.2614		Zm00001d042754	-	1.13534	1.22488						Zm00001d019217	-	1.22814		Zm00001d027949	-	1.53724
Zm00001d013078	-	13.9665	12.608	12.84		Zm00001d034753	-	1.15916	1.29182		Zm00001d005344	histidine-containing phosphotransfer protein2	1.37372	1.16693		Zm00001d018703	-	1.13519	1.33848						Zm00001d051990	Hydroxyproline-rich glycoprotein family protein	1.22804		Zm00001d011093	-	1.53692
Zm00001d006601	Cotton fiber expressed protein 1	13.9335	11.0321	6.17237		Zm00001d030584	-	1.15804	1.16206		Zm00001d012428	-	1.37287	1.39994		Zm00001d009645	-	1.13426	1.18858						Zm00001d000223	-	1.2274		Zm00001d046729	-	1.53421
Zm00001d008462	Cysteine-rich receptor-like protein kinase 37	13.9211	14.93	9.47012		Zm00001d029231	-	1.1552	1.19378		Zm00001d030659	-	1.37223	1.38801		Zm00001d052270	-	1.12752	1.22492						Zm00001d021565	Disease resistance protein RPM1	1.22625		Zm00001d035608	-	1.53209
Zm00001d006844	Protein kinase	13.7598	17.1377	12.4178		Zm00001d043014	pyrabactin resistance-like6	1.15166	1.18217		Zm00001d014188	Phospholipid-transporting ATPase 3	1.37127	1.46061		Zm00001d039467	Protein indeterminate-domain 11	1.12689	1.22939						Zm00001d043814	-	1.22422		Zm00001d021445	-	1.5314
Zm00001d039566	heat shock protein18f	13.7289	15.4587	9.22632		Zm00001d010064	-	1.15163	1.21331		Zm00001d015073	-	1.37055	1.39337		Zm00001d031244	-	1.12663	1.32385						Zm00001d012654	2-oxoglutarate (2OG) and Fe(II)-dependent oxygenase superfamily protein	1.22352		Zm00001d043156	-	1.53035
Zm00001d034505	Vesicle-associated membrane protein 722	13.7005	13.6146	14.5553		Zm00001d016465	-	1.13946	1.1447		Zm00001d052701	-	1.37055	2.1477		Zm00001d006787	Agenet domain-containing protein	1.12419	2.03248						Zm00001d016202	-	1.22261		Zm00001d011263	Ribosomal protein L25/Gln-tRNA synthetase anti-codon-binding domain	1.52924
Zm00001d032268	Mitochondrial carrier protein MTM1	13.6866	12.8188	19.6671		Zm00001d052592	-	1.13788	1.24605		Zm00001d032283	-	1.36974	1.25688		Zm00001d005925	-	1.12388	1.2542						Zm00001d028042	-	1.22107		Zm00001d004898	-	1.52449
Zm00001d047262	-	13.673	15.0182	21.0286		Zm00001d051241	Transducin/WD40 repeat-like superfamily protein	1.13094	1.22465		Zm00001d012917	Carbohydrate-binding X8 domain superfamily protein	1.36746	1.60592		Zm00001d039013	S-adenosyl-L-methionine-dependent methyltransferases superfamily protein	1.12288	1.45186						Zm00001d011802	PHD-transcription factor 42	1.22055		Zm00001d029758	-	1.52328
Zm00001d040331	SUN domain protein2	13.6631	14.3231	13.9497							Zm00001d000153	-	1.36708	1.37838		Zm00001d012961	-	1.12125	1.28008						Zm00001d039706	-	1.22046		Zm00001d050231	-	1.52298
Zm00001d018122	E3 ubiquitin-protein ligase ATL6	13.6531	16.898	17.6061							Zm00001d029578	-	1.36699	1.18013		Zm00001d022237	RNA binding protein 1	1.11976	1.23558						Zm00001d005736	-	1.21997		Zm00001d017090	-	1.52222
Zm00001d020642	-	13.6486	16.0218	15.772							Zm00001d008358	-	1.36659	1.27086		Zm00001d013223	Retrovirus-related Pol polyprotein LINE-1	1.1159	2.10595						Zm00001d019100	Protein YLS3	1.21979		Zm00001d040023	-	1.5213
Zm00001d012508	WRKY-transcription factor 35	13.5017	11.2782	13.5022							Zm00001d050144	-	1.36352	1.4145		Zm00001d039458	-	1.11049	1.27567						Zm00001d038953	-	1.21953		Zm00001d026310	Pentatricopeptide repeat-containing protein mitochondrial	1.52128
Zm00001d016949	-	13.4829	16.6873	11.3443							Zm00001d036760	-	1.3627	1.59952		Zm00001d020450	-	1.10616	1.25242						Zm00001d047788	-	1.21856		Zm00001d029393	-	1.52123
Zm00001d006220	-	13.4818	13.4946	15.4006							Zm00001d047207	Copper-transporting ATPase PAA1	1.36093	1.14746											Zm00001d045056	serine threonine kinase1	1.21841		Zm00001d030262	-	1.52097
Zm00001d012846	-	13.4623	17.7801	7.88186							Zm00001d032567	-	1.36057	1.27648											Zm00001d013206	-	1.21758		Zm00001d018241	-	1.52005
Zm00001d007018	-	13.4548	10.2761	9.85521							Zm00001d027461	bZIP-transcription factor 114	1.35766	1.19204											Zm00001d015289	RING/U-box superfamily protein	1.21703		Zm00001d049361	-	1.51897
Zm00001d011971	-	13.3956	14.9446	17.4285							Zm00001d033856	-	1.35743	1.1768											Zm00001d042880	regulator of chromosome condensation1	1.21649		Zm00001d029815	-	1.51869
Zm00001d023242	Two-component response regulator ARR9	13.3922	14.8704	6.26163							Zm00001d002556	-	1.3566	1.26994											Zm00001d041319	nine-cis-epoxycarotenoid dioxygenase3	1.21638		Zm00001d009449	-	1.51651
Zm00001d027749	sulfate transporter4	13.3813	13.9707	11.6212							Zm00001d038902	-	1.35631	1.27283											Zm00001d025111	-	1.21586		Zm00001d000270	-	1.5163
Zm00001d038225	GRAS-transcription factor 69	13.3715	14.1169	19.3573							Zm00001d016825	-	1.35608	1.37761											Zm00001d029534	SPFH/Band 7/PHB domain-containing membrane-associated protein family	1.21525		Zm00001d053628	-	1.51605
Zm00001d004560	-	13.2466	15.5848	9.30811							Zm00001d011923	BTB/POZ domain-containing protein	1.35597	1.33398											Zm00001d016385	-	1.21516		Zm00001d015973	-	1.51449
Zm00001d009446	-	13.2101	12.1148	8.56967							Zm00001d025124	-	1.35432	1.20088											Zm00001d016551	Leucine aminopeptidase 2 chloroplastic	1.21268		Zm00001d018794	ferredoxin NADP reductase2	1.51402
Zm00001d037452	-	13.1438	14.4109	9.68974							Zm00001d038150	Probable manganese-transporting ATPase PDR2	1.35337	1.23514											Zm00001d016759	-	1.2119		Zm00001d034920	AP2-EREBP-transcription factor 58	1.51373
Zm00001d045208	Ping-Pong family plant transposase1	13.0851	13.6546	11.2546							Zm00001d045517	-	1.35122	1.41514											Zm00001d020904	-	1.21167		Zm00001d045984	-	1.51338
Zm00001d007892	-	13.0741	9.89348	11.3563							Zm00001d030105	-	1.35034	1.26113											Zm00001d002729	Acyl-acyl carrier protein thioesterase ATL3 chloroplastic	1.21081		Zm00001d004927	Os12g0146300 protein	1.51251
Zm00001d021557	-	13.0617	12.3847	16.1666							Zm00001d016796	-	1.34515	1.3624											Zm00001d044863	-	1.21064		Zm00001d043534	-	1.51209
Zm00001d007679	Sister-chromatid cohesion protein 3	13.0474	13.3949	12.9475							Zm00001d021430	-	1.34346	1.44659											Zm00001d027876	-	1.21031		Zm00001d026697	high chlorophyll fluorescence60	1.51121
Zm00001d047634	virescent30	13.0339	15.8077	19.3133							Zm00001d008178	-	1.34172	1.28368											Zm00001d034947	MYB-related-transcription factor 95	1.20954		Zm00001d036676	b-box24	1.51102
Zm00001d028941	VQ motif-transcription factor3	13.0309	11.2111	12.1484							Zm00001d041587	MADS-transcription factor 55	1.34049	1.19252											Zm00001d002736	carotenoid cleavage dioxygenase7	1.20953		Zm00001d020435	-	1.50904
Zm00001d044699	-	13.0254	19.4707	18.8527							Zm00001d017036	glycerophosphodiester phosphodiesterase11	1.33475	1.24579											Zm00001d029720	ABC-type Co2+ transport system%2C permease component	1.20922		Zm00001d002739	Polyketide cyclase/dehydrase and lipid transport superfamily protein	1.50903
Zm00001d040731	Alpha-L-fucosidase 2	12.9821	13.3911	10.7123							Zm00001d041750	-	1.33464	1.42371											Zm00001d032929	-	1.20679		Zm00001d044446	GNAT-transcription factor 17	1.50545
Zm00001d025131	protein disulfide isomerase11	12.9524	13.1984	9.91852							Zm00001d041076	-	1.33356	1.40433											Zm00001d003603	Protein NRT1/ PTR FAMILY 4.4	1.20623		Zm00001d026190	DeSI-like protein	1.50473
Zm00001d039589	gigantea2	12.8839	14.0261	9.76595							Zm00001d006654	-	1.3294	1.2967											Zm00001d042527	-	1.20601		Zm00001d007133	Histone-arginine methyltransferase CARM1	1.50451
Zm00001d002703	SPT2 chromatin protein	12.8773	12.6738	10.9425							Zm00001d011037	MAP kinase phosphatase1	1.3293	1.40085											Zm00001d034137	-	1.20437		Zm00001d002890	-	1.50232
Zm00001d006211	non-yellowing2	12.8627	9.6614	7.43626							Zm00001d021343	Pentatricopeptide repeat-containing protein	1.32537	1.2024											Zm00001d047584	Eukaryotic aspartyl protease family protein	1.20323		Zm00001d035873	GRAS-transcription factor 18	1.50063
Zm00001d020550	-	12.8625	10.9532	14.2235							Zm00001d045988	-	1.32531	1.59431											Zm00001d034519	-	1.20268		Zm00001d048547	Protein SRG1	1.50003
Zm00001d037239	-	12.8331	11.3058	19.8256							Zm00001d044833	-	1.324	1.29106											Zm00001d029397	phospholipase D7	1.20215		Zm00001d037769	C3H-transcription factor 39	1.49955
Zm00001d014671	-	12.7985	13.8352	11.9561							Zm00001d047531	-	1.32156	1.24663											Zm00001d022278	-	1.20154		Zm00001d041346	-	1.49656
Zm00001d044529	nitrate transporter/peptide transporter family7	12.7937	6.37399	8.23612							Zm00001d003939	Probable metal-nicotianamine transporter YSL6	1.31974	1.29013											Zm00001d012675	glutathione-S-transferase1	1.2005		Zm00001d017937	-	1.49647
Zm00001d050012	-	12.7907	11.4661	14.9328							Zm00001d022509	-	1.31962	1.33215											Zm00001d034796	-	1.19971		Zm00001d004298	-	1.49479
Zm00001d008432	Probable acetyl-CoA acetyltransferase cytosolic 2	12.7491	12.7564	21.7505							Zm00001d037946	phospholipase D13	1.31596	1.39877											Zm00001d042930	histone 2B4	1.1992		Zm00001d008708	-	1.49424
Zm00001d012934	-	12.7488	14.2648	13.0899							Zm00001d024222	-	1.31525	1.51824											Zm00001d010815	-	1.19911		Zm00001d012528	Pentatricopeptide repeat-containing protein mitochondrial	1.49376
Zm00001d048263	ZIM-transcription factor 4	12.7311	21.6452	6.16465							Zm00001d025236	-	1.31445	1.36363											Zm00001d050635	Peptidyl-prolyl cis-trans isomerase	1.19788		Zm00001d043089	-	1.49144
Zm00001d013914	-	12.7209	15.9663	17.5293							Zm00001d004886	-	1.31372	1.22539											Zm00001d047650	-	1.19719		Zm00001d035087	acidic ribosomal protein P1a	1.49126
Zm00001d050696	-	12.6993	16.83	14.6045							Zm00001d005365	-	1.31205	1.22156											Zm00001d031326	Sas10/U3 ribonucleoprotein (Utp) family protein	1.19689		Zm00001d046317	-	1.49107
Zm00001d028524	AP2-EREBP-transcription factor 4	12.6964	5.2519	17.9743							Zm00001d050179	-	1.31169	1.27575											Zm00001d037092	terpene synthase26	1.19628		Zm00001d025477	-	1.48924
Zm00001d028536	-	12.653	18.3357	15.6988							Zm00001d004826	-	1.30837	1.17297											Zm00001d023476	-	1.19628		Zm00001d038931	-	1.48915
Zm00001d028968	Chaperone protein dnaJ 20 chloroplastic	12.6328	18.133	11.2568							Zm00001d053855	WHIRLY-transcription factor 2	1.30756	1.16324											Zm00001d030827	-	1.19611		Zm00001d013108	-	1.48693
Zm00001d036513	-	12.6073	24.1747	5.05772							Zm00001d024342	-	1.30429	1.65146											Zm00001d049761	Pumilio homolog 5	1.19587		Zm00001d042997	-	1.48617
Zm00001d019123	-	12.5877	15.2078	11.2925							Zm00001d023378	-	1.30309	1.52862											Zm00001d002292	-	1.19572		Zm00001d032223	gibberellin 20-oxidase6	1.48455
Zm00001d012748	trehalose-6-phosphate synthase15	12.5556	12.0072	9.40831							Zm00001d014710	bZIP-transcription factor 66	1.30154	1.47487											Zm00001d005958	methyl binding domain117	1.19505		Zm00001d053001	Eukaryotic aspartyl protease family protein	1.48351
Zm00001d050716	invertase alkaline neutral3	12.5555	11.0748	14.8245							Zm00001d050916	Small nuclear ribonucleoprotein family protein	1.30096	1.37759											Zm00001d041230	Pathogenesis-related protein 1	1.19464		Zm00001d049649	succinate dehydrogenase2	1.48274
Zm00001d025062	-	12.484	17.8227	14.3674							Zm00001d033954	-	1.30081	1.52447											Zm00001d013689	nine-cis-epoxycarotenoid dioxygenase9	1.19366		Zm00001d019447	-	1.48246
Zm00001d043185	-	12.4814	15.438	16.3912							Zm00001d037642	-	1.3005	1.5282											Zm00001d047224	-	1.19272		Zm00001d046660	-	1.4821
Zm00001d043775	-	12.4692	14.8006	6.83998							Zm00001d020594	-	1.29839	1.37587											Zm00001d022583	PHD-transcription factor 24	1.1925		Zm00001d011879	-	1.48208
Zm00001d040123	-	12.4512	13.1287	10.5992							Zm00001d023432	-	1.29784	1.32136											Zm00001d041604	bZIP-transcription factor 48	1.19223		Zm00001d025939	-	1.48106
Zm00001d043882	-	12.4455	7.24827	19.2418							Zm00001d009978	-	1.2971	1.19088											Zm00001d018119	bHLH-transcription factor 161	1.19212		Zm00001d021704	-	1.47993
Zm00001d031258	chloroplast RNA-binding protein33c	12.3955	9.52006	11.5432							Zm00001d021286	-	1.29663	1.19403											Zm00001d013531	p8MTCP1	1.19183		Zm00001d052595	ribulose bisphosphate carboxylase small subunit1	1.47978
Zm00001d008389	Sphingosine-1-phosphate lyase	12.3522	13.69	7.73456							Zm00001d031301	-	1.29658	1.18776											Zm00001d002614	SPX domain-containing membrane protein	1.19178		Zm00001d018494	-	1.4786
Zm00001d030159	-	12.3448	12.3444	10.7789							Zm00001d033732	-	1.29553	1.21447											Zm00001d029841	-	1.19034		Zm00001d004027	-	1.47662
Zm00001d003945	mouse DNA EBV homolog1	12.3313	7.4209	9.59894							Zm00001d048974	-	1.29527	1.21865											Zm00001d001829	-	1.19032		Zm00001d026465	-	1.47625
Zm00001d002592	1-aminocyclopropane-1-carboxylate synthase2	12.2932	11.9951	17.3453							Zm00001d025847	Beta-glucosidase 47	1.28903	1.35152											Zm00001d052139	nitrate reductase5	1.19026		Zm00001d052423	GTP-binding protein BRASSINAZOLE INSENSITIVE PALE GREEN 2 chloroplastic	1.47591
Zm00001d015658	Transmembrane amino acid transporter family protein	12.287	14.2398	5.40391							Zm00001d013650	-	1.28875	1.43445											Zm00001d049506	-	1.18936		Zm00001d011290	-	1.47482
Zm00001d033718	ACD11 homolog protein	12.2798	19.8686	8.54296							Zm00001d039637	G2-like-transcription factor 14	1.28809	1.32167											Zm00001d038761	WRKY-transcription factor 100	1.18906		Zm00001d047067	chloroplast chaperonin 10	1.47425
Zm00001d033317	thylakoid assembly4	12.2538	13.7276	30.3103							Zm00001d010543	-	1.28675	1.19753											Zm00001d034256	phosphohexose isomerase1	1.189		Zm00001d019075	RNAligase	1.47313
Zm00001d016674	HSF-transcription factor 6	12.2433	12.1621	10.5291							Zm00001d026126	-	1.28486	1.16936											Zm00001d053305	-	1.18848		Zm00001d023525	Pentatricopeptide repeat-containing protein	1.47233
Zm00001d010901	-	12.2146	17.4256	14.5816							Zm00001d053676	Putative STRUBBELIG family receptor protein kinase	1.28463	1.18304											Zm00001d047986	-	1.18808		Zm00001d005722	-	1.47016
Zm00001d005392	Lecithin-cholesterol acyltransferase-like 1	12.2106	17.6155	17.7928							Zm00001d028591	-	1.28458	1.22232											Zm00001d019481	-	1.18762		Zm00001d024633	-	1.46857
Zm00001d020178	-	12.2067	13.3853	8.39149							Zm00001d007111	-	1.28362	1.21612											Zm00001d006918	histone acetyl transferase MYST family 101	1.18739		Zm00001d028779	-	1.4661
Zm00001d048343	-	12.1543	12.8497	10.1016							Zm00001d029473	-	1.2836	1.2008											Zm00001d042646	Receptor-like kinase-like	1.18655		Zm00001d024047	Leucine-rich repeat protein kinase family protein	1.46495
Zm00001d044379	-	12.1202	12.0514	11.0289							Zm00001d037409	-	1.28274	1.22016											Zm00001d041635	-	1.1863		Zm00001d026573	-	1.46426
Zm00001d006794	-	12.0768	12.9341	16.4003							Zm00001d020647	-	1.28064	1.31377											Zm00001d012606	Pentatricopeptide repeat-containing protein mitochondrial	1.18614		Zm00001d008250	Probable beta-14-xylosyltransferase IRX9H	1.46392
Zm00001d031209	benzoxazinone synthesis9	12.0236	15.4965	11.505							Zm00001d015124	-	1.27982	1.272											Zm00001d048023	-	1.18517		Zm00001d037972	60S ribosomal protein L29-1	1.46321
Zm00001d047663	-	12.0115	11.5332	25.273							Zm00001d038877	-	1.27954	1.29307											Zm00001d002390	-	1.18444		Zm00001d039404	-	1.46183
Zm00001d016373	-	11.9591	13.5285	10.1983							Zm00001d047449	-	1.27949	1.42666											Zm00001d031753	-	1.1842		Zm00001d044086	Nucleic acid-binding OB-fold-like protein	1.46122
Zm00001d007509	-	11.951	14.2049	9.80192							Zm00001d026381	-	1.27922	1.35319											Zm00001d031796	AP2-EREBP-transcription factor 172	1.18396		Zm00001d018198	GeBP-transcription factor 16	1.46102
Zm00001d000434	nucleobase:cation symporter9	11.9466	11.4431	10.1449							Zm00001d012602	early nodulin-like protein 9	1.27681	1.1536											Zm00001d037766	-	1.18361		Zm00001d034365	Syntaxin 121	1.46056
Zm00001d006307	MUTL protein homolog 3	11.9261	11.8963	8.90169							Zm00001d006319	-	1.27285	1.37697											Zm00001d018531	-	1.18331		Zm00001d031804	-	1.45952
Zm00001d008549	-	11.9232	14.0537	10.0794							Zm00001d037411	-	1.27101	1.18112											Zm00001d012112	-	1.18185		Zm00001d032771	-	1.45946
Zm00001d009761	-	11.9218	13.0841	12.0988							Zm00001d029755	-	1.26974	1.39543											Zm00001d036057	-	1.18122		Zm00001d010202	Phosphoribosylanthranilate transferase%2C mRNA	1.4589
Zm00001d048064	-	11.8874	12.5391	12.06							Zm00001d047241	purple acid phosphatase10	1.26906	1.18238											Zm00001d034756	-	1.18065		Zm00001d029009	Apyrase 1	1.45875
Zm00001d037473	Transducin/WD40 repeat-like superfamily protein	11.8691	13.7249	10.8536							Zm00001d043812	isopentenyl transferase3B	1.26468	1.15263											Zm00001d050717	-	1.18011		Zm00001d049624	Magnesium transporter CorA-like family protein	1.45816
Zm00001d049647	Ribosome-like protein	11.8455	12.4165	19.0068							Zm00001d044021	Isocitrate dehydrogenase	1.26362	1.88165											Zm00001d003422	Amino acid/polyamine transporter II	1.17895		Zm00001d044390	Aspartyl protease family protein 2	1.45768
Zm00001d020915	Pirin-like protein 2	11.8259	6.6071	8.96191							Zm00001d018228	-	1.26308	1.168											Zm00001d002244	-	1.17655		Zm00001d011595	-	1.45742
Zm00001d051420	dehydrin3	11.7924	17.6205	13.205							Zm00001d009085	-	1.26291	1.26502											Zm00001d003485	-	1.17472		Zm00001d033416	Ubiquitin carboxyl-terminal hydrolase family protein	1.45682
Zm00001d031727	sorbitol dehydrogenase homolog1	11.7781	10.4147	8.58249							Zm00001d052252	Glutaredoxin family protein	1.26171	1.31247											Zm00001d003611	-	1.1747		Zm00001d004072	Probable L-type lectin-domain containing receptor kinase S.5	1.45669
Zm00001d012292	Glucan endo-13-beta-glucosidase 14	11.7703	13.54	5.53274							Zm00001d033201	-	1.26152	1.16541											Zm00001d053672	-	1.17357		Zm00001d052578	-	1.45666
Zm00001d021263	HSF-transcription factor 10	11.7558	16.1585	12.3698							Zm00001d012307	nucleobase:cation symporter22	1.25859	1.18455											Zm00001d028887	nicotianamine synthase9	1.17311		Zm00001d000403	-	1.45596
Zm00001d032530	-	11.7191	12.1592	16.295							Zm00001d018439	endoribonucleases	1.25596	1.12056											Zm00001d050633	-	1.17198		Zm00001d001987	adenosine deaminases;RNA binding;RNA binding;adenosine deaminases	1.45435
Zm00001d030666	-	11.705	10.7465	10.9103							Zm00001d002784	-	1.25582	1.13898											Zm00001d013146	Photosystem I reaction center subunit III chloroplastic	1.17162		Zm00001d026475	-	1.45278
Zm00001d009902	-	11.69	15.4829	14.6932							Zm00001d024225	-	1.25568	1.24583											Zm00001d024482	-	1.17118		Zm00001d042583	-	1.45273
Zm00001d020251	-	11.6652	9.71543	11.3069							Zm00001d039731	Transcription initiation factor TFIID subunit 4b	1.2555	1.19829											Zm00001d033559	-	1.17098		Zm00001d017573	Transcription factor bHLH157	1.44998
Zm00001d018677	GNAT-transcription factor 31	11.6405	4.80035	12.7311							Zm00001d038844	Myosin family protein with Dil domain	1.25532	1.36672											Zm00001d025404	-	1.17096		Zm00001d012257	-	1.44941
Zm00001d046574	-	11.5855	12.4367	9.82612							Zm00001d045138	Heparanase-like protein 3	1.25467	1.22586											Zm00001d039046	Protein ROOT INITIATION DEFECTIVE 3	1.17042		Zm00001d033544	Glycosyltransferase family protein 64 protein C5	1.44644
Zm00001d005766	-	11.5697	10.8986	7.79334							Zm00001d025098	-	1.25296	1.34108											Zm00001d000417	-	1.17017		Zm00001d034484	-	1.44589
Zm00001d024732	-	11.5526	11.3082	13.2446							Zm00001d016438	3-ketoacyl-CoA synthase	1.25196	1.44393											Zm00001d042789	-	1.16907		Zm00001d047472	homolog of nucleolar protein NOP56	1.44577
Zm00001d008214	-	11.517	13.5374	14.4703							Zm00001d003087	CLIP-associated protein	1.25052	1.18815											Zm00001d045048	pectin methylesterase2	1.16863		Zm00001d016200	-	1.44483
Zm00001d039914	Metallothionein-like protein type 2	11.4844	22.4709	9.62502							Zm00001d011781	-	1.24752	1.18692											Zm00001d013415	Receptor-like kinase TMK2	1.16716		Zm00001d014723	ARR-B-transcription factor 5	1.44415
Zm00001d037278	phosphofructose kinase1	11.48	9.42559	10.5485							Zm00001d047842	-	1.24733	1.34284											Zm00001d007688	Disease resistance protein RPM1	1.16709		Zm00001d051498	Metal-dependent protein hydrolase	1.44256
Zm00001d018204	-	11.4665	9.82022	9.99308							Zm00001d050883	-	1.24693	1.18244											Zm00001d023655	pale yellow9	1.1664		Zm00001d048445	Alba DNA/RNA-binding protein	1.44214
Zm00001d011435	-	11.4566	4.24192	13.5551							Zm00001d022378	-	1.24625	1.28917											Zm00001d015184	-	1.16607		Zm00001d028389	-	1.44179
Zm00001d022307	10 kDa chaperonin	11.4437	11.5263	27.5215							Zm00001d023912	-	1.24316	1.1975											Zm00001d007698	-	1.16581		Zm00001d015297	-	1.44165
Zm00001d053715	-	11.4031	15.8732	10.7919							Zm00001d010617	WRKY-transcription factor 44	1.24172	1.24434											Zm00001d013490	-	1.16463		Zm00001d007331	-	1.4416
Zm00001d013202	G2-like-transcription factor 8	11.3947	9.00905	11.3549							Zm00001d043058	-	1.24139	1.20065											Zm00001d026512	-	1.16392		Zm00001d041826	protein; Protein kinase domain containing protein	1.4411
Zm00001d006613	-	11.3418	12.1939	10.9368							Zm00001d026257	-	1.24014	1.30151											Zm00001d028588	Fes1B	1.16389		Zm00001d034688	-	1.44034
Zm00001d042152	glycerol-3-phosphate dehydrogenase1	11.3355	10.4955	8.56696							Zm00001d007109	-	1.23997	1.36151											Zm00001d037393	-	1.16366		Zm00001d035019	-	1.43982
Zm00001d051650	-	11.3302	13.5512	8.31331							Zm00001d026362	MYB-related-transcription factor 71	1.2388	1.36338											Zm00001d025048	-	1.16115		Zm00001d018401	plastid transcriptionally active17	1.43971
Zm00001d029149	C2C2-CO-like-transcription factor 1	11.3192	15.563	6.94978							Zm00001d040144	HD domain-containing metal-dependent phosphohydrolase family protein	1.23867	1.29866											Zm00001d012981	NAD(P)-binding Rossmann-fold superfamily protein	1.16027		Zm00001d044700	-	1.43889
Zm00001d006921	-	11.305	6.407	6.60248							Zm00001d031873	Ribonuclease E/G-like protein chloroplastic	1.23814	1.22613											Zm00001d014780	-	1.15893		Zm00001d009997	-	1.4386
Zm00001d021385	NADPH--cytochrome P450 reductase 2	11.2621	13.7785	13.4251							Zm00001d004690	-	1.2368	1.2791											Zm00001d041430	-	1.15871		Zm00001d039918	-	1.43749
Zm00001d008962	-	11.1996	11.7645	11.1602							Zm00001d040830	-	1.23638	1.21512											Zm00001d021641	-	1.15837		Zm00001d006566	-	1.43731
Zm00001d003356	ATFP4	11.1759	12.2049	8.16441							Zm00001d022286	-	1.23452	1.36753											Zm00001d008609	-	1.15817		Zm00001d022244	-	1.4364
Zm00001d013528	-	11.1675	12.6106	19.0001							Zm00001d004209	-	1.2326	1.27628											Zm00001d014721	beta-1,2-xylosyltransferase10	1.15593		Zm00001d014416	-	1.43499
Zm00001d011758	-	11.1393	12.6786	8.89083							Zm00001d040733	GDSL esterase/lipase LIP-4	1.23169	1.50114											Zm00001d013947	NHL25	1.15547		Zm00001d008874	-	1.43498
Zm00001d031332	-	11.1055	23.2393	25.8974							Zm00001d021664	-	1.23079	1.15703											Zm00001d014989	MYB-transcription factor 161	1.15547		Zm00001d007854	-	1.43483
Zm00001d040127	-	11.1017	23.0951	27.1597							Zm00001d048736	S-alkyl-thiohydroximate lyase SUR1	1.22978	1.16196											Zm00001d025190	-	1.15471		Zm00001d028214	-	1.43452
Zm00001d037917	-	11.0592	10.2258	16.2226							Zm00001d006751	-	1.22877	1.25094											Zm00001d005468	vesicle-associated membrane protein 724	1.15461		Zm00001d002224	-	1.43384
Zm00001d025866	-	11.0132	12.6469	16.1591							Zm00001d031773	Protein HVA22	1.22749	1.4252											Zm00001d025830	dicer-like4	1.15454		Zm00001d045447	-	1.43314
Zm00001d013011	-	11.0111	5.45154	13.1458							Zm00001d046933	RNA-dependent RNA polymerase2	1.22697	1.23629											Zm00001d031677	-	1.15389		Zm00001d033038	Stress enhanced protein 1 chloroplastic	1.4331
Zm00001d046369	-	10.9588	9.616	9.03641							Zm00001d006640	-	1.22658	1.20571											Zm00001d013893	-	1.15366		Zm00001d052334	-	1.4328
Zm00001d033228	-	10.9492	13.7472	7.3619							Zm00001d044940	bZIP-transcription factor 100	1.22428	1.3157											Zm00001d027720	Heavy metal-associated isoprenylated plant protein 27	1.15305		Zm00001d029287	GeBP-transcription factor 18	1.43267
Zm00001d014138	-	10.9381	13.398	10.6444							Zm00001d048246	-	1.22387	1.21556											Zm00001d033813	-	1.1521		Zm00001d002416	RING/U-box superfamily protein	1.43185
Zm00001d031893	hydroxycinnamoyltransferase12	10.9131	13.4737	7.80578							Zm00001d013945	kiwellin1	1.22321	1.25382											Zm00001d052667	Nudix hydrolase 13 mitochondrial	1.15103		Zm00001d051988	PAP-specific phosphatase HAL2-like	1.43046
Zm00001d005276	polyA binding protein2	10.8919	11.4535	11.3547							Zm00001d011999	-	1.2229	1.17152											Zm00001d037847	-	1.15083		Zm00001d021845	-	1.42815
Zm00001d013049	-	10.8748	11.1343	17.019							Zm00001d006343	Carbohydrate-binding X8 domain superfamily protein	1.22184	1.27207											Zm00001d023807	-	1.15044		Zm00001d033793	-	1.42805
Zm00001d038172	-	10.8282	10.003	10.2311							Zm00001d053197	-	1.22096	1.20565											Zm00001d006350	-	1.1502		Zm00001d006509	Septum-promoting GTP-binding protein 1	1.42687
Zm00001d031329	-	10.8198	9.71129	8.92949							Zm00001d052070	-	1.22053	1.23779											Zm00001d009019	-	1.14985		Zm00001d013314	vesicular transport protein1	1.42652
Zm00001d004934	-	10.8133	10.6002	7.4436							Zm00001d044188	-	1.21967	1.21892											Zm00001d004270	-	1.14976		Zm00001d007900	-	1.42594
Zm00001d045369	-	10.8038	11.3125	9.99482							Zm00001d006507	-	1.21861	1.14451											Zm00001d045104	-	1.14973		Zm00001d027873	-	1.42563
Zm00001d029105	-	10.803	12.1078	10.1614							Zm00001d049958	-	1.21745	1.33438											Zm00001d010404	-	1.14966		Zm00001d033288	Pentatricopeptide repeat-containing protein chloroplastic	1.42383
Zm00001d017092	Elongation factor Tu	10.803	12.3075	12.0172							Zm00001d027699	-	1.21713	1.16947											Zm00001d008952	Endoglucanase 6	1.14842		Zm00001d012830	-	1.42356
Zm00001d046552	-	10.7951	12.6757	9.31662							Zm00001d017968	-	1.21657	1.21042											Zm00001d051592	-	1.14816		Zm00001d049651	Zinc finger protein CONSTANS-LIKE 7	1.42337
Zm00001d006714	-	10.7642	13.9125	11.1984							Zm00001d027427	ubiquitin conjugating enzyme3	1.21532	1.28594											Zm00001d054004	-	1.14753		Zm00001d049617	-	1.42266
Zm00001d018859	-	10.7465	11.3501	7.57169							Zm00001d024373	60S ribosomal protein L7-2	1.21311	1.20338											Zm00001d000216	male gametophyte specific3	1.14613		Zm00001d014447	-	1.42237
Zm00001d040185	-	10.7453	14.674	11.1534							Zm00001d050925	-	1.21195	1.33492											Zm00001d053170	-	1.14485		Zm00001d042166	-	1.42211
Zm00001d046234	Inositol oxygenase 2	10.7274	9.25829	8.90871							Zm00001d035671	GRAS-transcription factor 60	1.20888	1.22493											Zm00001d033205	-	1.14478		Zm00001d032505	-	1.42208
Zm00001d023888	-	10.6986	10.2757	8.08013							Zm00001d009529	-	1.20885	1.20097											Zm00001d051608	-	1.14368		Zm00001d037455	N-(5'-phosphoribosyl)anthranilate isomerase	1.42205
Zm00001d028457	Regulator of Vps4 activity in the MVB pathway protein	10.6985	13.1982	4.85322							Zm00001d034852	F3H9.20 protein	1.20846	1.18448											Zm00001d003249	-	1.14288		Zm00001d005754	Ribonuclease 3-like protein 1	1.42161
Zm00001d012407	triose phosphate isomerase5	10.6387	10.3554	20.0501							Zm00001d020059	-	1.20569	1.30552											Zm00001d048440	-	1.14253		Zm00001d051061	-	1.421
Zm00001d007881	TatD related DNase	10.6359	14.2861	4.71336							Zm00001d044228	thiamine biosynthesis2	1.20563	1.19812											Zm00001d021632	-	1.1424		Zm00001d003540	-	1.42081
Zm00001d043418	La-related protein 6A	10.6351	10.1022	11.491							Zm00001d007301	protein disulfide isomerase2	1.20557	1.18265											Zm00001d049723	Protein mago nashi homolog	1.14206		Zm00001d043560	-	1.41979
Zm00001d007441	-	10.6092	11.672	11.1419							Zm00001d013683	-	1.20439	1.15159											Zm00001d046055	-	1.14124		Zm00001d042024	-	1.41976
Zm00001d034757	Electron transfer flavoprotein subunit alpha mitochondrial	10.5804	12.5231	5.64085							Zm00001d014852	Ser/Thr-rich protein T10 in DGCR region	1.20409	1.18084											Zm00001d042013	-	1.14118		Zm00001d029723	Mu-crystallin	1.41939
Zm00001d014090	chaperonin 1	10.568	11.4483	11.9803							Zm00001d026546	-	1.20406	1.26416											Zm00001d027283	beta expansin3	1.13952		Zm00001d009108	-	1.41882
Zm00001d001882	-	10.5326	13.2512	11.5597							Zm00001d021863	C2C2-YABBY-transcription factor 4	1.20289	1.25616											Zm00001d012082	-	1.13904		Zm00001d006903	peptidases	1.41852
Zm00001d046835	RNA polymerase2	10.5257	11.8087	10.7889							Zm00001d014329	-	1.20233	1.16694											Zm00001d024725	MYB-transcription factor 101	1.13889		Zm00001d023524	Serine/threonine-protein kinase	1.41804
Zm00001d029490	-	10.525	11.0704	6.92225							Zm00001d038609	GRAS-transcription factor 62	1.20145	1.34035											Zm00001d008411	Mediator of RNA polymerase II transcription subunit 17	1.13825		Zm00001d034218	-	1.41664
Zm00001d052855	HSP protein%3B Putative heat shock protein 90 family protein	10.5244	12.5839	12.9101							Zm00001d032970	-	1.19985	1.26246											Zm00001d029341	-	1.13722		Zm00001d034343	-	1.41612
Zm00001d029684	phospholipase D9	10.5088	11.2957	8.48224							Zm00001d005270	-	1.19866	1.24585											Zm00001d044050	GDSL esterase/lipase	1.13702		Zm00001d044247	thioredoxin h homolog3	1.41589
Zm00001d047187	HSP20-like chaperones superfamily protein	10.4667	19.2259	18.3482							Zm00001d040879	-	1.19817	1.19158											Zm00001d031651	-	1.1368		Zm00001d043700	-	1.41307
Zm00001d007215	-	10.449	12.2521	9.05677							Zm00001d046881	-	1.19761	1.20107											Zm00001d004640	-	1.1355		Zm00001d016973	-	1.41255
Zm00001d017240	Grx_C2.1-glutaredoxin subgroup I	10.4278	22.1881	15.3614							Zm00001d046169	-	1.19438	1.43053											Zm00001d025592	-	1.13346		Zm00001d035710	Protein translation factor SUI1-like protein	1.41201
Zm00001d025619	prohibitin2	10.3922	10.2414	17.8099							Zm00001d002893	WAT1-related protein	1.19422	1.2399											Zm00001d022435	Expressed protein; protein	1.13313		Zm00001d023672	-	1.41189
Zm00001d013221	-	10.3753	12.6099	18.3863							Zm00001d011649	UDP-glycosyltransferase 88A1	1.19044	1.1632											Zm00001d052367	-	1.1325		Zm00001d052741	-	1.41133
Zm00001d022050	-	10.3505	9.39149	12.0641							Zm00001d023974	-	1.18762	1.29139											Zm00001d026203	MYB-transcription factor 5	1.1319		Zm00001d031423	-	1.41103
Zm00001d036547	-	10.3463	11.8483	14.993							Zm00001d048335	Major facilitator superfamily protein	1.18517	1.13263											Zm00001d033596	-	1.13153		Zm00001d017201	calcium-binding EF hand family protein	1.41048
Zm00001d010845	-	10.3446	11.5117	8.3569							Zm00001d045103	-	1.18407	1.32837											Zm00001d003200	-	1.12948		Zm00001d037975	-	1.40987
Zm00001d030848	-	10.3357	7.31148	5.24383							Zm00001d031855	GDSL esterase/lipase LTL1	1.18276	1.28266											Zm00001d005472	Expressed protein; Mannose-specific jacalin-related lectin; protein	1.12888		Zm00001d012782	UDP-glycosyltransferase 88A1	1.40786
Zm00001d048683	Putative RING zinc finger domain superfamily protein	10.3236	7.48096	7.0815							Zm00001d028596	-	1.18127	1.28508											Zm00001d053824	-	1.12788		Zm00001d028359	-	1.40678
Zm00001d046555	embryo specific18	10.3159	11.201	14.0981							Zm00001d049809	-	1.18089	1.23878											Zm00001d025160	-	1.12583		Zm00001d040203	-	1.40654
Zm00001d034529	-	10.2342	13.98	12.5058							Zm00001d025611	-	1.17954	1.14773											Zm00001d004868	Transcription factor LHW	1.12518		Zm00001d038905	-	1.40625
Zm00001d031792	-	10.2234	3.61394	9.21145							Zm00001d008987	Putative cytochrome P450 superfamily protein	1.17903	1.13334											Zm00001d047398	embryo sac1	1.12511		Zm00001d025794	OSJNBa0029H02.27 protein; protein	1.40604
Zm00001d051881	-	10.2195	10.4452	9.79564							Zm00001d003226	phosphatidylethanolamine-binding protein25	1.17886	1.17704											Zm00001d013172	bZIP-transcription factor 55	1.12452		Zm00001d039166	Plant cysteine oxidase 2	1.40593
Zm00001d036495	serrate ortholog3	10.2096	7.04811	8.79094							Zm00001d004169	-	1.17804	1.1938											Zm00001d047015	DnaJ homolog subfamily C GRV2	1.12426		Zm00001d002993	-	1.4042
Zm00001d041071	-	10.2093	9.60166	13.5249							Zm00001d032646	RHC1A	1.17445	1.12634											Zm00001d016280	Nucleotide/sugar transporter family protein	1.12392		Zm00001d037659	-	1.40299
Zm00001d044906	12-oxo-phytodienoic acid reductase2	10.1871	21.1852	7.60971							Zm00001d025977	yellow stripe-like transporter3	1.17314	1.25501											Zm00001d024821	sucrose-phosphatase2	1.12077		Zm00001d020043	AP2-EREBP-transcription factor 94	1.40173
Zm00001d041882	ATPase1	10.126	11.5995	11.4022							Zm00001d001859	-	1.17035	1.12024											Zm00001d038304	-	1.12027		Zm00001d037724	gibberellin 2-oxidase6	1.40097
Zm00001d051362	tonoplast intrinsic protein2	10.1117	6.14938	11.3564							Zm00001d015634	-	1.16847	1.31169											Zm00001d039100	-	1.11704		Zm00001d049359	O-Glycosyl hydrolases family 17 protein	1.40045
Zm00001d048291	multiple organelle RNA editing factor8	10.1042	13.064	12.5449							Zm00001d039742	-	1.16689	1.21433											Zm00001d027862	-	1.11679		Zm00001d035267	Mitochondrial import inner membrane translocase subunit TIM22-2	1.39898
Zm00001d017100	-	10.1012	8.17499	11.5466							Zm00001d042421	-	1.16366	1.22569											Zm00001d047824	-	1.11557		Zm00001d037225	-	1.39758
Zm00001d024543	NAC-transcription factor 61	10.0638	8.72812	10.4096							Zm00001d039058	DUF1645 family protein	1.16284	1.33627											Zm00001d002590	-	1.11499		Zm00001d041192	sucrose transporter2	1.39752
Zm00001d029227	alpha/beta-Hydrolases superfamily protein	10.0636	11.3524	10.385							Zm00001d025461	-	1.1618	1.38502											Zm00001d052323	meristematic receptor-like kinase	1.11319		Zm00001d035662	Metallothionein-like protein 2C	1.39684
Zm00001d036991	-	10.0468	10.1887	8.24112							Zm00001d020490	bHLH-transcription factor 87	1.16017	1.1258											Zm00001d052684	O-methyltransferase ZRP4	1.11278		Zm00001d020277	Carbohydrate transporter/ sugar porter/ transporter	1.39476
Zm00001d049913	NAC-transcription factor 12	10.021	8.90549	10.29							Zm00001d015464	-	1.15696	1.23745											Zm00001d028963	protein kinase inhibitor1	1.11264		Zm00001d035186	-	1.3947
Zm00001d034109	Probable protein phosphatase 2C 48	9.99884	6.37101	7.09872							Zm00001d043419	-	1.15426	1.11348											Zm00001d031282	-	1.10704		Zm00001d032220	-	1.39421
Zm00001d027619	beta amylase2	9.99003	9.82628	8.28182							Zm00001d004502	-	1.15183	1.10273															Zm00001d026022	-	1.39182
Zm00001d032304	zinc finger (C3HC4-type RING finger) family protein / BRCT domain-containing protein	9.97969	11.2096	11.9353							Zm00001d025981	-	1.14975	1.37377															Zm00001d006945	GeBP-transcription factor 6	1.39103
Zm00001d003048	Disease resistance gene analog PIC17	9.90698	12.0133	7.26208							Zm00001d049290	-	1.14901	1.18777															Zm00001d022063	-	1.39009
Zm00001d035915	-	9.89124	11.4455	12.9983							Zm00001d007059	-	1.14698	1.15551															Zm00001d039754	receptor like protein 7	1.38911
Zm00001d047761	Two-component response regulator-like APRR3	9.88393	8.60333	10.884							Zm00001d025922	-	1.1405	1.24875															Zm00001d005742	-	1.3889
Zm00001d045927	diacylglycerol acyltransferase-typeII2	9.83708	12.5624	12.5958							Zm00001d012928	-	1.14019	1.12714															Zm00001d023934	-	1.3889
Zm00001d021949	-	9.83159	11.0275	5.53816							Zm00001d046800	-	1.14004	1.17181															Zm00001d043070	-	1.38878
Zm00001d013842	Heat shock 70 kDa protein	9.83127	8.26019	13.0383							Zm00001d023625	Putative cytochrome P450 superfamily protein	1.13731	1.23353															Zm00001d017187	Co-chaperone GrpE family protein	1.38876
Zm00001d043547	-	9.80971	7.23314	7.91216							Zm00001d031678	retinoblastoma family3	1.13031	1.11752															Zm00001d040109	-	1.38811
Zm00001d023979	diacylglycerol kinase5	9.78767	11.6961	9.53506							Zm00001d021261	-	1.11864	1.12661															Zm00001d029290	Cytochrome P450 CYP709H1	1.3877
Zm00001d013828	-	9.7871	10.0569	9.22423							Zm00001d038830	Putative inositol polyphosphate phosphatase (Synaptogenin-like) family protein	1.11601	1.19321															Zm00001d047676	PHD-transcription factor 36	1.38721
Zm00001d053848	Protein SRG1	9.78278	10.0493	9.86985																									Zm00001d037775	-	1.38706
Zm00001d009365	sugars will eventually be exported transporter2	9.77451	6.1499	6.19303																									Zm00001d031723	bZIP-transcription factor 127	1.3855
Zm00001d018820	-	9.7433	8.62745	7.174																									Zm00001d005975	-	1.38486
Zm00001d044516	DCD (Development and Cell Death) domain protein	9.738	8.72455	6.76723																									Zm00001d034197	-	1.38453
Zm00001d011195	-	9.72333	9.34892	8.28084																									Zm00001d025940	-	1.38383
Zm00001d005306	Dynamin-related protein 1E	9.71698	11.0571	9.69133																									Zm00001d041556	-	1.38255
Zm00001d013476	-	9.709	9.22757	11.6032																									Zm00001d007367	-	1.38243
Zm00001d053397	C3H-transcription factor 343	9.6964	10.2168	13.2137																									Zm00001d042764	hemerythrin HHE cation-binding domain protein	1.38235
Zm00001d052867	-	9.69041	8.29592	10.9263																									Zm00001d039188	Putative leucine-rich repeat receptor-like protein kinase family protein	1.38063
Zm00001d010368	derlin1	9.64914	12.2263	10.8275																									Zm00001d034882	defective kernel2	1.37974
Zm00001d009879	Ribonuclease 3-like protein 2	9.64491	14.7078	11.9505																									Zm00001d031526	Pentatricopeptide repeat-containing protein	1.37896
Zm00001d005329	-	9.61816	11.7792	7.62713																									Zm00001d032164	DUF868 family protein	1.37887
Zm00001d014912	protein disulfide isomerase4	9.59463	9.67795	11.3631																									Zm00001d018870	-	1.37663
Zm00001d008390	-	9.5756	9.54125	6.68477																									Zm00001d017617	pale aleurone color1	1.37624
Zm00001d020921	-	9.56722	2.09823	3.23207																									Zm00001d033552	membrane H(+)-ATPase13	1.37462
Zm00001d018086	-	9.55091	13.2958	10.581																									Zm00001d047307	proton gradient regulation3 homolog	1.36909
Zm00001d037738	-	9.5398	8.56414	10.8357																									Zm00001d004452	OSIGBa0147B06.5 protein	1.36786
Zm00001d010858	cullin1	9.51885	8.90178	7.43237																									Zm00001d015662	Probable rRNA-processing protein EBP2 homolog	1.36765
Zm00001d031473	-	9.47329	8.92411	9.43046																									Zm00001d036892	-	1.36725
Zm00001d029055	DNA-directed RNA polymerase I subunit 1	9.45872	10.2429	8.91935																									Zm00001d012228	-	1.36619
Zm00001d023795	ubiquitin-protein ligase12	9.45866	9.6083	9.08804																									Zm00001d039648	-	1.36591
Zm00001d014085	-	9.45301	9.21243	5.76898																									Zm00001d007884	-	1.36526
Zm00001d005295	-	9.44847	7.74318	9.28068																									Zm00001d008379	cysteine synthase1	1.36506
Zm00001d031014	MAP kinase kinase kinase51	9.42784	9.94568	7.39695																									Zm00001d047894	Protein CHAPERONE-LIKE PROTEIN OF POR1 chloroplastic	1.36247
Zm00001d017847	-	9.42338	9.93384	9.00098																									Zm00001d012813	-	1.36186
Zm00001d029699	glutathione transferase42	9.39505	9.66192	15.2717																									Zm00001d034528	cytochrome c reductase1	1.36143
Zm00001d052678	-	9.38993	11.3722	13.979																									Zm00001d047403	SNARE associated Golgi protein family	1.36101
Zm00001d032615	-	9.37846	8.72665	9.14452																									Zm00001d007888	math-btb14	1.361
Zm00001d023762	-	9.36657	9.26592	6.73624																									Zm00001d026675	isopropylmalate dehydrogenase3	1.36029
Zm00001d028532	-	9.33498	11.9558	5.72739																									Zm00001d003025	ammonium transporter3	1.36003
Zm00001d052122	-	9.31543	8.95151	8.2227																									Zm00001d043973	-	1.35821
Zm00001d019552	-	9.31489	9.43165	5.44235																									Zm00001d032025	-	1.35819
Zm00001d041593	citrate synthase5	9.30736	13.2411	13.0493																									Zm00001d032400	-	1.35789
Zm00001d037236	Protein BOBBER 1	9.30366	13.4823	11.7107																									Zm00001d025584	-	1.35749
Zm00001d020332	-	9.28429	26.9456	8.95924																									Zm00001d038812	homeobox2	1.3563
Zm00001d035475	Isovaleryl-CoA dehydrogenase mitochondrial	9.28065	9.32719	7.92346																									Zm00001d019520	-	1.35422
Zm00001d006026	Lysine-specific demethylase JMJ30	9.27437	11.6361	10.9673																									Zm00001d009511	-	1.35403
Zm00001d053375	WW domain-binding protein 11	9.26794	11.1952	7.90519																									Zm00001d003984	-	1.35223
Zm00001d043086	23-bisphosphoglycerate-independent phosphoglycerate mutase 1	9.26599	12.6633	6.49078																									Zm00001d019297	Pentatricopeptide repeat-containing protein	1.35137
Zm00001d018521	-	9.26452	12.7935	11.7832																									Zm00001d002352	-	1.35038
Zm00001d016013	-	9.26441	10.4496	10.8261																									Zm00001d005674	-	1.34904
Zm00001d042965	-	9.23066	10.4915	10.3681																									Zm00001d032679	-	1.34899
Zm00001d047907	Putative homeodomain-like transcription factor superfamily protein	9.21277	7.46449	15.3423																									Zm00001d044953	GeBP-transcription factor 4	1.34705
Zm00001d029997	chloroplast chaperonin 10	9.19266	12.4433	17.2261																									Zm00001d014359	-	1.34703
Zm00001d028736	-	9.17478	11.03	9.69695																									Zm00001d044734	U-box domain-containing protein 21	1.34668
Zm00001d031239	Alanine--tRNA ligase	9.16298	6.52314	5.40725																									Zm00001d043785	-	1.34513
Zm00001d042302	-	9.15586	8.36114	4.89439																									Zm00001d018336	Transmembrane amino acid transporter family protein	1.34408
Zm00001d009557	DUF679 domain membrane protein 7	9.15457	7.69845	4.7278																									Zm00001d053266	-	1.34404
Zm00001d012285	MYB-related-transcription factor 55	9.14136	8.49848	10.8444																									Zm00001d016528	-	1.34309
Zm00001d016326	-	9.13943	10.9279	8.56114																									Zm00001d003680	60S ribosomal protein L3-1	1.34229
Zm00001d031835	-	9.13097	6.42079	3.69901																									Zm00001d014745	-	1.34126
Zm00001d047310	-	9.13073	11.3321	8.80953																									Zm00001d025476	-	1.34099
Zm00001d026278	Whole genome shotgun sequence of line PN40024 scaffold_11.assembly12x (Fragment)	9.12141	12.3817	4.62057																									Zm00001d019303	-	1.33967
Zm00001d006881	-	9.12102	5.60221	7.76106																									Zm00001d011750	-	1.33882
Zm00001d033369	Gibberellin-regulated protein 1	9.10807	5.96414	11.3975																									Zm00001d009244	NAC-transcription factor 83	1.33757
Zm00001d006753	auxin amido synthetase2	9.10237	12.9872	22.2289																									Zm00001d037190	-	1.33709
Zm00001d012909	-	9.10061	9.2004	4.31887																									Zm00001d049910	-	1.33387
Zm00001d029376	-	9.09671	8.95993	8.23789																									Zm00001d010615	-	1.3333
Zm00001d021404	-	9.07345	8.46626	10.6932																									Zm00001d007518	Pentatricopeptide repeat-containing protein	1.33322
Zm00001d037748	-	9.06976	9.43979	7.81942																									Zm00001d013967	Myosin-3	1.33265
Zm00001d006788	-	9.06366	9.0623	13.301																									Zm00001d013768	-	1.33258
Zm00001d025409	AP2-EREBP-transcription factor 21	9.05731	6.95799	12.1553																									Zm00001d030146	-	1.33239
Zm00001d050253	-	9.04694	9.47636	9.54349																									Zm00001d033457	beta tubulin3	1.332
Zm00001d006944	CBL-interacting serine/threonine-protein kinase 1	9.03864	11.5051	8.15473																									Zm00001d005612	-	1.33183
Zm00001d021537	MYB-transcription factor 14	9.01898	3.07395	7.2163																									Zm00001d031454	MYB-related-transcription factor 103	1.33176
Zm00001d014655	serrate ortholog4	9.01338	9.87088	8.76306																									Zm00001d023940	-	1.33162
Zm00001d018099	adenosine 5'-phosphosulfate reductase-like4	9.00697	10.0001	11.2398																									Zm00001d012962	-	1.33159
Zm00001d045385	-	9.00345	7.13373	14.3294																									Zm00001d043880	-	1.33069
Zm00001d027345	Mitochondrial import inner membrane translocase subunit TIM23-3	8.99328	9.16628	12.1882																									Zm00001d025304	-	1.32979
Zm00001d047497	lazarus ortholog7	8.98646	9.00896	7.36584																									Zm00001d043569	WRKY-transcription factor 29	1.32859
Zm00001d022243	Serine/arginine-rich SC35-like splicing factor SCL33	8.96143	9.13687	8.6227																									Zm00001d027991	Homeobox-transcription factor 5	1.32772
Zm00001d037687	derlin3	8.94052	10.8123	10.7577																									Zm00001d022371	Uncharacterised protein family (UPF0114)	1.32679
Zm00001d011143	-	8.94029	3.21386	9.19157																									Zm00001d038811	Homeobox-transcription factor 47	1.32564
Zm00001d004472	-	8.93698	9.24854	8.02766																									Zm00001d023239	suppressors of mec-8 and unc-52 (C.elegans)	1.32527
Zm00001d010884	CRM-domain containing factor CFM3A chloroplastic/mitochondrial	8.93628	5.4094	7.85875																									Zm00001d052628	-	1.32483
Zm00001d025777	-	8.92674	9.69989	11.9077																									Zm00001d030581	Pentatricopeptide repeat (PPR) superfamily protein	1.32393
Zm00001d043606	-	8.92199	7.46569	9.37832																									Zm00001d034443	-	1.3239
Zm00001d038224	F-box protein FBL2	8.91789	11.4248	6.23645																									Zm00001d029386	alpha/beta-Hydrolases superfamily protein	1.32388
Zm00001d026119	-	8.91078	8.51913	7.92131																									Zm00001d029378	night light-inducible and clock-regulated ortholog1	1.32384
Zm00001d011113	-	8.90256	12.4499	11.3107																									Zm00001d039343	-	1.32323
Zm00001d036197	HXXXD-type acyl-transferase family protein	8.88647	10.0905	10.4515																									Zm00001d045344	cysteine synthase3	1.32252
Zm00001d028477	-	8.85786	6.39083	6.75154																									Zm00001d022211	-	1.32246
Zm00001d012069	DUF506 family protein	8.8505	5.0854	4.77194																									Zm00001d015229	Protein arginine N-methyltransferase 1.5	1.322
Zm00001d019234	-	8.81375	9.20449	8.4342																									Zm00001d017381	(+)-neomenthol dehydrogenase	1.32182
Zm00001d025166	-	8.80908	8.92039	8.90755																									Zm00001d027842	O-fucosyltransferase family protein	1.3194
Zm00001d009122	Pentatricopeptide repeat-containing protein mitochondrial	8.80281	8.47906	9.0703																									Zm00001d016607	-	1.31881
Zm00001d041365	Bifunctional nuclease 1	8.78335	7.89759	6.21248																									Zm00001d012332	-	1.31868
Zm00001d022189	-	8.78203	5.68374	10.4563																									Zm00001d038780	oxidative stress 3	1.31864
Zm00001d046600	-	8.78187	9.9624	8.75657																									Zm00001d053591	-	1.31817
Zm00001d031132	-	8.78049	9.09487	9.37202																									Zm00001d011889	hexokinase9	1.31799
Zm00001d024519	-	8.77215	8.58075	13.3892																									Zm00001d009666	NAD(P)-binding Rossmann-fold superfamily protein	1.31692
Zm00001d008614	-	8.77072	6.92486	5.54672																									Zm00001d032969	bronze2	1.31678
Zm00001d014039	-	8.71337	10.3416	10.4974																									Zm00001d034897	plastid specific ribosomal protein1	1.31605
Zm00001d036214	double B-box zinc finger protein8	8.703	5.33201	4.95572																									Zm00001d046923	-	1.31569
Zm00001d037002	-	8.68209	7.9741	11.3721																									Zm00001d009320	-	1.31491
Zm00001d010410	tonoplast intrinsic protein4	8.67366	16.7962	8.79224																									Zm00001d019457	CASP-like protein 1D1	1.31421
Zm00001d031967	-	8.65515	8.57217	12.5641																									Zm00001d037607	WRKY-transcription factor 125	1.31337
Zm00001d011828	-	8.65443	9.58959	7.6983																									Zm00001d017712	WRKY-transcription factor 46	1.31236
Zm00001d043913	Ethylene-responsive protein	8.65301	8.78992	8.82703																									Zm00001d037556	-	1.31138
Zm00001d012127	-	8.65172	12.9299	10.1968																									Zm00001d036543	-	1.31023
Zm00001d014175	histone acetyl transferase GNAT/MYST 101	8.6377	9.07475	7.1464																									Zm00001d017094	Eukaryotic translation initiation factor 4B	1.30933
Zm00001d053687	MYB-related-transcription factor 88	8.63621	9.25086	6.92723																									Zm00001d004152	DNAse I-like superfamily protein	1.30837
Zm00001d027667	citrate transporter1	8.62572	12.5167	7.49272																									Zm00001d046177	ATP synthase subunit c%2C chloroplastic	1.30755
Zm00001d021392	Transmembrane 9 superfamily member 9	8.61317	9.88323	10.3246																									Zm00001d048604	GRAS-transcription factor 34	1.30657
Zm00001d031168	glycine-rich protein1	8.61175	9.69721	11.2951																									Zm00001d002671	DUF241 domain protein	1.30609
Zm00001d014811	-	8.60823	10.4426	7.67642																									Zm00001d043666	Protein PLASTID MOVEMENT IMPAIRED 1-RELATED 1	1.30589
Zm00001d034368	chaperone DNA J homolog1	8.59529	10.926	10.5306																									Zm00001d036698	luteus15	1.30567
Zm00001d029582	3-oxo-Delta(45)-steroid 5-beta-reductase	8.57794	14.3306	9.59631																									Zm00001d031260	bHLH-transcription factor 64	1.30477
Zm00001d042416	DEAD box RNA helicase1	8.56	5.28928	5.01824																									Zm00001d008996	RNA polymerase I-associated factor PAF67	1.30424
Zm00001d021221	Protein binding protein	8.5475	9.55438	6.13618																									Zm00001d011135	-	1.30412
Zm00001d044412	-	8.53902	10.1626	8.02302																									Zm00001d025482	-	1.30193
Zm00001d034630	-	8.53695	9.46881	5.32138																									Zm00001d030972	bHLH-transcription factor 158	1.30158
Zm00001d018017	-	8.52803	5.84434	7.10069																									Zm00001d047603	-	1.30148
Zm00001d033818	Transmembrane and coiled-coil domains protein 1	8.50896	9.0347	8.11846																									Zm00001d040266	-	1.30138
Zm00001d048060	homocysteine S-methyltransferase 1	8.50489	8.63574	4.89681																									Zm00001d000053	-	1.30036
Zm00001d018220	glutathione transferase24	8.49728	4.37931	6.16069																									Zm00001d015599	Cyclase family protein	1.30016
Zm00001d040416	-	8.49544	7.78278	8.57																									Zm00001d015085	-	1.29999
Zm00001d040925	-	8.49289	9.46892	8.36713																									Zm00001d031323	-	1.2999
Zm00001d032923	HSF-transcription factor 24	8.48763	7.27043	8.0352																									Zm00001d051610	b-box13	1.2998
Zm00001d015571	-	8.48559	9.03654	6.56463																									Zm00001d022021	-	1.29913
Zm00001d019215	-	8.47881	9.56399	8.75142																									Zm00001d044459	Cytochrome c oxidase polypeptide Vb	1.29824
Zm00001d021137	U11/U12 small nuclear ribonucleoprotein 35 kDa protein	8.45738	9.65989	9.23444																									Zm00001d023379	pyruvate kinase2	1.29804
Zm00001d038593	-	8.44763	8.98304	8.72902																									Zm00001d008992	-	1.29765
Zm00001d050600	Nudix hydrolase 13 mitochondrial	8.4233	4.15421	14.2317																									Zm00001d025445	-	1.29705
Zm00001d046364	-	8.39509	8.08223	9.22836																									Zm00001d005445	-	1.29697
Zm00001d002266	polyamine oxidase2	8.36397	9.23275	2.50199																									Zm00001d043722	-	1.29631
Zm00001d011222	-	8.3616	8.94797	7.92543																									Zm00001d034885	ADP-ribosylation factor GTPase-activating protein AGD10	1.29497
Zm00001d002069	DNA topoisomerase 2	8.33205	11.546	8.08899																									Zm00001d010870	glutathione transferase15	1.29465
Zm00001d053579	cytokinin oxidase8b	8.31736	3.94224	12.1847																									Zm00001d029988	-	1.29428
Zm00001d048538	-	8.3157	9.8432	10.2972																									Zm00001d047699	-	1.2942
Zm00001d015121	ADP-ribosylation factor B1B	8.31244	9.50417	9.94842																									Zm00001d049100	-	1.2937
Zm00001d014796	NEP1-interacting protein-like 1	8.31119	7.57425	8.64338																									Zm00001d009762	-	1.29366
Zm00001d034199	bZIP-transcription factor 26	8.30514	7.63156	6.51543																									Zm00001d002597	Rho GTPase-activating protein 3	1.29359
Zm00001d042005	-	8.30284	8.27067	7.51776																									Zm00001d034112	-	1.29101
Zm00001d052189	Putative RING zinc finger domain superfamily protein	8.28948	9.95768	25.4056																									Zm00001d051976	starch synthase5	1.29072
Zm00001d038167	-	8.284	10.2362	8.12872																									Zm00001d012665	BSD-transcription factor 8	1.29009
Zm00001d045870	Protein HOMOLOG OF MAMMALIAN LYST-INTERACTING PROTEIN 5	8.27686	7.4211	9.13096																									Zm00001d026673	VQ motif-transcription factor61	1.2899
Zm00001d026486	AP2-EREBP-transcription factor 190	8.27613	4.14872	9.52689																									Zm00001d029554	-	1.28981
Zm00001d016506	-	8.27217	6.15923	7.49372																									Zm00001d034440	60S ribosomal protein L4-1	1.28902
Zm00001d024647	-	8.26637	9.39052	9.35865																									Zm00001d029048	-	1.28899
Zm00001d010803	-	8.26519	9.80606	5.86764																									Zm00001d045632	-	1.28898
Zm00001d006848	MYB-related-transcription factor 5	8.21027	11.1424	2.10486																									Zm00001d015123	-	1.28869
Zm00001d038456	-	8.17239	5.23104	9.24258																									Zm00001d019344	-	1.28849
Zm00001d033714	Regulator of Vps4 activity in the MVB pathway protein	8.17211	9.47053	7.05838																									Zm00001d006071	-	1.28833
Zm00001d048333	DUF1997 family protein	8.17041	11.7816	4.74379																									Zm00001d029506	LBD-transcription factor 5	1.28741
Zm00001d017390	Vesicle-associated protein 1-1	8.16459	2.05993	1.48572																									Zm00001d010128	acidic ribosomal protein P2b (rpp2b)	1.28733
Zm00001d013220	Probable protein phosphatase 2C 48	8.14501	9.42941	8.73733																									Zm00001d049572	-	1.28718
Zm00001d025278	-	8.14173	6.5531	2.97971																									Zm00001d023249	-	1.28696
Zm00001d053641	-	8.14112	10.8796	7.68678																									Zm00001d014569	heavy metal ATPase1	1.28667
Zm00001d033633	Haloacid dehalogenase-like hydrolase (HAD) superfamily protein	8.10836	6.59546	6.84377																									Zm00001d041325	Tetratricopeptide repeat (TPR)-like superfamily protein	1.28661
Zm00001d016080	-	8.10827	4.58677	11.6318																									Zm00001d016922	-	1.28616
Zm00001d033225	-	8.09275	8.63652	4.0707																									Zm00001d009579	-	1.28614
Zm00001d046286	RPGR ORF15 isoform	8.08829	6.01439	4.70047																									Zm00001d008762	-	1.28463
Zm00001d037700	Heat shock protein 4	8.08759	7.16231	11.2907																									Zm00001d034750	Pumilio homolog 24	1.28407
Zm00001d006659	Constitutive photomorphogenesis protein 10	8.07277	7.60889	5.47547																									Zm00001d001901	-	1.2834
Zm00001d010287	-	8.06678	5.1995	3.19035																									Zm00001d031309	-	1.28326
Zm00001d015227	chaperone binding;ATPase activators	8.0614	8.72076	5.5906																									Zm00001d046725	Putative D-mannose binding lectin family receptor-like protein kinase	1.28278
Zm00001d043387	Transcription regulator	8.04684	8.78624	6.35034																									Zm00001d045487	-	1.28219
Zm00001d026649	opaque endosperm7	8.02772	9.68051	8.36205																									Zm00001d051062	-	1.2814
Zm00001d026533	-	8.01609	14.3449	2.6538																									Zm00001d019752	hydroxyproline-rich glycoprotein family protein	1.28085
Zm00001d033012	-	8.00926	8.74801	5.6449																									Zm00001d033174	Golgi associated protein homolog	1.28027
Zm00001d002155	-	7.99786	8.12635	10.4386																									Zm00001d021020	60S ribosomal protein L32	1.28018
Zm00001d012815	Protein EXPORTIN 1A	7.99684	8.87831	7.39484																									Zm00001d049826	nuclear transport factor2	1.27926
Zm00001d033309	-	7.98994	7.57191	7.48899																									Zm00001d041471	-	1.27859
Zm00001d032789	chaperonin2	7.97116	12.1555	11.5691																									Zm00001d043205	AP2-EREBP-transcription factor 147	1.27854
Zm00001d024143	-	7.95366	6.16331	6.12265																									Zm00001d048731	-	1.2766
Zm00001d053223	-	7.95083	7.87801	9.50616																									Zm00001d038622	-	1.27602
Zm00001d003457	PLAT domain-containing protein 3	7.95024	8.41279	8.44294																									Zm00001d044365	-	1.27575
Zm00001d047548	18 kda heat shock protein18a	7.948	8.41072	7.31345																									Zm00001d006133	-	1.27561
Zm00001d040357	-	7.94538	6.62949	8.01498																									Zm00001d011754	-	1.27496
Zm00001d015777	Chloroplast small heat shock protein	7.93702	6.75068	8.66746																									Zm00001d015407	G2-like-transcription factor 53	1.27413
Zm00001d044225	IAA-amino acid hydrolase ILR1-like 4	7.9149	8.63774	7.66814																									Zm00001d021624	-	1.27392
Zm00001d042968	CCAAT-HAP3-transcription factor 31	7.90851	7.86262	7.92904																									Zm00001d019734	AP2-EREBP-transcription factor 177	1.27379
Zm00001d013857	-	7.90691	6.33447	3.40062																									Zm00001d033935	suppressor with morphogenetic defects on genitalia1	1.27189
Zm00001d016409	-	7.88673	11.6229	4.05061																									Zm00001d048834	-	1.27165
Zm00001d012383	-	7.87489	6.44336	7.44744																									Zm00001d028237	-	1.2715
Zm00001d020983	-	7.86855	10.1777	12.752																									Zm00001d041914	Putative endonuclease or glycosyl hydrolase	1.27109
Zm00001d048824	-	7.84982	7.65597	6.7262																									Zm00001d026542	G2-like-transcription factor 52	1.26981
Zm00001d044324	-	7.8408	7.57721	9.93037																									Zm00001d011972	-	1.26981
Zm00001d006340	-	7.83651	6.64816	8.59745																									Zm00001d019706	-	1.2694
Zm00001d053195	AP2-EREBP-transcription factor 111	7.82069	9.71249	6.96468																									Zm00001d040187	-	1.26773
Zm00001d021046	-	7.81189	5.54048	5.34982																									Zm00001d005813	ZIM-transcription factor 13	1.26762
Zm00001d002566	-	7.7997	12.4856	2.51287																									Zm00001d040741	-	1.26749
Zm00001d018984	RNA-binding domain1	7.78237	7.27843	11.5807																									Zm00001d033994	autophagy16L	1.26711
Zm00001d037485	-	7.78228	7.99028	5.70405																									Zm00001d021977	-	1.2664
Zm00001d049621	leunig-related7	7.77175	8.47956	7.32324																									Zm00001d003067	Protein root UVB sensitive 2 chloroplastic	1.26578
Zm00001d022476	-	7.7407	6.87005	11.8294																									Zm00001d020437	-	1.26511
Zm00001d004325	-	7.73404	8.64422	6.4755																									Zm00001d023420	phosphatidylethanolamine-binding protein3	1.26509
Zm00001d041216	ubiquitin conjugating enzyme6	7.69968	7.97688	9.24148																									Zm00001d029652	-	1.26461
Zm00001d009087	RESPONSE TO ABA AND SALT 1	7.68933	6.60733	8.76144																									Zm00001d033035	-	1.2636
Zm00001d002316	argonaute2a	7.65917	7.02012	8.35782																									Zm00001d034346	Accelerated cell death 11	1.26338
Zm00001d037633	-	7.65876	10.982	5.44203																									Zm00001d048479	-	1.26337
Zm00001d017984	Probable galacturonosyltransferase-like 9	7.65038	7.37146	8.35155																									Zm00001d042487	Sn1-specific diacylglycerol lipase alpha	1.26319
Zm00001d020144	-	7.63154	7.40375	9.02063																									Zm00001d008932	-	1.26225
Zm00001d030091	-	7.63107	8.61218	7.36661																									Zm00001d022305	-	1.2622
Zm00001d053667	-	7.61908	10.2247	6.43997																									Zm00001d005337	-	1.26185
Zm00001d049230	-	7.6184	7.76931	8.17193																									Zm00001d019206	Tryptophan/tyrosine permease	1.26182
Zm00001d019034	thioredoxin h homolog2	7.61802	8.44798	4.80054																									Zm00001d049636	-	1.26151
Zm00001d050637	SAM domain family protein%3B SAM domain protein	7.61581	7.34761	9.01436																									Zm00001d018238	Thioredoxin-like 3-1 chloroplastic	1.25955
Zm00001d017966	-	7.61289	7.50039	9.65233																									Zm00001d043157	Rhomboid-like protein 20	1.25925
Zm00001d037732	60S ribosomal protein L17d	7.61	9.35516	11.1651																									Zm00001d003066	-	1.25699
Zm00001d011492	-	7.5948	6.52157	7.97157																									Zm00001d043155	las1-like family protein	1.25588
Zm00001d029028	Calcium-binding protein CML42	7.58696	12.8585	7.5831																									Zm00001d029338	-	1.25501
Zm00001d022424	NAC-transcription factor 122	7.5855	8.94069	5.50449																									Zm00001d053346	-	1.25432
Zm00001d045678	BAG family molecular chaperone regulator 6	7.58482	7.60065	7.96797																									Zm00001d023590	-	1.25391
Zm00001d045488	-	7.57003	6.84983	7.22058																									Zm00001d041405	E3 ubiquitin protein ligase DRIP2	1.25328
Zm00001d010654	-	7.56977	8.40115	10.0562																									Zm00001d009915	-	1.25245
Zm00001d026064	Polyprenol reductase 2	7.55549	10.4251	11.1944																									Zm00001d014768	-	1.25214
Zm00001d041283	-	7.54517	8.88731	6.03154																									Zm00001d007714	male sterile33	1.2516
Zm00001d002408	-	7.5349	11.0588	13.935																									Zm00001d033640	DUF1764 domain protein	1.25095
Zm00001d020925	BCR/ABL-regulated protein	7.52885	6.64376	7.70818																									Zm00001d039086	Tetratricopeptide repeat (TPR)-like superfamily protein	1.25082
Zm00001d049807	-	7.52482	4.72824	9.10886																									Zm00001d051149	myb transcription factor39	1.25075
Zm00001d038745	SNF1-related kinase alpha1-like1	7.49674	10.0465	8.86323																									Zm00001d002758	DeSI-like protein	1.25055
Zm00001d034447	bZIP-transcription factor 41	7.49643	8.01699	5.04367																									Zm00001d031970	NAD(P)-linked oxidoreductase superfamily protein	1.2499
Zm00001d040567	CBL-interacting serine/threonine-protein kinase 1	7.49495	7.62271	6.65977																									Zm00001d051044	-	1.24968
Zm00001d008345	-	7.49259	6.8829	9.26377																									Zm00001d017751	organelle transcript processing51	1.24946
Zm00001d005513	-	7.49163	6.98708	8.4387																									Zm00001d043764	-	1.24942
Zm00001d003347	ras related protein1	7.45987	7.94018	8.92051																									Zm00001d033053	molybdate transporter1	1.24892
Zm00001d052253	F-box/kelch-repeat protein SKIP11	7.45517	12.7991	8.37596																									Zm00001d051582	-	1.24811
Zm00001d016950	NAC-transcription factor 30	7.44272	6.60922	6.55492																									Zm00001d010137	Glucan endo-13-beta-glucosidase 14	1.24804
Zm00001d007422	-	7.432	7.94831	6.28264																									Zm00001d039723	-	1.24764
Zm00001d047397	transmembrane protein G1P-related 1	7.43169	8.69769	9.91316																									Zm00001d027963	-	1.24753
Zm00001d028946	SNF1-related kinase alpha1-like3	7.429	7.84148	6.39833																									Zm00001d046652	F11F12.5 protein	1.24656
Zm00001d024511	ribosomal protein S3	7.42284	9.68395	7.89926																									Zm00001d030301	-	1.24612
Zm00001d040157	-	7.41321	7.15384	8.94045																									Zm00001d021690	Hydrolase%2C hydrolyzing O-glycosyl compounds	1.24544
Zm00001d049764	-	7.40238	6.99522	6.68912																									Zm00001d002190	severe depolymerization of actin1	1.24533
Zm00001d019599	-	7.39287	7.05153	5.80833																									Zm00001d006916	-	1.24517
Zm00001d014525	-	7.3909	7.2256	6.41191																									Zm00001d032805	-	1.24495
Zm00001d024424	Octicosapeptide/Phox/Bem1p (PB1) domain-containing protein / tetratricopeptide repeat (TPR)-containing protein	7.38207	5.89405	5.47126																									Zm00001d011816	40S ribosomal protein S10-1	1.24412
Zm00001d021061	-	7.36155	8.81042	13.2842																									Zm00001d013498	-	1.24391
Zm00001d011543	-	7.35191	4.17253	3.05787																									Zm00001d027665	Protein SHOOT GRAVITROPISM 6	1.24374
Zm00001d034457	opaque2 heterodimerizing protein1	7.3462	6.24732	5.38716																									Zm00001d017783	AAA-type ATPase family protein	1.24323
Zm00001d053452	-	7.31931	9.34801	3.96444																									Zm00001d033304	Nucleotide binding protein	1.24211
Zm00001d028535	-	7.31486	7.5548	7.18683																									Zm00001d031439	-	1.24167
Zm00001d018452	F-box protein PP2-B10	7.29555	9.58784	11.2314																									Zm00001d011921	-	1.2415
Zm00001d004976	-	7.28018	6.86731	7.86618																									Zm00001d036234	Carboxylic ester hydrolase/ hydrolase%2C acting on ester bond	1.24142
Zm00001d012907	-	7.26195	8.39642	3.13584																									Zm00001d017997	Alpha-mannosidase I MNS5	1.24105
Zm00001d007140	-	7.2511	14.3367	2.695																									Zm00001d014727	-	1.24068
Zm00001d010236	-	7.22909	10.1961	12.5826																									Zm00001d005267	-	1.2392
Zm00001d011035	dehydroascorbate reductase like2	7.22414	6.54285	4.81931																									Zm00001d026556	-	1.23859
Zm00001d038221	NAC-transcription factor 20	7.2118	11.6928	7.74335																									Zm00001d034617	-	1.23853
Zm00001d033967	E3 ubiquitin protein ligase DRIP2	7.20613	6.54718	9.46665																									Zm00001d005399	-	1.23829
Zm00001d048592	RUBISCO activase3	7.19685	9.07653	4.60894																									Zm00001d046658	-	1.23761
Zm00001d029832	-	7.1872	7.72957	7.3707																									Zm00001d019718	-	1.23718
Zm00001d044426	DnaJ-like protein	7.1837	16.246	6.18457																									Zm00001d027630	-	1.23697
Zm00001d034406	-	7.17318	8.7634	6.43357																									Zm00001d023425	crinkly4	1.23677
Zm00001d016521	Protein ROS1	7.17256	3.11184	9.38																									Zm00001d045540	-	1.23563
Zm00001d030223	-	7.15849	8.65853	5.0235																									Zm00001d047931	3-ketoacyl-CoA synthase9	1.23498
Zm00001d036480	eukaryotic initiation factor4a	7.15743	7.97313	11.2756																									Zm00001d010520	glycerol-3-phosphate acyltransferase12	1.23493
Zm00001d026192	-	7.15327	6.70802	4.30981																									Zm00001d042777	liguleless2	1.23438
Zm00001d007897	-	7.1486	7.42318	5.78214																									Zm00001d021895	-	1.23393
Zm00001d046323	MADS-transcription factor 71	7.14709	5.67776	4.77148																									Zm00001d025435	-	1.23385
Zm00001d003685	-	7.13444	6.50899	6.8809																									Zm00001d019731	-	1.23364
Zm00001d006342	Mo-molybdopterin cofactor sulfurase	7.13357	8.0848	7.93133																									Zm00001d052403	male sterile30	1.23345
Zm00001d041727	-	7.11917	10.0722	11.3359																									Zm00001d014135	-	1.23261
Zm00001d007929	-	7.11394	6.56134	6.37757																									Zm00001d018869	aldehyde oxidase5	1.23246
Zm00001d047847	Serine/arginine-rich splicing factor SR45a	7.10526	10.3988	8.14762																									Zm00001d026396	Formation of crista junctions protein 1	1.23192
Zm00001d046432	-	7.0892	4.6928	9.20454																									Zm00001d007127	-	1.23159
Zm00001d053212	E3 ubiquitin ligase BIG BROTHER-related	7.08884	5.49697	5.14209																									Zm00001d034918	-	1.23125
Zm00001d012427	Zinc finger protein ZAT11	7.0801	5.97677	7.08214																									Zm00001d049714	DNA-binding bromodomain-containing protein	1.23111
Zm00001d050244	-	7.06658	6.09803	5.11523																									Zm00001d044389	calcineurin B-like5	1.23077
Zm00001d015009	autophagy5	7.06261	6.00427	7.45079																									Zm00001d051910	-	1.22984
Zm00001d015520	-	7.04788	7.24432	12.2721																									Zm00001d039468	Grx_A2-glutaredoxin subgroup III	1.22944
Zm00001d053828	-	7.04541	8.07991	8.4303																									Zm00001d030174	-	1.22929
Zm00001d009653	acidic ribosomal protein P2a	7.0331	9.78569	7.88602																									Zm00001d047656	nicotianamine synthase8	1.22798
Zm00001d039330	-	7.03137	7.65204	6.47003																									Zm00001d006034	-	1.22776
Zm00001d031850	Protein PROTON GRADIENT REGULATION 5 chloroplastic	7.0113	7.4844	7.69778																									Zm00001d014650	-	1.22706
Zm00001d039437	double B-box zinc finger protein3	7.0096	5.04276	7.51251																									Zm00001d003234	-	1.22697
Zm00001d006472	-	7.00232	7.55401	4.99493																									Zm00001d019750	Calcium-dependent lipid-binding (CaLB domain) family protein	1.22684
Zm00001d051413	-	6.97587	2.87469	3.54439																									Zm00001d041607	-	1.22611
Zm00001d029039	-	6.96874	7.61883	9.31476																									Zm00001d024831	Putative pentatricopeptide repeat family protein	1.22579
Zm00001d030342	-	6.96773	5.85466	9.43084																									Zm00001d038839	-	1.22516
Zm00001d048689	-	6.94881	8.10248	8.2204																									Zm00001d010887	Serine/threonine-protein phosphatase BSL1	1.22466
Zm00001d003513	zeaxanthin epoxidase1	6.92959	8.78332	5.73893																									Zm00001d045646	-	1.22395
Zm00001d048566	Plant UBX domain-containing protein 10	6.92407	6.47281	8.2206																									Zm00001d019953	-	1.22346
Zm00001d011266	-	6.92257	6.60545	6.98103																									Zm00001d029653	-	1.22249
Zm00001d002150	Micronuclear linker histone polyprotein-like protein	6.90913	6.82374	3.16607																									Zm00001d046073	Protein trichome birefringence-like 26	1.22177
Zm00001d042721	bZIP-transcription factor 95	6.89876	7.04308	10.1545																									Zm00001d052622	-	1.22147
Zm00001d011412	-	6.8967	9.21491	8.94229																									Zm00001d033077	-	1.22129
Zm00001d023836	-	6.89327	9.39511	8.41879																									Zm00001d038676	Probable xyloglucan glycosyltransferase 12	1.22112
Zm00001d031024	Sulfurtransferase	6.88818	6.47093	7.42777																									Zm00001d020610	-	1.22066
Zm00001d002450	-	6.88336	9.50217	8.12182																									Zm00001d042749	-	1.22043
Zm00001d036787	TMV response protein%3B TMV response-related protein	6.86642	6.30018	7.09418																									Zm00001d033849	COMPASS-like H3K4 histone methylase component WDR5A	1.21938
Zm00001d051120	-	6.86328	5.9652	8.49812																									Zm00001d012040	-	1.21911
Zm00001d024855	cullin2	6.85655	4.47666	3.97357																									Zm00001d013941	Pentatricopeptide repeat-containing protein chloroplastic	1.21782
Zm00001d001837	MYB-transcription factor 133	6.8444	6.23581	5.16742																									Zm00001d035436	-	1.21664
Zm00001d041624	Mono-/di-acylglycerol lipase N-terminal;Lipase class 3	6.8314	9.01579	7.20382																									Zm00001d022343	Putative peptidase C48 domain family protein	1.21644
Zm00001d030697	-	6.82829	7.42164	5.95725																									Zm00001d051199	-	1.2155
Zm00001d010574	CCAAT-DR1-transcription factor 15	6.8212	7.13141	6.70437																									Zm00001d037284	-	1.21542
Zm00001d026094	HSF-transcription factor 20	6.81908	6.39642	6.43183																									Zm00001d003614	Serine/threonine-protein kinase-like protein CCR4	1.21496
Zm00001d030166	-	6.80647	4.92751	5.62765																									Zm00001d003155	-	1.2133
Zm00001d028531	glycine-rich protein	6.78142	7.90943	5.49637																									Zm00001d008820	-	1.21266
Zm00001d038807	periodic tryptophan protein 2	6.76809	12.7174	1.2923																									Zm00001d041766	-	1.21207
Zm00001d046654	-	6.7624	7.9362	8.74665																									Zm00001d039446	DNA polymerase delta subunit 3a	1.21144
Zm00001d027742	-	6.76181	7.43949	9.26368																									Zm00001d003473	-	1.21118
Zm00001d050043	Putative wound responsive protein%3B Putative wound responsive protein isoform 1%3B Putative wound responsive protein isoform 2%3B Wound responsive protein	6.75045	6.91688	5.09364																									Zm00001d035030	-	1.21102
Zm00001d052885	-	6.74892	6.5563	9.7665																									Zm00001d041282	-	1.21098
Zm00001d021461	Cation/H(+) antiporter 1	6.73829	5.63018	7.49031																									Zm00001d006154	-	1.21081
Zm00001d025724	Acid phosphatase/vanadium-dependent haloperoxidase protein	6.734	5.41458	7.12464																									Zm00001d038340	-	1.20956
Zm00001d007202	Lon protease homolog 2 peroxisomal	6.73285	5.0487	9.53543																									Zm00001d008333	-	1.20951
Zm00001d035044	-	6.72167	6.34589	3.75537																									Zm00001d041280	-	1.20904
Zm00001d028731	Dolichyldiphosphatase 1	6.71272	7.2702	9.99453																									Zm00001d047292	-	1.20781
Zm00001d006899	-	6.70763	9.58877	8.24869																									Zm00001d011838	Glycosyltransferase family 61 protein	1.20779
Zm00001d038375	-	6.68929	6.73858	6.31011																									Zm00001d050019	-	1.20772
Zm00001d036371	-	6.68183	10.3223	5.8048																									Zm00001d004167	Wax synthase isoform 1	1.20713
Zm00001d036123	walls are thin1	6.68177	6.85003	3.79002																									Zm00001d017248	-	1.20688
Zm00001d034949	GTP-binding protein homolog1	6.67525	8.18103	6.06591																									Zm00001d021551	ras-related protein6A1	1.20672
Zm00001d030542	hydroxycinnamoyltransferase4	6.66602	8.89271	5.92131																									Zm00001d003593	-	1.2067
Zm00001d025274	-	6.65434	5.62733	7.96297																									Zm00001d016475	defective kernel33	1.20602
Zm00001d028339	-	6.65095	6.60016	5.56305																									Zm00001d014821	-	1.20576
Zm00001d026691	DDB1- and CUL4-associated factor homolog 1	6.64635	6.89916	5.68486																									Zm00001d035762	-	1.20433
Zm00001d036211	-	6.64612	8.01635	3.60082																									Zm00001d046186	Peroxidase 52	1.2039
Zm00001d021846	-	6.64363	7.88018	5.99731																									Zm00001d008446	phosphatidylethanolamine-binding protein9	1.20383
Zm00001d033537	Cox19-like CHCH family protein	6.63678	7.51725	6.19139																									Zm00001d046687	-	1.20375
Zm00001d032138	-	6.63629	9.79703	5.76862																									Zm00001d026063	-	1.20348
Zm00001d016530	-	6.63496	6.5313	5.56292																									Zm00001d021133	-	1.20314
Zm00001d053739	Heptahelical transmembrane protein 2	6.63279	7.18375	7.25581																									Zm00001d051116	-	1.20228
Zm00001d035098	glycine-rich protein	6.61772	6.75181	7.6004																									Zm00001d012296	bZIP-transcription factor 75	1.20165
Zm00001d034124	-	6.61623	5.54969	5.53572																									Zm00001d027902	-	1.20137
Zm00001d048785	-	6.59949	5.77762	3.28554																									Zm00001d046966	-	1.20128
Zm00001d019756	BZR-transcription factor 4	6.59828	7.13363	8.38466																									Zm00001d020011	-	1.20109
Zm00001d049376	methyl binding domain122	6.59701	6.54907	4.78146																									Zm00001d015987	-	1.20103
Zm00001d047481	Probable nucleolar protein 5-1	6.58932	6.69796	8.91838																									Zm00001d015449	-	1.20073
Zm00001d010946	-	6.57733	5.51166	5.41301																									Zm00001d003106	-	1.20053
Zm00001d031489	-	6.57431	7.1196	3.48114																									Zm00001d043971	-	1.20051
Zm00001d025060	-	6.57418	7.93595	5.43745																									Zm00001d044866	Serine/threonine-protein phosphatase 2A activator 2	1.20016
Zm00001d052458	Probable calcium-binding protein CML50	6.57129	8.76384	2.83823																									Zm00001d023863	-	1.19943
Zm00001d032264	U-box domain-containing protein 40	6.55152	6.40276	9.55312																									Zm00001d029677	-	1.19932
Zm00001d007883	MYB-related-transcription factor 56	6.55024	12.8393	2.41231																									Zm00001d009943	-	1.1984
Zm00001d017241	timing of cab expression2	6.5398	17.971	8.14842																									Zm00001d045144	thylakoid assembly5	1.1982
Zm00001d023830	Fiber protein Fb19	6.52659	9.98448	6.32502																									Zm00001d051286	-	1.19802
Zm00001d015308	-	6.52386	6.60977	8.86291																									Zm00001d052051	-	1.19791
Zm00001d009103	AP2-EREBP-transcription factor 148	6.50687	9.19047	6.27903																									Zm00001d024298	-	1.19616
Zm00001d037613	-	6.49645	5.58273	5.56317																									Zm00001d036306	-	1.19599
Zm00001d005698	AN17	6.48996	7.79294	7.48823																									Zm00001d039379	sodium/calcium exchanger family protein / calcium-binding EF hand family protein	1.19574
Zm00001d051660	-	6.48321	7.74875	8.09884																									Zm00001d039327	receptor-like protein kinase 4	1.19559
Zm00001d010472	MYB-related-transcription factor 60	6.46761	11.5576	2.43913																									Zm00001d008362	-	1.19514
Zm00001d017590	Protein DETOXIFICATION 49	6.46167	4.37241	6.27715																									Zm00001d041073	E3 ubiquitin-protein ligase RGLG1	1.19507
Zm00001d033328	N-acetyl-gamma-glutamyl-phosphate reductase	6.45998	7.68106	6.35863																									Zm00001d048131	-	1.19476
Zm00001d016816	-	6.45394	6.24354	4.89521																									Zm00001d042543	-	1.1942
Zm00001d005847	-	6.44168	6.26293	3.78066																									Zm00001d048888	-	1.19398
Zm00001d034423	-	6.43611	6.58421	5.64735																									Zm00001d014314	-	1.1918
Zm00001d022513	-	6.43145	7.38837	8.1033																									Zm00001d028084	DNA repair protein UVH3	1.19123
Zm00001d030601	alpha/beta-Hydrolases superfamily protein	6.42431	7.54689	4.88269																									Zm00001d042985	-	1.19063
Zm00001d013716	Probable E3 ubiquitin-protein ligase ARI2	6.39864	5.34733	4.48165																									Zm00001d035466	-	1.19028
Zm00001d033674	-	6.38666	6.6736	4.94563																									Zm00001d019697	Probable protein arginine N-methyltransferase 3	1.19024
Zm00001d050336	-	6.38307	8.96895	7.45485																									Zm00001d048270	Beta-1%2C4-mannosyltransferase%3B Beta-1%2C4-mannosyltransferase isoform 1%3B Beta-1%2C4-mannosyltransferase isoform 2	1.18864
Zm00001d022417	DDT-transcription factor 4	6.37144	6.04113	5.37522																									Zm00001d043900	-	1.1884
Zm00001d033488	-	6.36865	4.73046	4.85301																									Zm00001d014926	-	1.18771
Zm00001d042929	-	6.35293	7.87318	5.34403																									Zm00001d018227	-	1.18758
Zm00001d035169	Chloroplast J-like domain 1	6.352	6.17841	8.08009																									Zm00001d049982	-	1.18646
Zm00001d028994	-	6.3499	7.14792	8.56858																									Zm00001d009861	-	1.18638
Zm00001d036342	-	6.34297	5.52293	4.80101																									Zm00001d053822	-	1.18524
Zm00001d010618	-	6.34024	7.26542	5.12459																									Zm00001d052298	zinc finger (C3HC4-type RING finger) family protein	1.18512
Zm00001d015698	F-box/kelch-repeat protein OR23	6.33921	7.67831	5.32537																									Zm00001d052123	Thioredoxin-like 5	1.1845
Zm00001d044923	-	6.33557	6.27933	7.25236																									Zm00001d033589	Ribosomal protein S21 family protein	1.18445
Zm00001d007442	-	6.3314	6.62144	7.42437																									Zm00001d004908	Expressed protein; protein	1.18426
Zm00001d046134	Glycosyl hydrolase superfamily protein	6.3275	4.81618	3.87257																									Zm00001d037268	F12M16.11	1.18422
Zm00001d034581	-	6.32333	6.31434	6.83286																									Zm00001d010141	-	1.18362
Zm00001d012890	Mitochondrial ribosomal protein L27	6.31916	6.35562	10.4017																									Zm00001d014918	GDSL esterase/lipase EXL3	1.18269
Zm00001d005246	BAG family molecular chaperone regulator 6	6.31074	6.91536	6.2013																									Zm00001d047984	-	1.18209
Zm00001d007650	-	6.30718	8.36362	4.90407																									Zm00001d034048	-	1.18184
Zm00001d027794	-	6.30574	4.6459	4.38751																									Zm00001d012612	Pentatricopeptide repeat-containing protein	1.18093
Zm00001d052948	Putative TCP-1/cpn60 chaperonin family protein	6.30296	6.49435	9.17563																									Zm00001d012852	RPM1-interacting protein 4	1.1801
Zm00001d053041	Cleavage stimulating factor 64	6.28211	5.89025	5.45493																									Zm00001d018803	Probable inositol transporter 2	1.17957
Zm00001d044316	-	6.28004	2.96395	10.5299																									Zm00001d006581	-	1.17925
Zm00001d048471	Homeobox-transcription factor 20	6.27227	6.16739	5.2385																									Zm00001d002958	FIP1	1.17897
Zm00001d005831	-	6.26865	6.55231	6.41126																									Zm00001d009733	Pentatricopeptide repeat-containing protein mitochondrial	1.17843
Zm00001d000112	NAC-transcription factor 125	6.25015	7.71089	6.54758																									Zm00001d032947	Chitinase 1	1.17768
Zm00001d009683	-	6.24543	6.61278	4.80128																									Zm00001d024243	-	1.17741
Zm00001d036895	Acetylglucosaminyltransferase	6.24018	6.33939	5.42715																									Zm00001d010266	-	1.17644
Zm00001d032588	-	6.23694	6.54518	7.29134																									Zm00001d038064	cytochrome P-450 28	1.17626
Zm00001d031969	-	6.22399	4.07124	7.75895																									Zm00001d002523	OSJNBa0013K16.15 protein; protein	1.1747
Zm00001d048159	-	6.2183	4.71516	7.426																									Zm00001d033846	-	1.17451
Zm00001d006173	-	6.2137	7.82222	4.23073																									Zm00001d018340	Transmembrane amino acid transporter family protein	1.17422
Zm00001d031300	alkaline galactosidase3	6.21108	9.72107	3.81947																									Zm00001d009346	-	1.17365
Zm00001d053211	ER lumen protein retaining receptor family protein	6.21054	5.82428	6.61448																									Zm00001d013136	defective kernel36	1.17289
Zm00001d029778	metallothionein2	6.20313	6.10891	9.00452																									Zm00001d003718	-	1.17232
Zm00001d028964	-	6.20212	4.66792	4.47292																									Zm00001d006842	-	1.17178
Zm00001d049082	-	6.20206	7.20094	5.03403																									Zm00001d018341	-	1.17156
Zm00001d017622	OSJNBa0088A01.13 protein; protein	6.19757	5.01207	7.56552																									Zm00001d012834	derlin2	1.17145
Zm00001d007042	bZIP-transcription factor 91	6.19348	7.46587	5.56724																									Zm00001d024598	Factor of DNA methylation 1	1.17072
Zm00001d011103	-	6.18464	6.96683	8.96737																									Zm00001d034178	Pyridoxal phosphate (PLP)-dependent transferases superfamily protein	1.17012
Zm00001d043652	-	6.18359	9.11086	3.64277																									Zm00001d031382	-	1.16969
Zm00001d009702	P-loop containing nucleoside triphosphate hydrolases superfamily protein	6.1762	5.27367	4.67854																									Zm00001d010521	-	1.16931
Zm00001d051233	-	6.15852	6.81985	7.06035																									Zm00001d034790	40S ribosomal protein S4-3	1.16913
Zm00001d030661	-	6.15678	6.18507	5.63964																									Zm00001d035689	cysteine protease5	1.16846
Zm00001d001766	-	6.15142	5.23548	8.63839																									Zm00001d019405	-	1.16753
Zm00001d034027	-	6.14755	5.19313	5.93426																									Zm00001d045338	-	1.167
Zm00001d028528	-	6.1436	6.4533	8.37479																									Zm00001d042169	-	1.16573
Zm00001d020717	abscisic acid 8'-hydroxylase4	6.13961	2.26745	5.80577																									Zm00001d018388	Alginate regulatory protein AlgP	1.16284
Zm00001d028909	-	6.13368	5.81132	4.96856																									Zm00001d016803	p15 (PC4 Sub1)-transcription factor 2	1.16272
Zm00001d015473	-	6.13049	6.19533	7.46015																									Zm00001d043193	-	1.16118
Zm00001d024571	60S ribosomal protein L34	6.12117	7.36799	7.99399																									Zm00001d031273	-	1.16102
Zm00001d012140	Probable carboxylesterase 11	6.11948	6.67777	5.41506																									Zm00001d031807	-	1.16097
Zm00001d024126	-	6.11038	6.0305	4.80229																									Zm00001d038933	-	1.16096
Zm00001d036571	-	6.09672	6.54495	7.42794																									Zm00001d006582	Protein kinase superfamily protein	1.16002
Zm00001d041955	plant-specific domain TIGR01615 family protein expressed	6.08482	5.63785	6.51191																									Zm00001d026609	-	1.15967
Zm00001d008900	-	6.06571	6.84111	9.3245																									Zm00001d002478	NDR1/HIN1-like 8	1.15906
Zm00001d030738	MYB-related-transcription factor 42	6.06548	12.5581	2.27661																									Zm00001d009021	-	1.15808
Zm00001d045309	-	6.06288	6.15647	6.66082																									Zm00001d028855	-	1.15794
Zm00001d034701	Protein DEFECTIVE IN EXINE FORMATION 1	6.05676	4.77591	5.34408																									Zm00001d012567	glycerol-3-phosphate dehydrogenase2	1.15726
Zm00001d035163	-	6.05368	8.64358	8.42747																									Zm00001d026191	AP2-EREBP-transcription factor 2	1.15704
Zm00001d034081	Nucleotide binding protein	6.05149	6.69591	4.05019																									Zm00001d005238	-	1.15681
Zm00001d002824	-	6.04136	5.41523	5.19617																									Zm00001d004997	ubiquinol-cytochrome c reductase2	1.1559
Zm00001d032810	-	6.0278	8.56677	7.51604																									Zm00001d016746	-	1.15579
Zm00001d020636	cysteine protease2	6.02587	7.79737	5.27701																									Zm00001d038076	-	1.15578
Zm00001d041612	-	6.01576	5.57294	5.22996																									Zm00001d021958	-	1.15413
Zm00001d010282	-	6.01011	5.92962	5.576																									Zm00001d052058	receptor like protein 57	1.15387
Zm00001d040372	NAD(P)-binding Rossmann-fold superfamily protein	6.00967	6.43023	7.21533																									Zm00001d033607	-	1.15265
Zm00001d040842	12-oxo-phytodienoic acid reductase6	6.00234	4.0588	4.0798																									Zm00001d032160	-	1.15217
Zm00001d038403	-	6.00212	5.01313	5.6194																									Zm00001d039615	HXXXD-type acyl-transferase family protein	1.15021
Zm00001d052053	-	6.0021	6.45893	5.05385																									Zm00001d048960	nucleobase:cation symporter11	1.14835
Zm00001d029141	E3 ubiquitin-protein ligase MIEL1	6.00013	5.07096	5.6553																									Zm00001d011210	lycopene epsilon cyclase1	1.14689
Zm00001d009618	what's this factor1	5.99978	6.52938	10.985																									Zm00001d020541	Queuine tRNA-ribosyltransferase	1.14668
Zm00001d027812	Protein YLS3	5.99082	5.83873	5.66091																									Zm00001d004707	thylakoid assembly1	1.14649
Zm00001d045183	-	5.99028	5.07114	6.48277																									Zm00001d017989	GDSL esterase/lipase	1.14605
Zm00001d033084	-	5.98765	7.47035	12.6341																									Zm00001d004717	-	1.14515
Zm00001d037480	alkaline galactosidase2	5.98758	7.88119	5.85602																									Zm00001d009698	WRKY-transcription factor 20	1.14328
Zm00001d038136	alpha/beta-Hydrolases superfamily protein	5.98296	7.00362	7.21821																									Zm00001d029098	sugars will eventually be exported transporter16	1.14308
Zm00001d008541	-	5.9782	5.26731	6.33241																									Zm00001d003822	S1Fa-like-transcription factor 1	1.14258
Zm00001d045539	-	5.97697	6.82554	8.50939																									Zm00001d049170	-	1.14101
Zm00001d037279	-	5.97209	5.30844	6.00614																									Zm00001d012137	-	1.14093
Zm00001d036951	glutathione transferase19	5.97166	5.71546	8.71547																									Zm00001d028495	-	1.14013
Zm00001d028368	purple acid phosphatase20	5.96947	3.73578	6.38267																									Zm00001d012893	-	1.13743
Zm00001d018028	-	5.96793	6.40969	7.20825																									Zm00001d005822	cytochrome P450 12	1.13681
Zm00001d049206	-	5.95681	4.01658	2.64014																									Zm00001d009931	-	1.13529
Zm00001d040274	-	5.93991	5.50393	7.24984																									Zm00001d029441	pectin methylesterase18	1.1347
Zm00001d018504	-	5.93817	4.74896	6.58281																									Zm00001d037714	-	1.13429
Zm00001d043834	-	5.93462	7.06751	5.45377																									Zm00001d033495	empty pericarp21	1.13396
Zm00001d042948	accelerated cell death ortholog6	5.93191	6.62404	4.22781																									Zm00001d027430	-	1.13274
Zm00001d015203	-	5.93185	8.26107	7.39372																									Zm00001d033244	-	1.13191
Zm00001d047349	salt-induced MAP kinase1	5.9278	7.91229	6.541																									Zm00001d043194	-	1.13036
Zm00001d028582	calcium dependent protein kinase15	5.90127	5.95969	4.55715																									Zm00001d018708	-	1.13
Zm00001d021522	-	5.89512	6.41958	5.23292																									Zm00001d052927	-	1.12879
Zm00001d019399	Putative lipid-transfer protein DIR1	5.89113	4.09365	9.87391																									Zm00001d029125	-	1.12712
Zm00001d041036	-	5.88936	6.29066	5.93248																									Zm00001d044255	Ribosomal protein L34	1.12518
Zm00001d053286	Apoptosis inhibitory protein 5 (API5)	5.88181	6.10451	9.72296																									Zm00001d008433	-	1.12386
Zm00001d041221	-	5.87726	7.32198	8.60161																									Zm00001d028899	-	1.12267
Zm00001d029052	-	5.87172	4.78807	4.1869																									Zm00001d043909	male sterile39	1.11946
Zm00001d034270	Mitochondrial import inner membrane translocase subunit TIM14	5.87153	6.32066	8.9199																									Zm00001d030563	-	1.11903
Zm00001d021948	Probable serine/threonine-protein kinase WNK11	5.87052	6.59608	7.76439																									Zm00001d031599	-	1.11712
Zm00001d025036	Indole-3-acetate beta-glucosyltransferase	5.8617	3.4777	4.60734																									Zm00001d011619	-	1.11377
Zm00001d009133	-	5.86118	4.57765	4.90302																									Zm00001d045461	-	1.11336
Zm00001d052354	-	5.86074	6.44913	5.11468
Zm00001d038288	MYB-related-transcription factor 13	5.85527	3.42209	8.2537
Zm00001d051422	60S ribosomal protein L6%3B Mitochondrial 60S ribosomal protein L6	5.85317	5.58117	6.83682
Zm00001d021224	-	5.8526	6.62722	5.43818
Zm00001d048924	Putative DEAD-box ATP-dependent RNA helicase family protein	5.85131	7.40739	5.97413
Zm00001d026703	Thylakoidal processing peptidase 1 chloroplastic	5.85016	6.78141	6.01178
Zm00001d031220	14-dihydroxy-2-naphthoyl-CoA thioesterase 1	5.84989	5.94326	7.4473
Zm00001d003247	malate synthase1	5.84852	6.95473	4.82436
Zm00001d014073	-	5.82584	6.46108	4.37698
Zm00001d012994	Histidine kinase CKI1	5.82317	4.39217	7.83645
Zm00001d005359	ATP-dependent protease Clp ATPase subunit	5.82062	5.13626	3.74619
Zm00001d012061	-	5.81384	5.45506	6.25375
Zm00001d032010	-	5.81228	5.41745	5.33334
Zm00001d023583	-	5.81224	4.81705	5.55235
Zm00001d013784	-	5.80831	5.80488	10.5676
Zm00001d013300	-	5.80767	10.2779	5.45432
Zm00001d007901	Cylicin-1	5.79299	12.1539	2.91043
Zm00001d046472	-	5.7813	6.56307	6.05566
Zm00001d021444	Monooxygenase/ oxidoreductase	5.77232	4.13613	6.31168
Zm00001d010336	methionine sulfoxide reductase b2	5.76937	6.64183	5.82492
Zm00001d031899	malate dehydrogenase6	5.76761	5.11656	4.54645
Zm00001d033046	-	5.75605	5.43931	7.28447
Zm00001d028936	bZIP-transcription factor 52	5.74993	4.20453	4.18566
Zm00001d012321	Nematode resistance protein-like HSPRO2	5.74695	8.92395	5.68168
Zm00001d023873	Glutaredoxin-C13	5.74411	3.61717	2.23468
Zm00001d046599	supernumerary aleurone1	5.7424	6.97373	7.05958
Zm00001d033872	Peptidase%2C M50 family	5.74124	6.1296	5.66544
Zm00001d027415	autophagy1a	5.73762	5.35161	4.26481
Zm00001d020492	WRKY-transcription factor 53	5.73634	2.27797	2.09459
Zm00001d044300	PIF / Ping-Pong family of plant transposases	5.73313	3.01362	4.43224
Zm00001d015657	Phytoene dehydrogenase-like	5.73211	6.24957	6.21089
Zm00001d041475	-	5.73066	4.80234	7.81961
Zm00001d033795	-	5.70191	6.0654	4.20433
Zm00001d050440	-	5.69797	6.0446	6.08278
Zm00001d051655	-	5.69381	6.17737	4.08786
Zm00001d014435	-	5.69267	6.26706	6.38964
Zm00001d047977	-	5.68734	6.34179	6.23798
Zm00001d039089	malate dehydrogenase2	5.68353	5.97664	9.34834
Zm00001d043059	-	5.6827	6.10753	4.54354
Zm00001d005110	Serine/threonine-protein phosphatase	5.68083	5.82501	3.77217
Zm00001d007161	-	5.67412	5.05726	4.18334
Zm00001d037689	hexokinase7	5.6721	6.05179	6.71766
Zm00001d037211	annexin1	5.66931	6.21569	9.58668
Zm00001d015208	-	5.66889	5.21512	5.83628
Zm00001d020486	-	5.6621	6.0527	8.56249
Zm00001d036213	-	5.65767	7.97036	6.02471
Zm00001d010579	calcium dependent protein kinase20	5.65426	5.67122	4.46208
Zm00001d005402	-	5.6373	4.81616	5.08124
Zm00001d051288	-	5.63677	5.13359	5.20386
Zm00001d051883	Divalent ion symporter	5.62654	7.31298	4.56063
Zm00001d010854	-	5.61844	5.04594	6.15272
Zm00001d005573	-	5.61115	4.93059	3.86313
Zm00001d035443	Putative acetylornithine/succinylornithine aminotransferase family protein	5.60493	5.46625	5.11485
Zm00001d005351	Arogenate dehydratase/prephenate dehydratase 6 chloroplastic	5.60038	5.07179	5.3601
Zm00001d047335	Probable esterase KAI2	5.59616	6.3528	5.43823
Zm00001d036490	purple acid phosphatase9	5.59269	4.99892	6.36136
Zm00001d024450	-	5.58085	5.75662	3.29515
Zm00001d013036	-	5.57991	7.36596	7.8038
Zm00001d031527	-	5.57897	7.17876	5.2096
Zm00001d002418	-	5.56109	6.58079	3.394
Zm00001d016070	phosphate regulatory homolog1	5.55677	7.41885	8.53606
Zm00001d004930	-	5.55536	5.88594	5.41637
Zm00001d015389	Tubulin-folding cofactor E	5.55353	4.73764	6.10459
Zm00001d043275	-	5.54712	4.93601	4.08742
Zm00001d036285	-	5.54452	5.25768	5.88521
Zm00001d053988	bZIP-transcription factor 84	5.54359	2.71659	7.47451
Zm00001d047500	60S ribosomal protein L22-2	5.53625	6.1794	10.3401
Zm00001d011136	-	5.53198	6.66451	6.1195
Zm00001d025228	-	5.53029	6.41296	4.85832
Zm00001d050190	-	5.52074	6.17163	4.38527
Zm00001d000123	-	5.51972	5.57043	4.06121
Zm00001d008238	Histidine biosynthesis protein hisIE	5.51417	6.84982	6.19108
Zm00001d017539	Mechanosensitive ion channel protein 6	5.50642	4.60923	5.33812
Zm00001d025690	Isocitrate dehydrogenase [NAD] regulatory subunit 3 mitochondrial	5.50481	5.05475	4.58498
Zm00001d008360	-	5.50179	6.31423	6.77246
Zm00001d028762	6-phosphofructo-2-kinase/fructose-26-bisphosphatase	5.486	5.61782	5.50788
Zm00001d026012	-	5.4829	3.59911	4.62326
Zm00001d012720	E3 ubiquitin-protein ligase ATL41	5.47417	4.45339	4.66678
Zm00001d046354	C2C2-GATA-transcription factor 29	5.46889	4.87639	4.84475
Zm00001d042756	MYB-related-transcription factor 37	5.46634	6.69681	6.40393
Zm00001d050666	2-Cys peroxiredoxin BAS1 chloroplastic	5.46532	4.66176	11.7793
Zm00001d007417	ATP-dependent DNA helicase chloroplastic	5.46524	5.64495	5.66592
Zm00001d038400	-	5.45928	5.1281	5.1286
Zm00001d050302	DUF1262 family protein	5.45829	5.89637	5.41701
Zm00001d046190	-	5.45116	5.52661	12.4482
Zm00001d035558	-	5.44956	6.75219	3.65644
Zm00001d007930	-	5.44465	6.27162	5.13665
Zm00001d018339	-	5.4436	5.44506	5.28893
Zm00001d017469	-	5.44279	6.48725	4.32623
Zm00001d013999	-	5.43863	5.57042	6.12247
Zm00001d012878	ribosomal protein S4	5.43801	6.06038	7.06819
Zm00001d040164	-	5.43615	6.38962	7.00383
Zm00001d040624	-	5.43459	5.02018	5.47996
Zm00001d014749	60S ribosomal protein L30-2	5.43411	7.98651	5.53264
Zm00001d006455	Transducin/WD40 repeat-like superfamily protein	5.43307	5.67227	6.98575
Zm00001d043314	Mal d 1-associated protein	5.42848	5.08559	5.36575
Zm00001d017053	Calcineurin-like metallo-phosphoesterase superfamily protein	5.4283	4.2879	7.72404
Zm00001d010454	-	5.42732	5.25778	8.51266
Zm00001d027844	Ribosomal L18p/L5e family protein	5.41997	6.27299	5.77965
Zm00001d053564	-	5.41852	6.81223	5.64404
Zm00001d014783	-	5.41367	5.81227	6.041
Zm00001d010445	pyrabactin resistance-like protein8	5.41075	6.37717	6.16222
Zm00001d033388	-	5.40874	5.69851	5.34522
Zm00001d003315	-	5.40779	5.72384	4.54269
Zm00001d017813	17.4 kDa class I heat shock protein 3	5.40709	5.41044	3.98598
Zm00001d021562	-	5.39945	9.1215	2.80945
Zm00001d013208	Zinc finger protein AZF2	5.39846	4.58226	6.04547
Zm00001d042589	-	5.39741	5.00072	10.5519
Zm00001d003744	-	5.39369	7.99622	3.9778
Zm00001d031963	-	5.36679	7.6274	4.93765
Zm00001d050514	Putative RING zinc finger domain superfamily protein	5.36347	6.43618	2.8358
Zm00001d018131	-	5.35825	6.04427	6.43669
Zm00001d031328	CBF1-interacting co-repressor CIR N-terminal;Pre-mRNA splicing factor	5.35724	6.37653	2.47717
Zm00001d008866	-	5.35071	2.78753	6.64778
Zm00001d040905	-	5.35021	4.86089	5.93031
Zm00001d022630	knotted1 induced1	5.34299	2.32982	4.57513
Zm00001d014417	-	5.339	5.27019	5.70521
Zm00001d047382	plasmacytoma 326 homolog	5.32829	5.72389	5.61628
Zm00001d015505	-	5.3272	5.90848	3.38411
Zm00001d038777	U3 small nucleolar ribonucleoprotein mpp10 isoform 2	5.32509	4.81655	7.43564
Zm00001d036443	-	5.32101	5.03557	5.19743
Zm00001d020878	-	5.31789	3.71541	6.84515
Zm00001d039635	BZR-transcription factor 6	5.3134	2.55979	8.06259
Zm00001d031490	-	5.31309	5.03494	4.86537
Zm00001d025888	yellow stripe-like transporter11	5.31287	10.2436	1.86123
Zm00001d035065	-	5.30805	5.51042	7.84429
Zm00001d017169	-	5.30743	4.2722	8.522
Zm00001d046718	bZIP transcription factor60	5.30148	5.85374	5.01301
Zm00001d049236	MYB-related-transcription factor 10	5.30069	10.8847	2.03245
Zm00001d017398	-	5.29615	5.56006	5.0476
Zm00001d040438	-	5.29462	4.82625	5.47308
Zm00001d048157	-	5.28199	6.99703	9.55004
Zm00001d025425	-	5.26759	5.36249	7.13697
Zm00001d004768	-	5.26253	4.85371	3.63112
Zm00001d024767	Aspartic proteinase A1	5.25909	5.31126	5.11792
Zm00001d048451	kernel weight9	5.25379	4.5083	8.59466
Zm00001d011102	Ankyrin-1	5.25337	8.04835	8.03217
Zm00001d035678	-	5.23922	7.66009	2.77381
Zm00001d019892	FRIGIDA-like protein 3	5.23286	6.27207	4.71447
Zm00001d010698	-	5.22769	7.44371	5.51316
Zm00001d037656	Xylanase inhibitor protein 1	5.21733	9.64541	7.90592
Zm00001d053595	RPD3 histone deacetylase homolog	5.204	6.35824	5.20515
Zm00001d021955	Rhodopsin	5.20179	5.88513	5.51756
Zm00001d003508	Steroid nuclear receptor ligand-binding	5.192	4.34785	3.84451
Zm00001d011622	-	5.18968	5.54669	4.30106
Zm00001d043269	-	5.18399	5.53854	7.83269
Zm00001d003660	Acetyltransferase	5.18144	6.31222	6.89197
Zm00001d048784	E3 ubiquitin-protein ligase RGLG1	5.17966	9.073	1.93973
Zm00001d045435	glycine-rich protein	5.17795	6.98793	6.09981
Zm00001d002332	MADS-transcription factor 9	5.17301	4.58436	4.14022
Zm00001d016472	-	5.1642	5.33059	5.35
Zm00001d021787	-	5.16267	1.98484	2.54447
Zm00001d047992	-	5.15953	4.25058	5.42225
Zm00001d037435	-	5.15878	6.78118	8.23419
Zm00001d053633	-	5.15086	6.20653	4.12717
Zm00001d028534	TRAM/LAG/CRN8 1	5.14707	5.71634	3.69962
Zm00001d028425	-	5.14572	5.90154	7.528
Zm00001d053572	-	5.14365	5.44781	5.5163
Zm00001d044019	-	5.13229	4.33764	6.07923
Zm00001d006752	-	5.12344	5.22252	5.92381
Zm00001d037550	peroxidase 5	5.12291	4.44947	2.80305
Zm00001d007071	-	5.12089	2.6455	6.28475
Zm00001d029963	MYB-related-transcription factor 32	5.11627	6.62838	7.7873
Zm00001d042864	Homeobox-transcription factor 48	5.10659	5.50734	5.53288
Zm00001d048282	tubulin-tyrosine ligases;tubulin-tyrosine ligases	5.10366	6.05672	6.47148
Zm00001d008287	-	5.09364	5.58169	4.37979
Zm00001d042263	bHLH-transcription factor 175	5.09121	5.53404	3.07076
Zm00001d031676	-	5.08515	6.81927	3.25516
Zm00001d037479	40S ribosomal protein S30	5.08216	9.95376	6.99461
Zm00001d034063	Expressed protein; Expressed protein (Having alternative splicing); protein	5.0742	6.66706	6.29037
Zm00001d026670	Carrier protein CGI-69	5.07319	4.15698	4.75812
Zm00001d009359	-	5.07299	4.44586	4.78953
Zm00001d005459	cytidine deaminase2	5.07261	4.70958	3.73224
Zm00001d018081	AP2-EREBP-transcription factor 18	5.07031	6.53417	3.55054
Zm00001d016176	-	5.06585	10.4702	4.46044
Zm00001d021123	-	5.05508	6.637	4.33912
Zm00001d029176	-	5.05302	6.43948	3.3024
Zm00001d053306	-	5.05053	4.71048	5.65617
Zm00001d050384	-	5.0486	7.07461	8.87485
Zm00001d044478	-	5.04205	4.63464	4.06583
Zm00001d032111	-	5.042	5.14852	4.36075
Zm00001d052220	VQ motif-transcription factor23	5.03508	5.45657	7.03885
Zm00001d042810	-	5.03449	4.9109	3.833
Zm00001d005106	-	5.03347	4.76324	3.97658
Zm00001d009850	importin1	5.03195	5.09364	4.10837
Zm00001d037277	-	5.02915	7.03629	5.11353
Zm00001d002369	Probable protein phosphatase 2C 9	5.02531	5.553	5.48257
Zm00001d004793	-	5.02484	3.69579	3.75629
Zm00001d028834	Peroxisomal biogenesis factor 11 family protein	5.02375	5.17909	4.39372
Zm00001d005383	Lecithin-cholesterol acyltransferase-like 1	5.02217	6.40653	4.75642
Zm00001d029938	-	5.02166	5.3254	4.36662
Zm00001d034188	Cold-regulated 413 plasma membrane protein 2	5.00901	5.98477	5.69021
Zm00001d034073	WRKY-transcription factor 30	5.00465	5.88606	4.71362
Zm00001d047958	-	5.00367	7.66814	7.76922
Zm00001d043827	-	5.00336	4.91794	3.7656
Zm00001d029064	bZIP-transcription factor 98	5.00314	4.80922	4.90288
Zm00001d032427	-	4.99656	4.70495	3.71765
Zm00001d044555	hyperosmolality-gated calcium-permeable channels2	4.99314	5.17773	3.19887
Zm00001d003890	-	4.99141	3.75682	4.51308
Zm00001d019311	IAA-amino acid hydrolase ILR1	4.98606	6.74179	5.70703
Zm00001d021615	cysteine protease4	4.98602	17.148	5.82608
Zm00001d036018	-	4.98491	5.94379	6.01268
Zm00001d010470	-	4.98383	5.12858	7.48586
Zm00001d005178	-	4.97571	4.97829	5.44109
Zm00001d013830	cytochrome P450 family 76 subfamily C polypeptide 7	4.97549	8.1432	3.90864
Zm00001d019429	MYB-related-transcription factor 30	4.97309	9.83483	2.03939
Zm00001d049346	-	4.97195	4.81406	3.80416
Zm00001d012450	-	4.97115	5.81261	7.00437
Zm00001d018360	-	4.96894	5.51519	5.82552
Zm00001d025178	Sterile alpha motif (SAM) domain-containing protein	4.96755	5.65526	4.95511
Zm00001d019778	-	4.96607	4.73011	4.8476
Zm00001d035054	-	4.96075	4.79628	6.64444
Zm00001d045251	Acyl-coenzyme A oxidase	4.958	6.44769	4.12796
Zm00001d008595	Pirin-like protein 2	4.94984	6.54319	3.08037
Zm00001d049409	aconitase1	4.94765	5.16924	4.82023
Zm00001d022505	superoxide dismutase2	4.94659	5.63252	8.53933
Zm00001d017008	-	4.94566	3.20746	3.23935
Zm00001d041962	glycerol-3-phosphate dehydrogenase4	4.94489	3.7397	2.63276
Zm00001d047078	-	4.94392	4.34628	3.59547
Zm00001d051081	Nucleotide/sugar transporter family protein	4.94151	2.36395	5.16205
Zm00001d002617	-	4.93825	5.13046	3.67749
Zm00001d040183	pfkB-like carbohydrate kinase family protein	4.93788	5.50802	2.80961
Zm00001d017470	alpha/beta-Hydrolases superfamily protein	4.93689	6.60812	6.91267
Zm00001d032313	-	4.93472	6.46184	5.19345
Zm00001d052931	-	4.92927	6.40624	3.61301
Zm00001d010120	-	4.92485	4.19365	3.26256
Zm00001d033792	-	4.92149	5.5319	4.90899
Zm00001d017353	Putative GEM-like protein 8	4.92019	1.67671	3.59871
Zm00001d009027	DnaJ protein isoform 1%3B DnaJ protein isoform 2	4.91963	4.9364	6.80189
Zm00001d011981	-	4.91731	4.07923	3.62131
Zm00001d043843	Splicing factor SF3a60 homolog	4.91648	5.8161	3.92429
Zm00001d027276	-	4.91066	5.3743	5.89748
Zm00001d052108	-	4.90928	7.34952	4.99031
Zm00001d009417	60S ribosomal protein L28-1	4.90583	7.98501	6.75454
Zm00001d047823	Retrovirus-related Pol polyprotein LINE-1	4.90114	4.95734	4.26726
Zm00001d020872	-	4.89906	4.66949	6.66105
Zm00001d038540	-	4.89461	6.17112	5.55124
Zm00001d031008	CPP-transcription factor 2	4.89392	4.50801	3.22053
Zm00001d042436	mTERF domain protein11	4.89051	4.32166	5.66486
Zm00001d042976	ureidoglycolate hydrolases	4.88846	5.57287	5.30575
Zm00001d025772	-	4.88674	8.14515	5.3211
Zm00001d033843	FIP1[V]-like protein	4.88195	5.35854	3.0347
Zm00001d033301	-	4.87876	5.57107	7.00241
Zm00001d052060	trehalose-6-phosphate synthase10	4.87741	4.43865	3.44961
Zm00001d030773	-	4.87415	4.40691	3.86046
Zm00001d025339	SF1 binding protein candidate1	4.87204	4.74349	7.15072
Zm00001d003999	-	4.86837	4.18113	5.37418
Zm00001d013445	-	4.86721	4.2032	5.27547
Zm00001d052435	Probable peptide/nitrate transporter	4.86432	4.26266	2.70811
Zm00001d014595	defective kernel38	4.86226	5.55368	4.8674
Zm00001d047495	-	4.86165	5.76301	3.36771
Zm00001d048560	-	4.86138	8.22096	1.30374
Zm00001d047959	-	4.85898	4.89783	2.19763
Zm00001d051666	invertase alkaline neutral1	4.85458	4.66649	4.69858
Zm00001d042395	-	4.85339	3.07781	4.63151
Zm00001d013933	CBS domain-containing protein CBSX5	4.85268	4.15692	7.33759
Zm00001d030888	-	4.85041	5.98225	7.35595
Zm00001d035646	Putative DUF26 domain family protein	4.84379	6.52728	3.65093
Zm00001d028782	-	4.83889	5.72132	5.6606
Zm00001d035818	Protein kinase superfamily protein with octicosapeptide/Phox/Bem1p domain	4.83152	4.89651	5.55808
Zm00001d036298	AP2-EREBP-transcription factor 25	4.81916	5.14263	5.65288
Zm00001d006771	-	4.81791	5.63284	6.33703
Zm00001d034326	actin depolymerizing factor9	4.81289	3.84499	3.9433
Zm00001d040389	-	4.81103	6.84078	4.84758
Zm00001d028514	MAP kinase kinase kinase11	4.8106	4.08733	4.20912
Zm00001d032190	G2-like-transcription factor 6	4.80515	2.46098	3.04128
Zm00001d038860	AT5g56980/MHM17_10	4.80153	4.83361	6.78424
Zm00001d008759	-	4.79487	3.9369	5.18664
Zm00001d042807	-	4.79427	4.44657	3.6871
Zm00001d013289	Transmembrane BAX inhibitor motif-containing protein 4	4.78952	3.55826	5.40932
Zm00001d050242	CCAAT-DR1-transcription factor 3	4.78549	2.88606	2.93945
Zm00001d033619	-	4.78517	4.66385	5.70888
Zm00001d013019	-	4.7729	5.08342	4.70161
Zm00001d034710	C3H-transcription factor 330	4.77184	3.21894	5.93417
Zm00001d005808	Probable ethanolamine kinase	4.76945	3.72647	4.71718
Zm00001d038927	thiol oxidoreductase1	4.76707	5.34679	5.84123
Zm00001d044621	-	4.76616	5.40543	7.1007
Zm00001d002723	Maize LINC KASH Grass-specific1	4.76509	1.80729	6.05219
Zm00001d052839	-	4.76486	5.34725	2.81128
Zm00001d049043	multiple organellar RNA editing factor1	4.7638	5.52963	6.32495
Zm00001d047955	-	4.75971	5.40252	3.47609
Zm00001d021893	-	4.75238	5.72085	5.61928
Zm00001d018896	-	4.75067	4.60723	4.10818
Zm00001d053926	-	4.74528	3.8321	4.17088
Zm00001d007559	PPR-817	4.74389	4.84279	5.79628
Zm00001d010908	Peroxisomal nicotinamide adenine dinucleotide carrier	4.73732	5.22143	4.15845
Zm00001d027371	-	4.73217	5.50354	4.96834
Zm00001d042661	Serine hydroxymethyltransferase 7	4.73206	3.8682	4.84884
Zm00001d053399	-	4.72719	4.4234	4.05379
Zm00001d053371	vacuolar protein sorting29	4.72673	6.19541	5.90062
Zm00001d017931	pentatricopeptide repeat61	4.71448	4.85334	5.88606
Zm00001d004521	MYB-related-transcription factor 114	4.71375	3.75084	3.00569
Zm00001d025057	NAD(P)-linked oxidoreductase superfamily protein	4.70984	5.39013	3.73783
Zm00001d004123	-	4.70787	5.27812	5.14773
Zm00001d043742	Mitogen-activated protein kinase kinase kinase YODA	4.70518	4.0043	5.42539
Zm00001d051617	-	4.6952	3.47487	5.26884
Zm00001d031741	-	4.69413	5.12234	3.92618
Zm00001d019298	-	4.69078	4.60474	3.2587
Zm00001d004843	abscisic acid stress ripening2	4.68735	5.20219	4.61197
Zm00001d045430	-	4.68693	4.01821	6.63871
Zm00001d016731	Digalactosyldiacylglycerol synthase 1 chloroplastic	4.68566	5.54549	4.57392
Zm00001d009556	HSP40/DnaJ peptide-binding protein	4.68438	4.53645	4.16574
Zm00001d047469	-	4.68342	5.84283	4.37502
Zm00001d030626	-	4.68317	6.93016	4.59442
Zm00001d024541	Putative FAD-binding Berberine family protein	4.67749	4.58835	5.43464
Zm00001d051756	-	4.67726	4.7724	3.99373
Zm00001d002500	-	4.67649	4.90158	4.35498
Zm00001d039059	-	4.67494	4.18062	4.05779
Zm00001d005466	S-adenosyl-L-methionine-dependent methyltransferases superfamily protein	4.67209	5.0466	6.12442
Zm00001d011397	-	4.66983	6.92854	4.9398
Zm00001d006821	-	4.66796	6.56446	10.023
Zm00001d020638	gamete expressed1	4.66736	5.20021	3.3088
Zm00001d043102	-	4.66476	3.26942	3.74582
Zm00001d016299	mitochondrial carrier family protein1	4.66109	6.27913	3.97053
Zm00001d020770	-	4.65966	5.4009	5.24381
Zm00001d029872	-	4.64776	4.76189	5.49693
Zm00001d029140	-	4.64693	5.78402	3.9891
Zm00001d038875	-	4.64094	6.2899	2.76741
Zm00001d007458	-	4.63693	4.44129	5.15047
Zm00001d006886	amidase1	4.63152	3.27802	3.72228
Zm00001d038865	-	4.63103	5.08973	7.5808
Zm00001d032869	L-type lectin-domain containing receptor kinase V.9	4.62616	7.02621	4.61357
Zm00001d003636	-	4.62057	4.47499	3.86049
Zm00001d029053	Lung seven transmembrane receptor family protein	4.61998	4.84509	3.36776
Zm00001d037096	-	4.61541	4.50823	4.44291
Zm00001d038208	Alfin-like-transcription factor 5	4.61498	5.37632	4.31736
Zm00001d016439	-	4.61488	4.94927	4.17588
Zm00001d039395	-	4.61214	4.97619	10.4625
Zm00001d032908	-	4.60802	5.6273	4.75677
Zm00001d031694	-	4.60797	4.78772	3.47089
Zm00001d039312	non-yellow coloring1	4.60623	5.21929	3.30443
Zm00001d008407	-	4.60453	4.8335	5.77783
Zm00001d013860	-	4.60337	3.98244	3.86035
Zm00001d008256	-	4.60044	7.04588	5.6261
Zm00001d024256	-	4.59888	4.61401	4.71896
Zm00001d031436	-	4.59797	3.03505	9.55525
Zm00001d046263	Amino acid permease 6	4.59749	3.21008	2.65429
Zm00001d046318	Putative FAD-binding Berberine family protein	4.59414	5.66318	12.8277
Zm00001d010495	-	4.59283	4.77964	4.86291
Zm00001d052434	major facilitator superfamily defense2	4.59099	4.02315	5.66822
Zm00001d010529	heat shock protein7	4.5874	6.3979	4.51493
Zm00001d024418	-	4.58491	5.46698	3.98798
Zm00001d004841	-	4.58484	3.68814	3.88476
Zm00001d028008	-	4.58335	5.23156	5.15761
Zm00001d037420	BTB/POZ domain-containing protein	4.58308	3.69409	4.59532
Zm00001d024759	-	4.5819	5.18144	4.2846
Zm00001d010944	-	4.58091	5.34559	5.24327
Zm00001d029025	23-bisphosphoglycerate-independent phosphoglycerate mutase 1	4.57158	4.31247	4.99657
Zm00001d012618	-	4.57063	5.07213	7.37262
Zm00001d052186	-	4.56555	4.93185	5.61669
Zm00001d028038	Methionine--tRNA ligase chloroplastic/mitochondrial	4.56422	4.95836	6.72482
Zm00001d042058	-	4.56386	6.80359	4.94362
Zm00001d033227	-	4.55978	4.7402	3.8761
Zm00001d036131	-	4.55715	4.90816	6.0495
Zm00001d038401	-	4.55636	2.99929	7.10906
Zm00001d016664	-	4.55039	4.85097	3.89877
Zm00001d032199	-	4.55024	4.76668	7.28372
Zm00001d024539	P-loop containing nucleoside triphosphate hydrolases superfamily protein	4.54822	4.02431	4.05656
Zm00001d049218	Two-pore potassium channel 1	4.54699	5.68949	6.67371
Zm00001d006439	ATP synthase3	4.54497	5.58787	5.99008
Zm00001d028813	transducin family protein / WD-40 repeat family protein	4.53803	4.83398	6.4586
Zm00001d002022	calcium exchanger2	4.53108	3.94421	5.95709
Zm00001d008983	P-loop containing nucleoside triphosphate hydrolases superfamily protein	4.52978	4.87548	3.28105
Zm00001d014303	-	4.5262	5.58612	6.81999
Zm00001d032409	Sugar transport protein 1	4.51644	4.94038	4.81679
Zm00001d050018	bZIP-transcription factor 68	4.51573	4.32332	6.50565
Zm00001d018277	-	4.51562	4.773	6.72337
Zm00001d048133	-	4.51516	4.95328	5.63049
Zm00001d030549	Red chlorophyll catabolite reductase chloroplastic	4.51281	5.34232	5.87087
Zm00001d014615	xyloglucan endotransglycosylase homolog1	4.50966	4.47535	3.21015
Zm00001d045617	NAC-transcription factor 117	4.50709	3.83613	4.24184
Zm00001d016714	-	4.50449	3.58836	5.44994
Zm00001d052797	Phospho-2-dehydro-3-deoxyheptonate aldolase 2 chloroplastic	4.50419	4.58538	4.28317
Zm00001d021805	Secretory carrier-associated membrane protein 3	4.50395	4.55778	4.3099
Zm00001d018464	-	4.50304	3.29871	4.49485
Zm00001d017676	-	4.4985	4.02056	3.67986
Zm00001d040456	Phospholipid-transporting ATPase 1	4.49696	3.94533	5.49637
Zm00001d017771	-	4.49402	4.7447	4.11526
Zm00001d037663	NADH-ubiquinone oxidoreductase 6	4.49057	5.74548	5.39211
Zm00001d022197	-	4.48832	5.49797	6.71566
Zm00001d048890	-	4.48602	4.6925	3.10461
Zm00001d042331	-	4.48509	5.05034	3.99294
Zm00001d041738	-	4.4843	2.99133	2.42681
Zm00001d015603	RNA-metabolising metallo-beta-lactamase family protein	4.48368	3.18042	6.73158
Zm00001d011183	thiamine biosynthesis1	4.48058	3.18965	3.3114
Zm00001d002797	yellow stripe-like transporter1	4.47728	4.46139	4.95263
Zm00001d027595	-	4.47678	5.62294	7.68737
Zm00001d013861	-	4.47614	3.58379	5.79815
Zm00001d014166	Putative calcium-transporting ATPase 13 plasma membrane-type	4.47478	8.21149	3.9662
Zm00001d036103	S-adenosyl-L-methionine-dependent methyltransferases superfamily protein	4.47366	3.52969	4.15052
Zm00001d051067	-	4.47202	3.47297	2.15711
Zm00001d052768	-	4.46786	3.58058	4.62415
Zm00001d048368	-	4.46165	5.21554	7.09533
Zm00001d053913	HVA22-like protein i	4.45852	4.07821	3.38045
Zm00001d010965	-	4.45709	3.82522	6.67736
Zm00001d012537	-	4.45671	5.33998	5.64037
Zm00001d047542	17.6 kDa class II heat shock protein	4.4519	4.7762	3.57839
Zm00001d043543	respiratory burst oxidase2	4.44815	3.16965	2.52583
Zm00001d024393	indole-3-glycerolphosphate synthase3	4.44351	4.97778	4.17668
Zm00001d035136	succinate dehydrogenase7	4.44008	3.91378	4.26579
Zm00001d006670	-	4.43943	4.944	4.01652
Zm00001d029978	-	4.43934	4.85161	4.2322
Zm00001d010880	-	4.43678	4.93245	5.22822
Zm00001d021580	-	4.43599	4.06298	5.98528
Zm00001d021775	Sugar carrier protein C	4.43467	2.66964	2.56767
Zm00001d007033	AP2-EREBP-transcription factor 210	4.43284	6.39103	3.57257
Zm00001d048691	WD repeat-containing protein VIP3	4.43223	3.86628	6.17116
Zm00001d022387	-	4.43013	4.92445	3.85941
Zm00001d023700	Expressed protein; protein	4.42245	13.5469	1.12498
Zm00001d044694	saposin B domain-containing protein	4.42075	6.7833	3.28438
Zm00001d040435	-	4.41584	5.57002	5.48053
Zm00001d010927	-	4.41562	3.2868	4.76437
Zm00001d033579	-	4.41446	4.89783	4.81439
Zm00001d002105	-	4.40523	3.31527	3.20403
Zm00001d017203	Regulatory subunit	4.40329	4.03975	3.77164
Zm00001d045084	-	4.40073	4.14184	3.26101
Zm00001d015361	-	4.39366	5.72192	4.87794
Zm00001d025201	fatty acid biosynthesis1	4.39289	5.60251	6.5888
Zm00001d001951	PHD finger-like domain-containing protein 5A	4.38879	7.56916	4.71091
Zm00001d007503	-	4.38676	5.27964	7.94666
Zm00001d040459	-	4.38639	3.67077	3.96142
Zm00001d017820	Galactan beta-14-galactosyltransferase GALS1	4.38632	7.27244	10.6178
Zm00001d013572	Cysteine-rich receptor-like protein kinase 10	4.38573	6.81296	2.62543
Zm00001d039685	raffinose synthase1	4.38513	5.8109	5.93013
Zm00001d024602	-	4.38351	4.15875	3.77374
Zm00001d017058	-	4.38295	4.0475	4.52269
Zm00001d022124	-	4.379	5.11541	6.65008
Zm00001d022504	Na+/H+ antiporter 5	4.37851	2.92474	2.43963
Zm00001d042114	-	4.37661	4.49423	3.5442
Zm00001d028307	similar to RCD one1	4.37245	2.61395	5.28512
Zm00001d018479	-	4.37013	4.22611	5.68821
Zm00001d031703	-	4.36756	4.90543	5.14504
Zm00001d025705	sirtuin 101	4.36459	4.44915	5.58371
Zm00001d028655	-	4.36407	5.09531	5.52175
Zm00001d002677	-	4.36068	4.44958	3.68338
Zm00001d020900	cp 3'-tRNA processing endoribonuclease11	4.34819	4.98717	5.95794
Zm00001d013840	-	4.34634	4.52662	3.72366
Zm00001d048147	-	4.34143	4.8963	4.98503
Zm00001d020687	protein disulfide isomerase8	4.3362	7.2379	6.20689
Zm00001d048334	Whole genome shotgun sequence of line PN40024 scaffold_113.assembly12x (Fragment)	4.33552	6.2889	2.31471
Zm00001d015767	-	4.33354	6.21534	3.0302
Zm00001d023411	G2-like-transcription factor 5	4.33094	4.32796	8.98301
Zm00001d006904	-	4.33021	5.27304	9.74835
Zm00001d041352	-	4.32929	5.5837	5.60249
Zm00001d018957	-	4.32795	4.84351	4.39039
Zm00001d028987	Phospholipid-transporting ATPase 1	4.32591	4.30218	6.21716
Zm00001d035899	Pectin lyase-like superfamily protein	4.32534	2.31394	2.77711
Zm00001d038193	isopentenyl pyrophosphate isomerase3	4.32226	3.73653	6.23228
Zm00001d052375	Protein kinase APK1B chloroplast	4.32192	6.64028	8.4357
Zm00001d002261	Peroxisomal (S)-2-hydroxy-acid oxidase GLO1	4.31633	6.09702	5.44146
Zm00001d039732	Staphylococcal-like nuclease CAN1	4.31602	3.71117	4.72331
Zm00001d048969	PHD-transcription factor 28	4.31225	6.6554	2.36871
Zm00001d033727	TFIIB zinc-binding protein	4.30896	3.03035	2.1204
Zm00001d023237	RNA-directed DNA methylation4	4.30772	5.30621	4.63096
Zm00001d022492	Protein kinase superfamily protein	4.30132	5.19947	3.41675
Zm00001d018758	succinate dehydrogenase1	4.2956	5.14014	4.32178
Zm00001d020827	Heat shock protein 90-5 chloroplastic	4.29357	5.79016	4.24265
Zm00001d007213	D-alanine--D-alanine ligase family	4.29335	4.15854	3.97276
Zm00001d053236	Putative RING zinc finger domain superfamily protein	4.28965	5.91598	2.75966
Zm00001d053728	Nucleolin	4.28933	5.28751	4.33886
Zm00001d023994	beta glucosidase1	4.28609	9.95808	8.27012
Zm00001d035698	Pseudouridine synthase family protein	4.28218	4.06665	5.51059
Zm00001d043525	oxidative stress 3	4.28188	3.94647	6.55314
Zm00001d013706	thylakoid assembly 9	4.2811	3.09068	5.74236
Zm00001d017002	-	4.2802	5.52069	3.9707
Zm00001d036110	-	4.27989	4.11001	5.32412
Zm00001d020158	Cyclin-T1-5	4.27662	3.82085	3.84043
Zm00001d028903	heme binding	4.27602	5.8432	4.0354
Zm00001d046483	NAD(P)-binding Rossmann-fold superfamily protein	4.27154	3.11786	5.96086
Zm00001d038002	-	4.27121	4.4632	3.58061
Zm00001d009125	-	4.27	5.18151	3.54896
Zm00001d020673	cytochrome P450 family 76 subfamily C polypeptide 7	4.26998	5.29481	3.98221
Zm00001d044618	-	4.26605	5.11652	3.5829
Zm00001d005127	ubiquitin-protein ligase9	4.26174	4.19447	4.73267
Zm00001d049557	-	4.26112	6.01852	5.05471
Zm00001d027259	tRNA/rRNA methyltransferase (SpoU) family protein	4.26088	4.43535	4.45811
Zm00001d026194	SNARE associated Golgi protein family	4.25902	3.50022	3.50395
Zm00001d008517	-	4.25829	4.71357	4.47015
Zm00001d038004	CASP-like protein 4B1	4.2578	4.12613	3.77398
Zm00001d007196	-	4.25624	4.71906	4.41065
Zm00001d020612	-	4.25476	4.52602	2.49373
Zm00001d029324	Cystathionine gamma-synthase 1 chloroplastic	4.25305	4.75868	2.7185
Zm00001d049211	-	4.25141	5.11734	3.34482
Zm00001d045436	Aminomethyltransferase	4.2463	4.73307	2.67133
Zm00001d043948	-	4.24441	5.77994	4.39626
Zm00001d044079	-	4.23753	4.2734	4.03534
Zm00001d009950	-	4.23751	3.78772	4.5998
Zm00001d015639	AP2-EREBP-transcription factor 138	4.23346	3.50199	3.39082
Zm00001d031570	FK506-binding protein 2-1	4.22921	3.73697	3.25497
Zm00001d000135	-	4.22846	3.96242	4.7267
Zm00001d029233	-	4.22767	4.91542	4.91033
Zm00001d047522	vacuolar sorting receptor homolog1	4.22555	5.16843	4.45867
Zm00001d043845	Glutamate synthase 1 [NADH] chloroplastic	4.22064	5.22634	1.93476
Zm00001d053660	-	4.21806	4.19092	4.77455
Zm00001d042018	-	4.21272	4.44809	5.25511
Zm00001d052316	ferritin1	4.21213	4.35492	2.9599
Zm00001d029191	Monocopper oxidase-like protein SKU5	4.2121	3.39677	4.80786
Zm00001d013290	-	4.21001	4.57539	4.01799
Zm00001d018199	-	4.20453	4.02855	4.60607
Zm00001d050119	Activator of heat shock protein ATPase	4.1925	3.94052	6.48229
Zm00001d047974	-	4.19143	4.8089	3.8996
Zm00001d048298	exostosin family protein	4.18973	3.60924	4.09478
Zm00001d042746	-	4.18656	5.82606	4.34406
Zm00001d013534	2Fe-2S ferredoxin-like superfamily protein	4.18608	3.58563	7.00692
Zm00001d008294	Translin family protein	4.1856	4.58716	3.9144
Zm00001d044971	-	4.17004	5.02585	4.33838
Zm00001d011150	-	4.16903	4.65073	2.89894
Zm00001d039037	Putative MAP kinase family protein	4.1678	2.87978	2.42593
Zm00001d036477	-	4.16519	5.88922	3.08356
Zm00001d013010	Peptidyl-prolyl cis-trans isomerase	4.16167	4.53795	5.82001
Zm00001d011680	p15 (PC4 Sub1)-transcription factor 3	4.16015	4.06455	3.79225
Zm00001d034590	-	4.15981	4.33033	3.4088
Zm00001d052767	PLC-like phosphodiesterases superfamily protein	4.15789	3.64231	5.88564
Zm00001d021587	-	4.15566	4.54513	4.54527
Zm00001d015992	-	4.15441	6.54783	1.90924
Zm00001d051628	diacylglycerol acyltransferase-typeII1	4.15011	3.94358	6.31891
Zm00001d024574	Putative cytochrome P450 superfamily protein	4.14975	2.42662	2.96462
Zm00001d031545	-	4.14425	3.64028	5.85958
Zm00001d037354	-	4.14004	3.10947	3.4145
Zm00001d029106	-	4.13788	4.734	4.97291
Zm00001d003277	alkaline galactosidase5	4.13433	4.03069	4.21999
Zm00001d029860	-	4.1261	3.88317	6.46713
Zm00001d016702	Iron-sulphur cluster biosynthesis family protein	4.11886	3.78486	4.49649
Zm00001d019721	Triacylglycerol lipase 1	4.11795	5.6114	3.40449
Zm00001d053548	-	4.11735	4.74354	3.79517
Zm00001d045264	-	4.11725	6.08367	3.64092
Zm00001d009305	-	4.11692	4.05038	5.23829
Zm00001d026078	-	4.11388	3.4486	2.40865
Zm00001d044931	Protein TIC 22 chloroplastic	4.11293	4.53995	4.16301
Zm00001d000162	-	4.11234	5.22781	2.08601
Zm00001d013499	Putative ABC1 protein	4.10352	4.01305	5.1111
Zm00001d036970	-	4.10067	4.22267	3.40558
Zm00001d014761	-	4.09872	4.67109	3.63487
Zm00001d030665	-	4.09318	3.57376	4.24776
Zm00001d022542	bZIP-transcription factor 54	4.09299	4.94028	4.6484
Zm00001d045002	Nucleolar protein 10	4.08632	3.85006	4.16666
Zm00001d020970	dihydroflavonoid reductase1	4.08458	5.06303	4.43522
Zm00001d032500	-	4.07824	3.9486	3.01708
Zm00001d053611	-	4.07611	3.95974	2.83977
Zm00001d013656	-	4.07497	4.1999	5.29615
Zm00001d014255	-	4.07383	5.86885	2.96867
Zm00001d041608	Phosphatidylinositol:ceramide inositolphosphotransferase 1	4.06891	4.88635	4.34812
Zm00001d013147	-	4.06762	4.68072	7.13217
Zm00001d014666	Pentatricopeptide repeat-containing protein	4.06589	3.97878	4.55155
Zm00001d036092	-	4.06502	3.9497	3.31718
Zm00001d019881	Auxin transport protein BIG	4.05769	3.31526	3.67296
Zm00001d025713	histone acetyl transferase GNAT/MYST103b	4.05742	4.74656	4.26128
Zm00001d005503	-	4.05502	4.80427	4.70173
Zm00001d011403	WRKY-transcription factor 47	4.05487	2.02612	7.86681
Zm00001d038536	-	4.05227	4.92314	4.26278
Zm00001d015932	-	4.05165	4.85122	3.77139
Zm00001d011841	-	4.04961	3.82313	3.0934
Zm00001d041719	Heat shock protein 90-6 mitochondrial	4.04769	4.17558	6.01378
Zm00001d028922	-	4.04455	3.32242	2.67559
Zm00001d018392	neurochondrin family protein	4.04178	6.42947	5.1448
Zm00001d007274	-	4.03987	5.04019	2.02891
Zm00001d036961	-	4.03596	4.9038	2.79076
Zm00001d042365	-	4.03393	3.57938	3.95122
Zm00001d011050	Protein transport protein Sec61 beta subunit	4.02867	4.59032	7.3268
Zm00001d049867	-	4.02796	5.56896	3.30639
Zm00001d019283	calreticulin2	4.0207	5.20903	3.52465
Zm00001d051879	NAC-transcription factor 26	4.01832	4.17742	4.41301
Zm00001d036790	ARID-transcription factor 8	4.01787	3.44152	4.17172
Zm00001d011178	-	4.01757	4.3054	3.92249
Zm00001d053124	MYB-transcription factor 61	4.01091	3.38325	3.36206
Zm00001d005107	-	4.00841	4.61683	3.75823
Zm00001d051412	-	4.00668	1.7811	2.52797
Zm00001d040038	-	4.00502	4.41546	4.026
Zm00001d047875	MAP kinase kinase kinase10	4.00409	4.24538	4.41551
Zm00001d014983	-	3.99471	3.90169	4.65048
Zm00001d032993	-	3.99438	3.55123	2.39305
Zm00001d018307	-	3.99425	3.81769	1.62268
Zm00001d005368	-	3.99103	4.50843	3.48539
Zm00001d046974	MYB-related-transcription factor 86	3.99085	4.28179	4.36487
Zm00001d037266	-	3.98795	3.55701	3.75114
Zm00001d006080	-	3.98551	3.84433	3.62508
Zm00001d008907	-	3.98472	5.16608	3.80462
Zm00001d038181	Protein NRT1/ PTR FAMILY 3.1	3.98262	4.81406	2.17305
Zm00001d014958	cytochrome P450 family 87 subfamily A polypeptide 6	3.98238	5.30962	3.08634
Zm00001d033798	-	3.97185	3.59236	3.19532
Zm00001d035741	Ras-related protein RABD1	3.9712	4.52134	5.17165
Zm00001d007435	-	3.97105	3.8179	6.13452
Zm00001d053707	AP2-EREBP-transcription factor 8	3.96389	3.92432	4.49001
Zm00001d016914	MYB-related-transcription factor 94	3.96279	8.26015	1.92823
Zm00001d010994	-	3.95889	3.61405	4.80118
Zm00001d014278	ras-related protein11E3	3.95734	4.83553	3.74307
Zm00001d010530	-	3.94782	4.31992	7.47294
Zm00001d012041	-	3.94615	3.32766	6.36112
Zm00001d006030	-	3.94471	3.9609	5.05531
Zm00001d013642	-	3.94275	4.27192	5.67867
Zm00001d018461	-	3.9422	4.17202	5.50398
Zm00001d003975	-	3.9419	3.94927	3.26724
Zm00001d015399	-	3.94186	4.85107	4.25019
Zm00001d037199	-	3.93996	3.54916	2.52229
Zm00001d008284	-	3.93913	5.08778	3.07245
Zm00001d034723	Mannan endo-14-beta-mannosidase 7	3.93404	4.46637	7.0248
Zm00001d013602	-	3.93351	3.47669	2.93945
Zm00001d010945	Cysteine-rich receptor-like protein kinase 2	3.93332	4.42277	4.21379
Zm00001d033140	-	3.93201	4.26534	3.35989
Zm00001d031186	-	3.93135	3.57616	3.39837
Zm00001d009538	-	3.93004	3.67853	3.97822
Zm00001d047747	taxilin1	3.93003	4.32358	3.44697
Zm00001d017049	-	3.92686	4.29552	4.57451
Zm00001d005858	-	3.92494	5.57229	6.77203
Zm00001d006148	-	3.92029	4.68124	8.05221
Zm00001d033772	-	3.91257	3.59896	3.34123
Zm00001d005303	Pre-mRNA-splicing factor 38	3.91196	4.58994	4.19973
Zm00001d012662	-	3.9118	3.99145	4.20179
Zm00001d019518	-	3.91074	4.42626	2.82382
Zm00001d003574	-	3.90988	3.63837	3.78123
Zm00001d008974	-	3.90622	4.87833	4.81433
Zm00001d002969	-	3.90533	3.54105	3.88715
Zm00001d045314	Probable thiol methyltransferase 2	3.89662	3.88583	4.06208
Zm00001d014065	eucaryotic initiation factor7	3.89575	4.34454	4.85999
Zm00001d044297	-	3.89064	4.07561	3.30894
Zm00001d034524	Elongation factor P	3.88937	4.24766	3.27764
Zm00001d002584	-	3.88584	3.85845	2.86832
Zm00001d053857	T-complex protein 1 subunit eta	3.88523	5.19029	6.28718
Zm00001d018627	monosaccharide transporter1	3.88451	7.08972	4.08838
Zm00001d047464	-	3.88159	4.28337	3.66999
Zm00001d009513	-	3.88051	3.88091	4.03298
Zm00001d041864	-	3.88037	4.04965	3.43553
Zm00001d038671	-	3.86822	4.45983	2.80822
Zm00001d006348	GRF-transcription factor 2	3.86664	4.15716	4.04857
Zm00001d025460	-	3.8638	5.23948	3.42041
Zm00001d012396	-	3.86365	3.79353	2.49861
Zm00001d002424	Trihelix-transcription factor 23	3.86286	3.78402	3.38785
Zm00001d024675	-	3.8585	5.13821	4.4427
Zm00001d044902	-	3.85709	4.33198	3.81587
Zm00001d006629	mTERF-domain protein8	3.85618	4.57493	3.50955
Zm00001d023291	Secondary cell wall glycosyltransferase family 47	3.85376	4.3556	4.04004
Zm00001d043389	protein kinase4	3.84701	3.79726	5.59253
Zm00001d038914	-	3.84447	3.71858	5.31511
Zm00001d047763	CDP-diacylglycerol--glycerol-3-phosphate 3-phosphatidyltransferase	3.8435	4.78869	4.04181
Zm00001d053059	DEAD/DEAH box RNA helicase family protein	3.84001	4.0736	5.86514
Zm00001d021871	pentatricopeptide repeat protein405	3.83987	3.9926	5.5805
Zm00001d032396	SAM-dependent methyltransferase	3.83496	3.81745	4.0199
Zm00001d008314	Transcription factor Pur-alpha 1	3.83366	4.74654	2.66783
Zm00001d010914	-	3.83309	2.69714	3.05514
Zm00001d034161	SnRK2 serine threonine protein kinase8	3.83258	4.83725	3.06849
Zm00001d001846	-	3.83257	4.32233	4.61331
Zm00001d032763	Pre-mRNA-processing factor 19 homolog 2	3.83176	2.89163	3.21599
Zm00001d050026	purple acid phosphatase3	3.83167	3.22361	3.57027
Zm00001d033666	-	3.83036	3.86996	3.62443
Zm00001d024830	Protease Do-like 2 chloroplastic	3.82987	3.42275	3.58911
Zm00001d052221	Tetratricopeptide repeat (TPR)-like superfamily protein	3.82714	3.05312	6.98956
Zm00001d053759	-	3.82548	5.16567	3.79333
Zm00001d030393	-	3.82482	3.63793	4.38799
Zm00001d028721	LBD-transcription factor 4	3.81441	3.68162	3.25803
Zm00001d043451	Dynamin-related protein 5A	3.80999	4.67579	2.64886
Zm00001d046803	Protein POLAR LOCALIZATION DURING ASYMMETRIC DIVISION AND REDISTRIBUTION	3.80962	3.66232	4.56841
Zm00001d043288	-	3.80953	4.48176	4.60403
Zm00001d025266	-	3.8047	4.2728	3.13747
Zm00001d010183	-	3.80333	3.41377	3.93539
Zm00001d025300	Sucrose nonfermenting 4-like protein	3.80171	4.12951	3.71785
Zm00001d038063	Probable ADP-ribosylation factor GTPase-activating protein AGD11	3.79907	5.64586	1.99692
Zm00001d003539	-	3.79522	2.59269	1.71916
Zm00001d002919	-	3.79484	3.68033	3.73557
Zm00001d045448	ribosomal protein S22 homolog	3.7942	4.36239	7.65987
Zm00001d041698	Protein RTF1 homolog	3.79041	3.82232	4.00479
Zm00001d010109	-	3.79019	4.81605	4.13349
Zm00001d008429	sin homolog2	3.78848	4.10486	3.47365
Zm00001d052249	-	3.78823	4.76913	2.38306
Zm00001d025533	-	3.78816	4.04747	3.81174
Zm00001d024088	-	3.78669	5.07304	3.7338
Zm00001d002499	-	3.78541	2.98264	3.48549
Zm00001d013892	Methionine aminopeptidase	3.78526	2.98236	3.1181
Zm00001d014876	Disease resistance RPP13-like protein 4	3.78525	3.33318	1.29112
Zm00001d046221	-	3.78253	3.18246	2.25801
Zm00001d034718	-	3.77902	2.84978	3.96086
Zm00001d049217	-	3.77855	6.89812	1.89394
Zm00001d022514	Pentatricopeptide repeat-containing protein	3.77831	2.81817	5.97818
Zm00001d028208	-	3.77492	3.77539	3.33397
Zm00001d043462	-	3.77272	4.14619	5.03068
Zm00001d044874	23.6 kDa heat shock protein mitochondrial	3.77152	3.49263	6.89771
Zm00001d008559	chloroplast RNA splicing2	3.77109	3.45717	2.23319
Zm00001d043551	dehydrin6	3.76922	3.81538	3.87133
Zm00001d049500	-	3.76892	4.93435	4.63111
Zm00001d033159	-	3.76874	3.70289	2.9487
Zm00001d017222	-	3.76868	6.05809	6.83278
Zm00001d000224	-	3.76799	4.16954	1.80123
Zm00001d013509	-	3.76613	6.11021	5.0053
Zm00001d049479	increased salt tolerance1-like1	3.76104	2.84655	4.9467
Zm00001d045025	20 kDa chaperonin chloroplastic	3.75547	4.05816	2.72099
Zm00001d013411	-	3.75274	4.21256	5.21786
Zm00001d053674	Tubulin binding cofactor C domain-containing protein	3.75169	4.2811	2.92229
Zm00001d037719	pyrabactin resistance-like protein9	3.74833	3.72156	5.77226
Zm00001d045359	mitogen-activated protein kinase kinase2	3.74178	3.27508	3.78728
Zm00001d004386	-	3.74001	3.20613	3.30432
Zm00001d016410	-	3.73639	4.11921	4.68742
Zm00001d017000	-	3.73492	3.66195	3.93418
Zm00001d040188	HXXXD-type acyl-transferase family protein	3.73378	4.59379	3.81805
Zm00001d029325	RNA-binding protein CP29B chloroplastic	3.73311	4.66568	6.72826
Zm00001d036319	proteasome component1	3.72963	4.18099	4.26657
Zm00001d047833	autophagy1c	3.72824	3.10703	2.85713
Zm00001d052462	PP2A regulatory subunit TAP46	3.72542	3.48519	3.78891
Zm00001d008225	bZIP-transcription factor 72	3.72504	4.79612	3.23615
Zm00001d038459	Putative VHS/GAT domain containing family protein	3.72384	3.9037	2.66297
Zm00001d004070	-	3.71962	3.9519	5.95861
Zm00001d047582	galactinol synthase3	3.7179	4.07953	10.88
Zm00001d015788	proteasome component4	3.71778	4.2998	3.71527
Zm00001d028593	-	3.71417	4.8318	3.18836
Zm00001d014707	-	3.71399	3.28018	2.89502
Zm00001d049855	-	3.70841	4.21548	3.17815
Zm00001d014005	-	3.70528	4.87932	6.19636
Zm00001d033969	magnesium transporter5	3.70469	3.74503	4.37733
Zm00001d033566	purple acid phosphatase25	3.70311	2.11909	9.17017
Zm00001d007502	carotene isomerase2	3.70086	3.89241	3.82154
Zm00001d032980	Phospholipid-transporting ATPase 3	3.69976	3.37781	5.43136
Zm00001d000316	NADP malic enzyme3	3.69889	2.81675	3.52521
Zm00001d007581	harpin binding protein1	3.69501	4.57172	2.00167
Zm00001d045460	-	3.69497	4.32822	2.80233
Zm00001d007645	-	3.69211	3.80376	3.52488
Zm00001d005628	-	3.69144	3.52507	4.38705
Zm00001d052774	-	3.68869	3.56308	3.41802
Zm00001d048808	-	3.68626	3.1038	1.79357
Zm00001d030744	GRAS-transcription factor 3	3.68619	3.71003	3.44246
Zm00001d031179	ras-related protein RHN1	3.68548	5.70639	4.35741
Zm00001d011918	thiamine diphosphate carrier protein1	3.68527	3.69874	3.2807
Zm00001d018463	-	3.68045	4.56186	4.1239
Zm00001d052111	-	3.67903	5.03572	3.4842
Zm00001d031691	-	3.67854	5.50049	7.24714
Zm00001d038754	-	3.6745	3.25948	4.01429
Zm00001d050616	-	3.67418	4.84343	3.71941
Zm00001d010544	-	3.66595	3.22006	4.55315
Zm00001d022502	-	3.66429	3.93435	3.47298
Zm00001d004159	-	3.66289	3.99823	3.24803
Zm00001d011531	alpha/beta-Hydrolases superfamily protein	3.66163	3.17844	3.62054
Zm00001d049191	-	3.65923	4.70062	4.41495
Zm00001d007514	Putative H/ACA ribonucleoprotein complex subunit 1-like protein 1	3.6589	3.93626	6.79074
Zm00001d050969	-	3.65794	3.40141	3.97186
Zm00001d020931	-	3.65776	5.60314	3.91569
Zm00001d027799	-	3.6562	2.52678	2.48074
Zm00001d018770	GYF domain-containing protein	3.65568	3.37515	2.14032
Zm00001d010968	-	3.65532	3.85408	2.02184
Zm00001d016979	prohibitin3	3.65427	2.9958	5.12149
Zm00001d026619	-	3.65288	5.2064	4.67752
Zm00001d019576	ORMDL family protein	3.65168	3.60462	4.25052
Zm00001d033218	RNA polymerase II homolog1	3.64959	3.59767	6.43917
Zm00001d041025	-	3.6489	3.83245	4.53805
Zm00001d025886	-	3.64864	2.78299	2.89797
Zm00001d039565	-	3.64733	3.85785	4.66284
Zm00001d019182	-	3.64447	4.23835	4.41856
Zm00001d022036	-	3.6434	2.61888	2.13246
Zm00001d049496	-	3.6414	5.45955	4.29669
Zm00001d025175	-	3.64077	3.25585	3.11841
Zm00001d051075	-	3.63841	3.37549	4.21692
Zm00001d012735	-	3.63754	3.377	4.25042
Zm00001d050981	-	3.63599	6.38773	4.29394
Zm00001d034422	-	3.63261	3.42859	5.01387
Zm00001d029118	-	3.63121	3.71376	3.77829
Zm00001d048720	-	3.63114	2.14424	2.77347
Zm00001d024631	-	3.63079	3.52982	3.21192
Zm00001d040314	Transcription factor Pur-alpha 1	3.63015	3.6123	4.5361
Zm00001d040169	Os12g0638500 protein	3.62959	3.72499	4.20125
Zm00001d042056	Calcium-binding protein CML38	3.62948	3.84705	2.93602
Zm00001d023367	-	3.62781	3.36054	3.74515
Zm00001d044088	Probable isoprenylcysteine alpha-carbonyl methylesterase ICMEL2	3.62677	3.21964	2.83239
Zm00001d010823	CASC3/Barentsz eIF4AIII binding	3.62438	3.92812	2.55139
Zm00001d043209	-	3.62314	2.96396	1.88234
Zm00001d037237	NEP1-interacting protein-like 2	3.62261	3.86833	3.33986
Zm00001d035926	extra-large guanine nucleotide-binding protein3	3.62259	3.66259	2.21159
Zm00001d032428	-	3.6201	3.22025	2.56991
Zm00001d017707	P-loop containing nucleoside triphosphate hydrolases superfamily protein	3.61902	2.65174	6.74286
Zm00001d029203	-	3.61756	3.35592	3.42816
Zm00001d016722	-	3.61347	5.63203	4.4357
Zm00001d020639	-	3.61309	4.68676	2.70746
Zm00001d013957	-	3.61306	2.35358	1.96171
Zm00001d037868	Eukaryotic peptide chain release factor subunit 1-1	3.60962	3.65884	1.82297
Zm00001d021791	Fiber expressed protein	3.60128	4.69267	2.89839
Zm00001d027531	-	3.60125	2.79173	3.32759
Zm00001d032295	DRE-binding protein 1	3.59854	5.63183	3.67436
Zm00001d043289	-	3.59844	4.32094	4.31803
Zm00001d002830	invertase1	3.59739	3.57519	1.7564
Zm00001d025660	Ras-related protein2	3.59488	3.55489	2.99085
Zm00001d013196	-	3.59386	3.95135	3.41986
Zm00001d018594	-	3.59066	3.22754	4.24166
Zm00001d012924	Non-specific phospholipase C1	3.58731	3.53383	2.51222
Zm00001d004771	-	3.58656	3.60569	3.43576
Zm00001d044222	-	3.58012	3.94513	3.18253
Zm00001d004857	bZIP-transcription factor 23	3.57825	4.02593	4.53966
Zm00001d002873	UPF0426 protein chloroplastic	3.57722	3.74435	4.28352
Zm00001d018481	myosin2	3.57629	2.99561	2.05753
Zm00001d035519	-	3.57626	3.5718	2.41513
Zm00001d030867	-	3.57378	2.9882	2.94284
Zm00001d017135	-	3.571	2.83732	2.1547
Zm00001d038833	-	3.57066	2.91659	2.40452
Zm00001d028515	-	3.57017	3.58994	4.60495
Zm00001d037085	-	3.5696	3.80912	3.0775
Zm00001d011363	-	3.56762	3.12473	2.82223
Zm00001d001856	Anamorsin homolog	3.56389	4.25291	3.22705
Zm00001d022588	-	3.5613	3.38463	3.61086
Zm00001d032719	-	3.56071	2.52032	1.94861
Zm00001d019754	-	3.56025	5.44258	3.92535
Zm00001d038109	Putative cyclin-dependent kinase family protein	3.56016	3.22225	2.99476
Zm00001d012221	stearoyl-acyl-carrier-protein desaturase9	3.55949	4.35848	1.42726
Zm00001d013079	-	3.55811	4.31162	5.68233
Zm00001d018755	60S ribosomal protein L5, mitochondrial-like homolog c	3.55563	3.66701	4.34386
Zm00001d016855	-	3.55485	3.56896	4.37485
Zm00001d024819	-	3.55482	3.43276	4.67106
Zm00001d023800	-	3.54586	5.55058	2.21596
Zm00001d029209	Phosphatidylinositol 4-phosphate 5-kinase 6	3.54547	2.62445	2.95569
Zm00001d040883	-	3.54515	3.90982	4.07925
Zm00001d027445	-	3.54351	3.63585	3.37989
Zm00001d047555	-	3.53898	4.9341	5.82613
Zm00001d053334	Metabolite transport protein csbC%3B Metabolite transport protein csbC isoform 1%3B Metabolite transport protein csbC isoform 2	3.53704	2.8786	3.49107
Zm00001d003928	-	3.53073	4.25197	3.22699
Zm00001d010622	KH domain-containing protein	3.528	3.3791	5.2173
Zm00001d038616	-	3.5278	3.31385	3.65234
Zm00001d050518	MAC/Perforin domain containing protein	3.52534	4.15749	2.65601
Zm00001d049738	-	3.52286	3.26421	4.85496
Zm00001d034857	-	3.52242	3.15633	3.90871
Zm00001d022380	Glycosyltransferase family 61 protein	3.52189	3.50228	3.08131
Zm00001d021207	AP2-EREBP-transcription factor 23	3.52013	3.0109	3.21415
Zm00001d021240	-	3.52009	3.31254	4.06486
Zm00001d027976	-	3.51815	4.75069	2.35004
Zm00001d050965	-	3.51701	3.22648	2.90268
Zm00001d027450	C-terminal binding protein	3.51612	3.58574	4.42811
Zm00001d006055	RNA-binding KH domain-containing protein	3.51228	4.32339	5.42448
Zm00001d043945	Cytochrome b561/ferric reductase transmembrane protein family	3.50901	3.80381	3.00612
Zm00001d000279	-	3.50673	2.2579	3.21948
Zm00001d043307	-	3.50507	3.20727	3.81065
Zm00001d054079	embryo defective 14	3.50069	3.10827	3.82484
Zm00001d011362	PsbP domain-containing protein 5 chloroplastic	3.49962	4.15401	4.80676
Zm00001d050961	N-acetylglucosaminyltransferase III	3.49825	2.80265	1.79438
Zm00001d031602	Uridine kinase-like protein 2 chloroplastic	3.49813	3.61612	2.02026
Zm00001d040629	Lysophospholipid acyltransferase LPEAT1	3.49764	3.2379	3.95424
Zm00001d019306	-	3.49432	3.54467	3.21276
Zm00001d043529	pentatricopeptide repeat102	3.49395	2.98191	4.18596
Zm00001d014656	ZIM-transcription factor 36	3.49169	3.54858	3.92869
Zm00001d016988	tRNA pseudouridine synthase	3.49086	3.85006	2.94208
Zm00001d037877	elongation factor 1-alpha-like 12	3.48984	4.63285	2.81126
Zm00001d032316	Homeobox-transcription factor 112	3.48947	4.50798	2.71988
Zm00001d021781	Organic cation/carnitine transporter 3	3.48577	2.36689	2.43926
Zm00001d002420	Nucleic acid binding protein	3.48495	3.0536	4.7329
Zm00001d002988	-	3.48469	3.61111	2.51634
Zm00001d052078	-	3.4846	2.49345	3.32963
Zm00001d046396	-	3.48268	3.25626	4.71072
Zm00001d009328	Glycosyltransferase	3.48169	3.23374	3.11804
Zm00001d036797	Non-structural maintenance of chromosomes element 4 homolog A	3.47546	3.99369	2.69366
Zm00001d047872	-	3.47319	3.50455	2.07592
Zm00001d050800	Calmodulin-binding protein 60 C	3.4721	3.69548	2.26966
Zm00001d033664	-	3.47209	4.01898	3.65175
Zm00001d038977	-	3.46957	3.8515	5.51177
Zm00001d050404	G2-like-transcription factor 49	3.46926	2.2046	4.43216
Zm00001d050054	-	3.46778	4.74456	3.94762
Zm00001d018501	-	3.46687	2.88305	5.85696
Zm00001d037036	pentatricopeptide repeat protein346	3.46652	3.06594	4.89083
Zm00001d051135	-	3.46552	3.35331	4.29965
Zm00001d006294	-	3.46408	3.6421	2.51885
Zm00001d045012	-	3.46323	3.44402	3.41019
Zm00001d046812	Chaperone protein dnaJ 8 chloroplastic	3.46298	2.72813	2.78985
Zm00001d051136	-	3.46288	4.79304	3.98321
Zm00001d035824	-	3.46207	3.10333	3.18517
Zm00001d032663	-	3.46184	3.05995	3.55266
Zm00001d029075	-	3.45802	2.59787	2.37683
Zm00001d013263	Expressed protein; protein	3.45648	2.62418	4.31296
Zm00001d046135	Protein DJ-1 homolog B	3.45463	3.79432	2.06277
Zm00001d017821	Probable L-type lectin-domain containing receptor kinase S.5	3.45418	3.5684	6.54591
Zm00001d039590	-	3.45094	4.59587	2.09315
Zm00001d004460	AAR2 protein family	3.44721	3.44368	4.47922
Zm00001d034591	-	3.4472	3.26267	2.42053
Zm00001d014500	Structural maintenance of chromosomes protein 5	3.44477	2.80236	3.07305
Zm00001d052640	Putative RING zinc finger domain superfamily protein	3.44051	2.3552	5.10956
Zm00001d006942	-	3.43908	4.12298	4.27342
Zm00001d012007	CBS domain-containing protein CBSCBSPB1	3.43494	3.72848	3.24387
Zm00001d043043	U-box domain-containing protein 16	3.43485	2.87991	8.92635
Zm00001d052735	-	3.43075	3.38159	3.71729
Zm00001d035975	-	3.42921	4.08396	3.99755
Zm00001d034491	Thioredoxin	3.42081	4.12861	2.89424
Zm00001d011080	subtilisin-chymotrypsin inhibitor homolog1	3.41974	6.31561	3.5073
Zm00001d033366	-	3.41178	3.96897	3.78601
Zm00001d036741	Isoleucine--tRNA ligase cytoplasmic	3.41175	4.75287	2.31963
Zm00001d032112	Protein ecdysoneless homolog	3.40592	2.35111	4.51734
Zm00001d011355	C3H-transcription factor 346	3.40569	3.26477	3.44195
Zm00001d033700	-	3.40333	1.66254	2.61681
Zm00001d031847	-	3.3991	2.89077	7.98548
Zm00001d040301	C3H-transcription factor 312	3.39903	3.13095	2.81445
Zm00001d001900	Probable cysteine protease RD21B	3.397	3.55969	2.65854
Zm00001d039613	-	3.39671	4.01083	2.46421
Zm00001d040720	-	3.39592	3.64344	2.94006
Zm00001d051871	RING/U-box superfamily protein	3.39395	4.55588	1.62606
Zm00001d025865	-	3.39376	4.30308	3.89472
Zm00001d034884	-	3.39284	5.07636	4.82223
Zm00001d033776	-	3.39135	1.64482	3.15192
Zm00001d004524	-	3.39052	3.07257	4.77485
Zm00001d042885	-	3.3856	3.53313	2.59602
Zm00001d036966	RNA-binding (RRM/RBD/RNP motifs) family protein	3.38385	3.53607	3.8066
Zm00001d004960	-	3.38342	4.68691	4.2893
Zm00001d021839	remorin4	3.38302	3.82516	5.8558
Zm00001d024824	VIN3-like protein 1	3.37799	4.11663	3.6458
Zm00001d008690	Putative RING zinc finger domain superfamily protein	3.37718	3.98089	2.53386
Zm00001d043022	-	3.37445	3.07126	4.14069
Zm00001d014764	-	3.37393	2.75072	2.98565
Zm00001d007009	DNAJ heat shock N-terminal domain-containing protein	3.37134	3.26686	3.70336
Zm00001d017371	-	3.37118	3.70027	5.04615
Zm00001d045926	-	3.36969	3.54021	4.89126
Zm00001d022438	Ubiquinol-cytochrome c reductase complex 6.7 kDa protein	3.36749	4.53002	4.7237
Zm00001d013915	Glutamyl-tRNA reductase 1 chloroplastic	3.36676	4.7161	4.37119
Zm00001d031627	nuclear transport factor1	3.36526	3.66222	4.76987
Zm00001d018471	Nucleic acid-binding OB-fold-like protein	3.36406	2.25248	3.89406
Zm00001d031370	-	3.36371	4.53147	3.6021
Zm00001d016660	peptidyl-prolyl isomerase1	3.36192	3.70394	3.62818
Zm00001d027757	HSF-transcription factor 13	3.36191	3.98981	3.14022
Zm00001d045500	ribosomal protein L29 family protein	3.36116	3.60949	6.61721
Zm00001d009327	-	3.36072	4.22389	1.6123
Zm00001d050256	-	3.36057	3.89942	2.80233
Zm00001d018911	-	3.35844	2.82999	1.84671
Zm00001d006907	-	3.35318	3.62714	3.0681
Zm00001d007012	Ribonucleoprotein A	3.35188	3.04292	3.37988
Zm00001d002159	-	3.35146	3.18043	12.292
Zm00001d017930	organelle RRM protein1	3.35113	3.55508	3.0573
Zm00001d012425	-	3.34864	2.99846	4.78686
Zm00001d048358	aconitase3	3.34817	3.14337	4.42573
Zm00001d020618	-	3.34683	3.61544	3.11517
Zm00001d018798	-	3.34051	2.994	3.46141
Zm00001d012199	-	3.33729	2.5931	2.10459
Zm00001d006438	-	3.33716	3.27118	2.14845
Zm00001d027966	Protein CutA chloroplastic	3.33713	2.24817	3.32994
Zm00001d020051	Peroxisome biogenesis protein 3-1	3.33676	2.46241	3.04279
Zm00001d039584	WRKY-transcription factor 45	3.33588	3.85431	2.37953
Zm00001d036707	-	3.33348	2.81107	3.01889
Zm00001d043167	PsbP domain-containing protein 6 chloroplastic	3.32727	1.79328	2.6211
Zm00001d039278	-	3.32592	3.28463	3.42706
Zm00001d027943	-	3.3242	2.78147	2.37043
Zm00001d033397	-	3.32361	3.71777	3.04614
Zm00001d052709	-	3.32318	3.15418	3.02053
Zm00001d036281	-	3.32259	3.08508	6.76724
Zm00001d042667	-	3.32182	4.59836	4.68809
Zm00001d053080	-	3.32179	4.04709	2.85393
Zm00001d039772	Serine carboxypeptidase K10B2.2	3.32087	3.51347	1.89678
Zm00001d019087	-	3.32064	2.75299	3.89463
Zm00001d010915	-	3.31676	3.2453	3.78538
Zm00001d026618	-	3.31582	5.30542	1.55351
Zm00001d004119	-	3.31484	3.45101	2.99525
Zm00001d010958	-	3.31414	3.59936	4.01947
Zm00001d043358	-	3.30861	1.72535	4.42897
Zm00001d012279	Putative RING zinc finger domain superfamily protein%3B RING-H2 finger protein ATL3C	3.30828	3.18349	3.6877
Zm00001d019531	-	3.30696	2.1628	1.83766
Zm00001d012610	-	3.30545	5.59895	3.17791
Zm00001d028088	-	3.30199	3.69824	3.12881
Zm00001d049372	GTP-binding protein ERG	3.29976	3.84964	4.0058
Zm00001d006368	NEP1-interacting protein-like 1	3.29936	3.41395	3.92013
Zm00001d050121	-	3.29504	3.17391	2.69297
Zm00001d039780	Mitochondrial import inner membrane translocase subunit TIM14	3.29425	2.75863	5.95485
Zm00001d020396	trehalose-6-phosphate synthase13	3.29318	2.61786	4.49942
Zm00001d010399	WRKY-transcription factor 92	3.29251	2.46485	3.17755
Zm00001d038805	Probable transcriptional regulatory protein	3.28681	3.36707	2.69748
Zm00001d046422	brassinosteroid catabolism2	3.28585	3.03626	3.0387
Zm00001d014894	-	3.27775	3.41983	3.5305
Zm00001d042450	tetratricopeptide repeat (TPR)-containing protein	3.27478	3.29365	3.30385
Zm00001d021864	-	3.27474	3.27474	3.29715
Zm00001d038292	-	3.27219	3.25804	2.89861
Zm00001d044422	-	3.27208	3.65582	3.63927
Zm00001d044605	Omega-3 fatty acid desaturase	3.26651	3.11135	3.42875
Zm00001d001946	-	3.2645	3.16734	5.26706
Zm00001d040178	-	3.25878	3.83904	4.93947
Zm00001d042329	-	3.25846	3.22056	4.32909
Zm00001d014199	-	3.25842	2.89782	4.6262
Zm00001d028733	AKINbetagamma-1 protein kinase2	3.25816	2.52918	2.66314
Zm00001d007233	zinc ion binding	3.25802	3.82459	2.09915
Zm00001d052941	-	3.25664	3.02877	3.30914
Zm00001d008479	-	3.25644	3.93233	3.30128
Zm00001d049048	-	3.25546	3.08395	3.48539
Zm00001d007548	-	3.25498	2.62693	2.66931
Zm00001d015412	Trihelix-transcription factor 37	3.25368	4.12475	2.39241
Zm00001d015088	-	3.25291	3.93187	3.93527
Zm00001d016907	purple acid phosphatase28	3.25272	2.29328	8.93753
Zm00001d012703	C2C2-Dof-transcription factor 45	3.25242	2.91805	5.28767
Zm00001d033078	-	3.25086	2.4066	3.41093
Zm00001d000357	-	3.25021	2.8132	2.57903
Zm00001d047505	Putative homeodomain-like transcription factor superfamily protein	3.24968	2.85008	1.9383
Zm00001d015962	-	3.24884	3.20225	3.5114
Zm00001d024048	-	3.24504	2.77617	4.08006
Zm00001d021733	-	3.24325	2.44118	3.46005
Zm00001d051663	GNAT-transcription factor 19	3.23869	3.15741	3.00404
Zm00001d052243	laccase3	3.2384	5.33334	6.72673
Zm00001d017753	-	3.23692	3.82452	3.02372
Zm00001d036532	-	3.23601	3.52184	3.01024
Zm00001d026366	Putative SNF2-domain/RING finger domain/helicase domain protein	3.23541	4.66197	1.50147
Zm00001d033897	-	3.23347	3.22182	2.23588
Zm00001d031660	-	3.23167	3.36627	3.48491
Zm00001d019280	Cytidine/deoxycytidylate deaminase family protein	3.23049	3.44639	1.73548
Zm00001d025239	-	3.22914	2.83151	3.28533
Zm00001d029602	LBD-transcription factor 6	3.22614	2.51753	3.27158
Zm00001d043932	-	3.22536	1.53262	1.95447
Zm00001d038870	lea protein group3	3.22237	5.70552	1.75755
Zm00001d013992	-	3.2192	2.9836	2.12151
Zm00001d022330	-	3.21906	3.7221	4.95608
Zm00001d027624	-	3.21723	3.69513	2.60079
Zm00001d010026	-	3.21654	3.11097	2.86642
Zm00001d052680	GNAT-transcription factor 20	3.21637	2.71552	2.86943
Zm00001d001800	-	3.21369	3.26911	2.23739
Zm00001d034562	calcium dependent protein kinase34	3.21197	3.61922	1.82913
Zm00001d016665	-	3.21103	2.86167	4.116
Zm00001d004375	-	3.20864	3.62138	2.95462
Zm00001d042804	-	3.20444	3.28213	5.55814
Zm00001d013543	-	3.201	3.23354	4.68231
Zm00001d032027	THAUMATIN-LIKE PROTEIN 1	3.20005	3.58062	4.31177
Zm00001d001983	-	3.19958	5.01315	3.78173
Zm00001d013962	RING/U-box superfamily protein	3.19532	3.06816	6.73971
Zm00001d047983	-	3.19222	2.6131	2.37051
Zm00001d032204	Arabinanase/levansucrase/invertase	3.19166	2.9872	4.0669
Zm00001d052061	-	3.19088	3.00291	3.45391
Zm00001d017777	-	3.19019	3.24438	2.9327
Zm00001d015515	WRKY-transcription factor 48	3.18919	2.87672	4.97687
Zm00001d011708	reversion-to-ethylene sensitivity1 like1	3.18845	2.89434	4.01061
Zm00001d010808	-	3.18782	3.55097	3.40004
Zm00001d008793	WRKY-transcription factor 80	3.18739	3.52324	2.46323
Zm00001d022352	-	3.18681	3.01361	4.75196
Zm00001d013272	Protein NAR1	3.18059	3.55091	2.99462
Zm00001d005798	AP2-EREBP-transcription factor 202	3.17932	3.51875	4.10573
Zm00001d021828	-	3.17874	3.21599	2.91443
Zm00001d011514	-	3.17656	3.91315	3.49461
Zm00001d053781	VQ motif-transcription factor25	3.17193	1.98836	6.01319
Zm00001d019515	-	3.16924	3.69527	5.68534
Zm00001d017117	26S proteasome non-ATPase regulatory subunit 6 homolog	3.16907	8.17556	3.69149
Zm00001d031600	-	3.16835	3.90846	2.87998
Zm00001d017206	Gb:AAD25142.1-like protein	3.16644	8.85931	4.56747
Zm00001d007815	40S ribosomal protein S15-4	3.16537	3.76944	4.02339
Zm00001d037004	-	3.16459	3.00493	2.74536
Zm00001d037625	-	3.16075	2.88809	2.29922
Zm00001d012647	Polyketide cyclase / dehydrase and lipid transport protein	3.15903	3.82643	6.52772
[truncated: 2,976 more rows]

## Sheet: Down DEGs_all
7903 DEGs common to "cytT248", "TC243" and "cytTC221":						406 DEGs common to "cytTC221" and "cytT248":					1138 DEGs common to "TC243" and "cytT248":					332 DEGs common to "TC243" and "cytTC221":					670 DEGs exclusively in "cytT248":				677 DEGs exclusively in "TC243":				433 DEGs exclusively in "cytTC221":
Gene ID	Annotation	cytT248	TC243	cytTC221		Gene ID	Annotation	cytTC221	cytT248		Gene ID	Annotation	TC243	cytTC248		Gene ID	Annotation	TC243	cytTC221		Gene ID	Annotation	cytT248		Gene ID	Annotation	TC243		Gene ID	Annotation	cytTC221
Zm00001d032933	Protein NETWORKED 1A	-225.021	-174.587	-231.892		Zm00001d003212	Probable protein kinase	-13.8358	-14.9045		Zm00001d031061	Homeobox-transcription factor 119	-26.1337	-28.6918		Zm00001d003176	NLP-transcription factor 3	-10.3908	-5.79982		Zm00001d039299	40S ribosomal protein S15a-1	-10.4542		Zm00001d003601	ABI3-VP1-transcription factor 17	-10.178		Zm00001d009589	light harvesting chlorophyll a/b binding protein3	-224.397
Zm00001d026599	light harvesting chlorophyll a/b binding protein6	-143.858	-110.052	-201.212		Zm00001d047916	IRK-interacting protein	-11.667	-11.1426		Zm00001d011969	NAC-transcription factor 9	-22.8853	-8.38939		Zm00001d029772	Ca2+/calmodulin-dependent protein kinase phosphatase	-9.4368	-7.13941		Zm00001d034623	-	-7.84205		Zm00001d031428	Monogalactosyldiacylglycerol synthase 2 chloroplastic	-8.01041		Zm00001d002545	MYB-related-transcription factor 20	-48.3105
Zm00001d044785	G2-like1	-113.031	-119.113	-124.702		Zm00001d006866	-	-5.98582	-8.86315		Zm00001d051506	-	-12.5715	-10.8122		Zm00001d017151	-	-5.67575	-3.73883		Zm00001d017438	-	-7.01978		Zm00001d037337	Ribonucleoside-diphosphate reductase small chain C	-8.00697		Zm00001d003090	-	-8.81158
Zm00001d051532	Pentatricopeptide repeat-containing protein	-104.45	-73.7325	-79.3829		Zm00001d041748	-	-5.81618	-3.14527		Zm00001d031269	-	-11.6482	-16.5961		Zm00001d014038	Casein kinase 1-like protein 6	-5.2808	-4.69229		Zm00001d037949	protein phosphatase homolog 22	-6.48243		Zm00001d034900	-	-6.68174		Zm00001d022177	-	-8.42764
Zm00001d049157	octicosapeptide/Phox/Bem1p (PB1) domain-containing protein	-99.266	-71.7601	-99.9868		Zm00001d049023	-	-5.70127	-5.29638		Zm00001d048134	Probable E3 ubiquitin-protein ligase RHY1A	-9.71974	-7.80803		Zm00001d003045	-	-5.05179	-1.95862		Zm00001d038834	-	-5.07319		Zm00001d010672	Metacaspase type II	-5.7445		Zm00001d036894	heme oxygenase2	-6.64129
Zm00001d044402	Chlorophyll a-b binding protein 2	-98.9894	-157.86	-157.575		Zm00001d042590	-	-5.6763	-1.20587		Zm00001d034565	-	-8.51351	-9.04051		Zm00001d018511	-	-4.72945	-2.84559		Zm00001d012379	MYB-transcription factor 36	-4.9427		Zm00001d003632	regulator of chromosome condensation2	-4.77612		Zm00001d012439	-	-5.3544
Zm00001d018470	Carboxyl-terminal-processing peptidase 2 chloroplastic	-98.6979	-111.226	-118.058		Zm00001d052760	Farnesylated protein 2%3B Farnesylated protein 2 isoform 1%3B Farnesylated protein 2 isoform 2	-5.02089	-8.74132		Zm00001d051961	JUMONJI-transcription factor 9	-7.5152	-7.823		Zm00001d029893	E3 ubiquitin-protein ligase CCNB1IP1 homolog	-4.28721	-1.21071		Zm00001d053608	-	-4.60041		Zm00001d008330	-	-4.40209		Zm00001d013825	-	-5.2134
Zm00001d002550	Pentatricopeptide repeat-containing protein chloroplastic	-98.3389	-61.7598	-67.0234		Zm00001d013201	-	-4.44534	-5.1452		Zm00001d011686	-	-6.56192	-6.11898		Zm00001d047881	-	-4.13652	-2.388		Zm00001d017274	phenylalanine ammonia lyase homolog1	-4.36146		Zm00001d008929	-	-4.10661		Zm00001d045635	-	-4.86114
Zm00001d003559	ferric-chelate reductase2	-91.2471	-65.2402	-75.5214		Zm00001d022277	tolB protein-related	-4.41088	-4.58747		Zm00001d036768	MYB-transcription factor 158	-6.22418	-3.03901		Zm00001d048777	-	-3.54509	-3.68389		Zm00001d028064	-	-4.28241		Zm00001d041397	WRKY-transcription factor 110	-4.06214		Zm00001d036073	-	-4.34164
Zm00001d044399	light harvesting chlorophyll a/b binding protein1	-81.6152	-167.73	-174.88		Zm00001d007560	-	-3.91778	-3.00591		Zm00001d028450	-	-5.89957	-4.41865		Zm00001d017239	RAN GTPase-activating protein 2	-3.3152	-2.29259		Zm00001d001861	TPR domain containing protein	-3.82775		Zm00001d018244	-	-3.75709		Zm00001d044510	-	-4.27519
Zm00001d009354	-	-80.6958	-78.6187	-48.5013		Zm00001d020696	Asparate aminotransferase	-3.77656	-4.35791		Zm00001d011588	rum1-like1	-5.85566	-9.30732		Zm00001d028984	G2-like-transcription factor 26	-2.95056	-3.64818		Zm00001d014772	-	-3.66034		Zm00001d010082	coronatine insensitive2	-3.42205		Zm00001d050704	-	-3.90968
Zm00001d046170	phosphoenolpyruvate carboxylase1	-77.416	-81.8217	-107.025		Zm00001d051250	Thioredoxin	-3.7226	-3.10348		Zm00001d029460	Ids4-like protein	-5.79822	-3.66553		Zm00001d014612	RING/U-box superfamily protein	-2.95018	-1.9903		Zm00001d003950	-	-3.46226		Zm00001d006463	C2C2-Dof-transcription factor 34	-3.31339		Zm00001d044211	Phosphoglucomutase chloroplastic	-3.69482
Zm00001d048634	benzoxazinone synthesis6	-76.047	-50.2569	-33.9491		Zm00001d042880	regulator of chromosome condensation1	-3.5902	-2.82835		Zm00001d050350	kanadi3	-5.69856	-4.96668		Zm00001d021763	photosystem II subunit29	-2.83001	-3.35597		Zm00001d032156	-	-3.30522		Zm00001d002961	-	-3.2972		Zm00001d020932	bHLH-transcription factor 146	-3.52751
Zm00001d040212	-	-75.9055	-85.3187	-101.741		Zm00001d038336	-	-3.55001	-2.97527		Zm00001d024594	Monocopper oxidase	-5.6885	-5.01092		Zm00001d049466	-	-2.82553	-2.18881		Zm00001d006555	-	-2.90863		Zm00001d050130	-	-3.18456		Zm00001d035208	-	-3.2201
Zm00001d043735	Bidirectional sugar transporter SWEET2	-70.7343	-68.4297	-117.299		Zm00001d025867	-	-3.23103	-2.77309		Zm00001d012464	-	-5.56531	-6.82949		Zm00001d030995	bZIP-transcription factor 111	-2.81407	-1.25914		Zm00001d036370	chitinase2	-2.88537		Zm00001d029722	-	-3.15453		Zm00001d002850	-	-3.21662
Zm00001d040362	C2C2-Dof-transcription factor 6	-69.5112	-45.1121	-82.261		Zm00001d001884	-	-3.18215	-1.58289		Zm00001d029482	NAD(P)-binding Rossmann-fold superfamily protein	-5.51578	-4.17685		Zm00001d014244	Esterase	-2.80924	-1.61629		Zm00001d037537	Alfin-like-transcription factor 1	-2.76031		Zm00001d039451	-	-2.94625		Zm00001d007434	-	-3.07455
Zm00001d028471	phosphoenolpyruvate carboxykinase1	-69.3257	-48.6081	-74.0096		Zm00001d025953	C2C2-GATA-transcription factor 6	-3.14142	-3.68738		Zm00001d003193	basic helix-loop-helix (bHLH) DNA-binding superfamily protein	-5.19022	-2.28392		Zm00001d020609	Riboflavin synthase-like superfamily protein	-2.78174	-1.99624		Zm00001d044838	HVA22-like protein a	-2.74805		Zm00001d014158	-	-2.90226		Zm00001d018370	-	-2.9874
Zm00001d024037	beta-glucosidase2	-64.7194	-82.5409	-34.2512		Zm00001d015092	-	-3.0494	-3.44235		Zm00001d014991	-	-5.05742	-4.4177		Zm00001d005317	-	-2.68073	-2.69694		Zm00001d021570	UDP-Glycosyltransferase superfamily protein	-2.5647		Zm00001d052697	RING/U-box superfamily protein	-2.85167		Zm00001d037536	-	-2.96303
Zm00001d033995	-	-62.3397	-65.6415	-33.1171		Zm00001d025861	NAC-transcription factor 65	-2.95388	-2.35578		Zm00001d005373	Chaperonin 60 subunit alpha 2 chloroplastic	-5.03066	-4.94175		Zm00001d021314	-	-2.61109	-1.95358		Zm00001d032019	acyl carrier protein1	-2.49004		Zm00001d028603	GRAS-transcription factor 67	-2.8384		Zm00001d037057	Transmembrane amino acid transporter family protein	-2.91022
Zm00001d012539	Protein RETICULATA-RELATED 3 chloroplastic	-62.1458	-53.606	-51.9912		Zm00001d005969	bHLH-transcription factor 157	-2.86736	-2.50309		Zm00001d011851	Putative regulator of chromosome condensation (RCC1) family protein	-5.02034	-4.03848		Zm00001d009570	C3H-transcription factor 336	-2.55774	-1.82253		Zm00001d005421	plasma membrane intrinsic protein2	-2.46712		Zm00001d039997	NPR1 interactor	-2.72784		Zm00001d049581	MYB-related-transcription factor 92	-2.8836
Zm00001d031769	nitrate reductase4	-61.7778	-63.0255	-60.9508		Zm00001d034164	-	-2.79603	-1.3679		Zm00001d006457	Hydrolase/ protein serine/threonine phosphatase	-4.99067	-4.57457		Zm00001d047736	asparagine synthetase4	-2.49273	-17.8305		Zm00001d031115	CAAX amino terminal protease family protein	-2.41538		Zm00001d039272	Maize LINC KASH AtWIT-like1	-2.69803		Zm00001d009613	Protease Do-like 1 chloroplastic	-2.76557
Zm00001d031833	Mitochondrial 2-oxoglutarate/malate carrier protein	-59.8475	-42.0842	-22.3501		Zm00001d052098	-	-2.72757	-2.61268		Zm00001d043728	RING/U-box superfamily protein	-4.72563	-3.69303		Zm00001d037448	-	-2.47478	-1.51402		Zm00001d043665	-	-2.33381		Zm00001d053635	40S ribosomal protein S8	-2.68775		Zm00001d037449	-	-2.72608
Zm00001d042008	-	-59.814	-103.144	-26.4578		Zm00001d004602	-	-2.72122	-1.38898		Zm00001d020610	-	-4.57682	-2.05032		Zm00001d020963	3-hydroxy-3-methylglutaryl-coenzyme A reductase 2	-2.35661	-1.59834		Zm00001d032521	-	-2.28367		Zm00001d017397	SAUR11-auxin-responsive SAUR family member	-2.66516		Zm00001d003713	Exocyst complex component SEC5A	-2.72151
Zm00001d014518	-	-58.6184	-43.4729	-38.3654		Zm00001d051427	high mobility group protein3	-2.66055	-3.14737		Zm00001d034817	-	-4.29123	-3.55177		Zm00001d046289	-	-2.34294	-1.28487		Zm00001d036148	whirly1	-2.26256		Zm00001d038133	-	-2.6082		Zm00001d015474	Vacuolar import/degradation Vid27-related protein	-2.68741
Zm00001d034541	-	-57.6025	-114.995	-27.3734		Zm00001d036617	-	-2.63683	-1.42729		Zm00001d047880	Putative metallophosphoesterase	-4.22774	-5.47587		Zm00001d029264	-	-2.34121	-2.40869		Zm00001d002033	-	-2.24712		Zm00001d028139	-	-2.58779		Zm00001d037733	-	-2.6788
Zm00001d049995	nitrate reductase(NADH)1	-57.4854	-62.9727	-40.737		Zm00001d044814	-	-2.61012	-2.31622		Zm00001d046786	-	-4.10845	-3.59472		Zm00001d048301	-	-2.33376	-1.8112		Zm00001d005751	Golgi SNAP receptor complex member 1	-2.24072		Zm00001d017270	phosphoenolpyruvate carboxylase kinase3	-2.53444		Zm00001d009813	Nucleotide/sugar transporter family protein	-2.53127
Zm00001d043621	-	-56.3616	-52.5729	-21.4315		Zm00001d031667	Discolored-paralog2	-2.58052	-1.63845		Zm00001d026681	-	-4.10177	-3.71021		Zm00001d036090	Armadillo repeat-containing kinesin-like protein 3	-2.27965	-2.44572		Zm00001d033421	Deoxyuridine 5'-triphosphate nucleotidohydrolase	-2.21545		Zm00001d024600	ABC transporter B family member 19	-2.53427		Zm00001d041183	Protein kinase superfamily protein	-2.4998
Zm00001d004689	herbicide safener binding protein1	-55.4682	-39.4769	-24.1357		Zm00001d049718	Protein transporter%3B Putative VHS/GAT domain containing family protein isoform 1%3B Putative VHS/GAT domain containing family protein isoform 2	-2.54626	-1.37589		Zm00001d038880	-	-4.01457	-1.22147		Zm00001d031725	TCP-transcription factor 21	-2.25692	-1.38597		Zm00001d031525	-	-2.1956		Zm00001d013662	C2C2-YABBY-transcription factor 6	-2.52541		Zm00001d021069	NAC-transcription factor 63	-2.47726
Zm00001d027375	LysM domain containing protein	-53.2282	-41.713	-16.6063		Zm00001d038328	alpha/beta-Hydrolases superfamily protein	-2.53681	-1.24512		Zm00001d003669	-	-3.88027	-1.5012		Zm00001d019627	-	-2.25136	-2.80464		Zm00001d029648	copalyl diphosphate synthase2	-2.1887		Zm00001d047285	-	-2.51082		Zm00001d021752	Equilibrative nucleotide transporter 2	-2.46907
Zm00001d026072	-	-52.8643	-47.1631	-40.5363		Zm00001d017210	-	-2.52081	-3.72965		Zm00001d028866	Tetratricopeptide repeat (TPR)-like superfamily protein	-3.84667	-3.20236		Zm00001d050484	Transmembrane 9 superfamily member 9	-2.23525	-1.99238		Zm00001d040041	-	-2.14275		Zm00001d029285	pyruvate dehydrogenase (lipoamide) kinase1	-2.50496		Zm00001d027613	-	-2.32398
Zm00001d049543	circadian clock associated1	-52.5417	-82.2151	-143.923		Zm00001d006214	Lon protease homolog 2 peroxisomal	-2.48902	-1.9809		Zm00001d034832	-	-3.83847	-4.28229		Zm00001d029424	-	-2.21788	-2.0129		Zm00001d019198	-	-2.08493		Zm00001d023273	-	-2.49271		Zm00001d021666	isocitrate lyase1	-2.32004
Zm00001d002503	ABC transporter C family member 9	-51.1781	-43.62	-46.0634		Zm00001d030557	alanine aminotransferase12	-2.485	-1.43109		Zm00001d012993	IWS1/SPN1-transcription factor 2	-3.78489	-4.40787		Zm00001d021655	WAT1-related protein	-2.19975	-1.58101		Zm00001d017178	-	-2.05662		Zm00001d001908	-	-2.47483		Zm00001d033558	Tetratricopeptide repeat (TPR)-like superfamily protein	-2.29447
Zm00001d020264	-	-50.613	-50.9457	-38.7083		Zm00001d017379	thioredoxin3	-2.45012	-1.57319		Zm00001d017298	-	-3.71931	-1.93631		Zm00001d032072	-	-2.15235	-1.8848		Zm00001d027948	hydroxycinnamoyltransferase2	-2.03343		Zm00001d030786	bundle sheath defective2	-2.47428		Zm00001d020371	Endoglucanase 11	-2.28615
Zm00001d047913	-	-50.326	-25.0657	-29.1361		Zm00001d044899	MADS-transcription factor 74	-2.38676	-1.38761		Zm00001d038916	-	-3.70828	-3.01239		Zm00001d042463	ARR-B-transcription factor 6	-2.14501	-2.48047		Zm00001d049873	-	-2.00264		Zm00001d034879	-	-2.45075		Zm00001d017560	indeterminate domain p10	-2.27332
Zm00001d032608	alpha-galactosidase1	-49.282	-32.7385	-22.0203		Zm00001d041381	Transducin/WD40 repeat-like superfamily protein	-2.35553	-1.83079		Zm00001d012142	Acid phosphatase/vanadium-dependent haloperoxidase-related protein	-3.69309	-2.75603		Zm00001d050837	Gibberellin receptor GID1L2	-2.12268	-3.15442		Zm00001d018856	-	-1.99994		Zm00001d023271	-	-2.39961		Zm00001d019616	-	-2.21721
Zm00001d028144	Putative polyol transporter 1	-48.8073	-42.0307	-51.6425		Zm00001d017195	-	-2.35464	-1.97189		Zm00001d021841	-	-3.67138	-3.59425		Zm00001d046105	-	-2.07045	-1.43476		Zm00001d000128	-	-1.98761		Zm00001d037191	-	-2.36616		Zm00001d024435	-	-2.16266
Zm00001d034705	-	-48.6369	-42.6502	-52.9734		Zm00001d023312	-	-2.28895	-1.39299		Zm00001d014667	DUF4228 domain protein	-3.62816	-4.18142		Zm00001d047666	glycerol-3-phosphate acyltransferase14	-2.02992	-1.54819		Zm00001d040163	deoxy xylulose reductoisomerase1	-1.9806		Zm00001d015058	-	-2.34483		Zm00001d004200	hydroxyproline-rich glycoprotein family protein	-2.14511
Zm00001d033136	light harvesting chlorophyll binding protein9	-48.3078	-44.1376	-72.4451		Zm00001d041305	-	-2.28302	-2.02547		Zm00001d009338	-	-3.60997	-3.83032		Zm00001d041691	-	-2.0274	-1.86349		Zm00001d017114	telomere maintenance2	-1.9562		Zm00001d013918	Thylakoid lumenal 17.4 kDa protein chloroplastic	-2.33526		Zm00001d028265	cytokinin response regulator8	-2.11478
Zm00001d003530	Serine carboxypeptidase-like 19	-48.2991	-24.7958	-36.048		Zm00001d046171	-	-2.26886	-1.40237		Zm00001d017704	-	-3.525	-3.99528		Zm00001d026587	C3H-transcription factor 314	-2.01085	-1.87091		Zm00001d007194	-	-1.91787		Zm00001d050411	60S ribosomal protein L34-3	-2.31707		Zm00001d039300	-	-2.06046
Zm00001d049732	Ferredoxin-1	-47.8861	-39.4235	-66.4413		Zm00001d010635	RING/U-box superfamily protein	-2.2684	-2.35838		Zm00001d050195	WRKY-transcription factor 94	-3.47403	-2.67469		Zm00001d053285	-	-1.99098	-1.29903		Zm00001d024251	-	-1.90828		Zm00001d011275	-	-2.26608		Zm00001d048375	-	-2.04628
Zm00001d039264	-	-47.7291	-32.1128	-18.6058		Zm00001d042623	-	-2.19979	-1.75802		Zm00001d036610	OSJNBa0058K23.8 protein; protein	-3.45989	-3.1609		Zm00001d047155	-	-1.96871	-1.90562		Zm00001d015103	-	-1.90159		Zm00001d009932	Plasma membrane associated protein	-2.25367		Zm00001d008269	Rab escort protein 1	-2.03428
Zm00001d035456	-	-47.6353	-56.5403	-34.2963		Zm00001d030523	-	-2.19301	-1.21267		Zm00001d005818	aldehyde dehydrogenase20	-3.44211	-1.59395		Zm00001d009439	-	-1.9668	-3.62034		Zm00001d016708	cell wall invertase1	-1.89591		Zm00001d019245	-	-2.24483		Zm00001d039094	3-ketoacyl-CoA synthase18	-2.02201
Zm00001d048703	benzoxazinone synthesis4	-46.5396	-49.1567	-41.8789		Zm00001d022401	TRAF-like superfamily protein	-2.18202	-1.88826		Zm00001d020910	-	-3.36312	-1.3289		Zm00001d022624	-	-1.96223	-1.654		Zm00001d039325	Putative inactive receptor-like protein kinase	-1.85966		Zm00001d027534	Probable acyl-activating enzyme 1 peroxisomal	-2.22156		Zm00001d029184	-	-2.01431
Zm00001d018024	PIN-formed protein2	-45.0357	-43.42	-34.9259		Zm00001d007328	ABC transporter I family member 11 chloroplastic	-2.17694	-3.6768		Zm00001d006879	-	-3.3485	-2.20725		Zm00001d005072	-	-1.95767	-1.32562		Zm00001d051044	-	-1.85224		Zm00001d049494	sigma factor 1B	-2.17968		Zm00001d007519	-	-2.00128
Zm00001d004380	HXXXD-type acyl-transferase family protein	-44.6202	-48.3556	-39.1501		Zm00001d053741	autophagy11a	-2.1624	-1.48029		Zm00001d008451	-	-3.27592	-2.40197		Zm00001d053184	-	-1.94942	-1.52706		Zm00001d053070	DNA polymerase delta catalytic subunit	-1.83932		Zm00001d035003	ferredoxin2	-2.1725		Zm00001d017945	-	-1.9928
Zm00001d039392	Cationic amino acid transporter 5	-42.9423	-38.4284	-48.6282		Zm00001d014263	-	-2.15677	-1.97652		Zm00001d015717	-	-3.24033	-1.61516		Zm00001d018455	3-ketoacyl-CoA synthase24	-1.94927	-2.09833		Zm00001d051928	Glutathione S-transferase family protein	-1.82686		Zm00001d052240	pentatricopeptide repeat 5	-2.16199		Zm00001d006089	-	-1.98262
Zm00001d023305	Protein LURP-one-related 2	-41.9329	-44.0341	-38.608		Zm00001d011932	Putative cytochrome P450 superfamily protein	-2.13038	-1.59137		Zm00001d011595	-	-3.22107	-3.57944		Zm00001d046972	-	-1.93928	-1.97694		Zm00001d052075	-	-1.8113		Zm00001d006270	-	-2.13605		Zm00001d021347	-	-1.97555
Zm00001d053953	Lil3 protein	-41.7856	-47.9495	-23.4302		Zm00001d017264	Wall-associated receptor kinase-like 8	-2.12686	-2.01391		Zm00001d040317	RING/U-box superfamily protein	-3.16839	-3.54448		Zm00001d048320	pectin methylesterase28	-1.9364	-1.85898		Zm00001d028105	DHBP synthase RibB-like alpha/beta domain	-1.79263		Zm00001d012178	Rhodanese-like domain-containing protein 4A chloroplastic	-2.13006		Zm00001d048436	-	-1.96329
Zm00001d044235	-	-39.8583	-37.2432	-40.4907		Zm00001d035178	Cytochrome P450 71A26	-2.10048	-1.4072		Zm00001d048983	-	-3.14321	-3.85517		Zm00001d024164	-	-1.93554	-1.92002		Zm00001d018466	-	-1.75886		Zm00001d040702	guaiacol peroxidase1	-2.11142		Zm00001d052974	-	-1.96015
Zm00001d046300	phosphatidylethanolamine-binding protein26	-38.9849	-27.5368	-50.0716		Zm00001d036709	-	-2.09918	-1.20549		Zm00001d016800	-	-3.06714	-3.10264		Zm00001d016285	Protein kinase family protein with leucine-rich repeat domain	-1.91579	-2.31045		Zm00001d032536	Calcium uniporter protein 4 mitochondrial	-1.75033		Zm00001d025129	Short-chain dehydrogenase TIC 32 chloroplastic	-2.10799		Zm00001d010655	WAT1-related protein	-1.94474
Zm00001d011746	SPA1-related 3	-36.658	-33.7057	-34.4446		Zm00001d030116	-	-2.09127	-2.10744		Zm00001d002341	-	-3.0487	-3.42669		Zm00001d030955	calcineurin B-like11	-1.91402	-2.38445		Zm00001d034698	-	-1.7367		Zm00001d030194	-	-2.10777		Zm00001d050970	-	-1.94357
Zm00001d044826	NOD26-like membrane intrinsic protein2	-35.727	-50.3363	-38.817		Zm00001d025887	yellow stripe-like transporter12	-2.06989	-1.4306		Zm00001d028311	dark response gene5	-3.04616	-2.16918		Zm00001d002067	-	-1.91175	-1.84377		Zm00001d033222	viviparous14	-1.72637		Zm00001d004167	Wax synthase isoform 1	-2.09799		Zm00001d046443	-	-1.9327
Zm00001d034634	-	-35.5152	-21.2485	-15.4638		Zm00001d034650	SEC14 cytosolic factor family protein / phosphoglyceride transfer family protein	-2.05454	-1.13931		Zm00001d012339	-	-2.99531	-4.35918		Zm00001d017076	-	-1.89571	-1.8935		Zm00001d009407	DUF1230 family protein	-1.71006		Zm00001d020457	MYB-transcription factor 162	-2.09671		Zm00001d018089	VQ motif-transcription factor31	-1.91256
Zm00001d033065	-	-35.4014	-39.1673	-28.4804		Zm00001d044717	Potassium outward rectifying channel	-2.03754	-1.48598		Zm00001d021718	-	-2.93267	-1.78742		Zm00001d013330	-	-1.85841	-1.29927		Zm00001d005641	-	-1.70143		Zm00001d021764	-	-2.08713		Zm00001d041972	Cellulose synthase-like protein G3	-1.90787
Zm00001d021058	-	-34.9954	-29.0261	-24.6041		Zm00001d016551	Leucine aminopeptidase 2 chloroplastic	-2.01728	-1.84919		Zm00001d018998	-	-2.91762	-3.24611		Zm00001d047430	-	-1.83492	-1.91053		Zm00001d002881	-	-1.67554		Zm00001d052806	-	-2.08142		Zm00001d047789	-	-1.89485
Zm00001d052118	Zinc finger protein	-34.6631	-47.0436	-40.0578		Zm00001d012241	Receptor-like kinase-like	-2.01537	-1.29871		Zm00001d002257	autophagy8c	-2.90408	-3.55594		Zm00001d029889	-	-1.82645	-1.65335		Zm00001d041690	adenosine 5'-phosphosulfate reductase-like7	-1.673		Zm00001d033063	Protein DETOXIFICATION 40	-2.06891		Zm00001d017033	Glycine-rich cell wall structural protein	-1.88157
Zm00001d041332	-	-34.5227	-40.8372	-16.0054		Zm00001d036118	Homeobox-transcription factor 60	-2.01466	-1.33126		Zm00001d050942	-	-2.87055	-3.18426		Zm00001d034875	Non-specific phospholipase C4	-1.81543	-4.5582		Zm00001d040310	-	-1.67149		Zm00001d034752	-	-2.06229		Zm00001d047032	-	-1.86151
Zm00001d017069	Inorganic phosphate transporter 2-1 chloroplastic	-34.1558	-40.3706	-25.0769		Zm00001d044526	-	-1.99427	-1.54066		Zm00001d037541	-	-2.83253	-1.6265		Zm00001d046938	Pollen receptor-like kinase 4	-1.81392	-1.50619		Zm00001d010576	Haloacid dehalogenase-like hydrolase (HAD) superfamily protein	-1.64709		Zm00001d037807	-	-2.0612		Zm00001d038868	Cyclin/Brf1-like TBP-binding protein	-1.85322
Zm00001d037468	phosphate transporter4	-33.4305	-22.3198	-18.9376		Zm00001d031283	-	-1.99187	-1.55076		Zm00001d004513	Bifunctional 3-phosphoadenosine 5-phosphosulfate synthetase 2	-2.82565	-2.25748		Zm00001d037061	Peroxidase 64	-1.81072	-1.39294		Zm00001d047650	-	-1.63684		Zm00001d009416	-	-2.05469		Zm00001d015032	Serine/threonine-protein kinase STY46	-1.84948
Zm00001d018428	-	-33.0209	-35.6576	-35.4615		Zm00001d035920	-	-1.99166	-1.59348		Zm00001d050850	cryptochrome4	-2.81373	-1.32661		Zm00001d021785	-	-1.79442	-1.91928		Zm00001d026523	-	-1.63576		Zm00001d038080	agenet domain protein	-2.05222		Zm00001d022126	root-specific kinase 1	-1.84722
Zm00001d020804	Homeobox-transcription factor 120	-32.8732	-22.7505	-27.4717		Zm00001d026042	Probable purine permease 11	-1.98665	-2.40948		Zm00001d045030	-	-2.79628	-2.62505		Zm00001d019486	-	-1.78944	-1.73761		Zm00001d007940	Eukaryotic translation initiation factor 5A-1	-1.62453		Zm00001d043298	P-loop containing nucleoside triphosphate hydrolases superfamily protein	-2.04379		Zm00001d011387	Uroporphyrinogen decarboxylase 1 chloroplastic	-1.84332
Zm00001d018868	-	-32.3369	-36.1484	-18.3254		Zm00001d019217	-	-1.98561	-1.4583		Zm00001d016203	Actin-related protein 2/3 complex subunit 3	-2.76099	-2.66959		Zm00001d010456	-	-1.78277	-2.19021		Zm00001d053630	ribosomal protein S8 homolog	-1.62051		Zm00001d017380	Membrane steroid-binding protein 1	-2.02289		Zm00001d009264	thiamin thiazole kinase M1	-1.83809
Zm00001d013456	-	-31.715	-34.284	-26.4067		Zm00001d017422	Homeobox-transcription factor 41	-1.95914	-2.05469		Zm00001d008200	proteolipid membrane potential regulator7	-2.75886	-4.00251		Zm00001d039612	defective kernel5	-1.76901	-1.93387		Zm00001d045565	Haloacid dehalogenase-like hydrolase domain-containing protein Sgpp	-1.61787		Zm00001d019898	Plastid-specific 30S ribosomal protein 2	-2.01759		Zm00001d027404	-	-1.83789
Zm00001d039104	Protein CHUP1 chloroplastic	-31.6306	-27.121	-21.4348		Zm00001d045885	Carboxyl-terminal-processing peptidase 3 chloroplastic	-1.95397	-1.308		Zm00001d006022	bHLH-transcription factor 6	-2.75412	-2.45581		Zm00001d034616	Protein SCAR2	-1.74688	-1.74124		Zm00001d043909	male sterile39	-1.59964		Zm00001d021703	oxygen evolving complex, 17kDa homolog	-2.01752		Zm00001d015100	calcium dependent protein kinase22	-1.79075
Zm00001d018872	-	-31.443	-32.2034	-30.9006		Zm00001d007068	math-btb16	-1.95354	-1.37098		Zm00001d040803	Protein RALF-like 33	-2.74621	-2.011		Zm00001d012451	-	-1.7444	-2.01395		Zm00001d006031	-	-1.59742		Zm00001d006244	-	-2.00423		Zm00001d041415	-	-1.78881
Zm00001d022525	C2C2-Dof-transcription factor 1	-31.0457	-23.0109	-26.5271		Zm00001d008477	receptor-like kinase4	-1.94106	-1.44982		Zm00001d050448	-	-2.74253	-2.85029		Zm00001d007597	ABC family1	-1.73107	-2.59517		Zm00001d012020	-	-1.56752		Zm00001d010728	-	-1.99964		Zm00001d044432	-	-1.77428
Zm00001d000070	Cell Number Regulator4	-30.9906	-21.6763	-27.3204		Zm00001d021072	-	-1.92194	-1.44301		Zm00001d052002	-	-2.69195	-2.29099		Zm00001d018603	Transcription factor bHLH155	-1.72836	-1.72702		Zm00001d044734	U-box domain-containing protein 21	-1.56643		Zm00001d046706	-	-1.99074		Zm00001d013574	-	-1.77244
Zm00001d018530	TCP-transcription factor 4	-30.8823	-33.893	-20.6011		Zm00001d026374	-	-1.91144	-1.38875		Zm00001d022557	nicotianamine synthase5	-2.65381	-2.68391		Zm00001d049785	Type II inositol polyphosphate 5-phosphatase 15	-1.72179	-1.55242		Zm00001d027307	Myosin heavy chain-related protein	-1.56216		Zm00001d052566	-	-1.98673		Zm00001d012196	Alfin-like-transcription factor 8	-1.76301
Zm00001d013243	-	-30.5511	-32.1797	-22.896		Zm00001d020387	-	-1.90122	-1.50938		Zm00001d041536	GRAS domain family50	-2.64489	-2.34258		Zm00001d053093	Putative RNA recognition motif containing family protein	-1.71447	-1.39125		Zm00001d006676	-	-1.56039		Zm00001d009112	-	-1.97445		Zm00001d007885	Glutaredoxin family protein	-1.75415
Zm00001d039197	Putative ACR family protein	-30.4698	-34.8675	-30.4597		Zm00001d002600	-	-1.89735	-2.08437		Zm00001d039021	-	-2.64352	-1.80031		Zm00001d034358	-	-1.70698	-1.23442		Zm00001d014994	-	-1.55889		Zm00001d024784	MYB-transcription factor 149	-1.96276		Zm00001d051014	CMP-sialic acid transporter 3	-1.72391
Zm00001d053406	-	-30.0374	-30.1228	-35.3665		Zm00001d035616	-	-1.89036	-1.62163		Zm00001d018842	-	-2.64134	-3.08248		Zm00001d015374	-	-1.70221	-1.30997		Zm00001d044352	-	-1.55138		Zm00001d026528	-	-1.95674		Zm00001d031705	-	-1.70745
Zm00001d014778	-	-29.9819	-16.2768	-48.9999		Zm00001d025000	-	-1.84302	-2.83939		Zm00001d021667	Probable xyloglucan endotransglucosylase/hydrolase protein 8	-2.63371	-1.49086		Zm00001d011426	MAP kinase8	-1.69012	-1.79612		Zm00001d045944	cryptochrome3	-1.54843		Zm00001d034770	cellulose synthase6	-1.95357		Zm00001d044872	galactoside 2-alpha-L-fucosyltransferase4	-1.70744
Zm00001d039542	Phospholipase A1-Igamma1 chloroplastic	-29.9681	-18.2165	-41.7713		Zm00001d025566	-	-1.84173	-1.468		Zm00001d032517	-	-2.6084	-2.7232		Zm00001d052034	-	-1.68332	-1.64861		Zm00001d038304	-	-1.54657		Zm00001d051939	Octicosapeptide/Phox/Bem1p family protein	-1.95178		Zm00001d014306	-	-1.69903
Zm00001d028906	-	-29.9048	-48.6859	-46.3799		Zm00001d007347	-	-1.81874	-2.02336		Zm00001d013274	Probable helicase MAGATAMA 3	-2.60563	-2.78435		Zm00001d027440	-	-1.68075	-2.03569		Zm00001d010358	-	-1.53366		Zm00001d014786	-	-1.94934		Zm00001d038863	Transcription factor bHLH87	-1.69344
Zm00001d043296	zinc knuckle (CCHC-type) family protein	-29.8384	-25.6591	-22.7724		Zm00001d044644	-	-1.80881	-1.40655		Zm00001d016255	HSF-transcription factor 18	-2.60261	-2.27866		Zm00001d046399	-	-1.67425	-1.61258		Zm00001d027655	-	-1.5321		Zm00001d017645	RING-H2 finger protein ATL80	-1.93825		Zm00001d051245	Putative nuclear RNA export factor SDE5	-1.69155
Zm00001d026156	Putative glycerol-3-phosphate transporter 1	-29.5531	-24.2483	-23.7467		Zm00001d048681	GRAS-transcription factor 84	-1.80749	-1.753		Zm00001d013907	Nonspecific lipid-transfer protein	-2.56552	-2.77064		Zm00001d015570	-	-1.67333	-1.52059		Zm00001d003556	-	-1.53184		Zm00001d016878	Pentatricopeptide repeat-containing protein	-1.92601		Zm00001d019698	-	-1.68088
Zm00001d008645	Lectin-like protein	-29.227	-1.30995	-29.49		Zm00001d033877	-	-1.79769	-1.15658		Zm00001d018112	Polyadenylate-binding protein 3	-2.53531	-2.26302		Zm00001d024494	-	-1.66702	-2.14861		Zm00001d007224	-	-1.52578		Zm00001d052123	Thioredoxin-like 5	-1.92297		Zm00001d048348	transcription activator-related	-1.67904
Zm00001d039270	Glutaredoxin family protein	-29.2193	-28.3984	-23.2236		Zm00001d011123	Zinc finger protein	-1.79655	-1.37476		Zm00001d023953	-	-2.51903	-1.26478		Zm00001d001826	-	-1.65709	-1.34721		Zm00001d012270	-	-1.51883		Zm00001d004650	-	-1.92251		Zm00001d019279	cytidine deaminase1	-1.67233
Zm00001d048949	-	-29.162	-12.3227	-18.1715		Zm00001d012603	Methylesterase 3	-1.79376	-1.57536		Zm00001d033155	-	-2.50681	-2.23502		Zm00001d013115	-	-1.632	-1.39518		Zm00001d029084	-	-1.51852		Zm00001d044546	bZIP-transcription factor 21	-1.90582		Zm00001d023553	-	-1.66231
Zm00001d027481	-	-29.0548	-33.1939	-13.7886		Zm00001d016195	-	-1.78024	-1.55238		Zm00001d004908	Expressed protein; protein	-2.48293	-2.13501		Zm00001d026548	-	-1.62136	-1.21976		Zm00001d022592	-	-1.51457		Zm00001d017597	SPX domain-containing membrane protein1	-1.90239		Zm00001d050928	-	-1.65447
Zm00001d046748	Putative polyphenol oxidase family protein	-28.5269	-39.6198	-39.5138		Zm00001d035007	-	-1.76307	-1.5373		Zm00001d015387	-	-2.48177	-2.9457		Zm00001d013432	Ran BP2/NZF zinc finger-like superfamily protein	-1.61889	-1.32814		Zm00001d015012	-	-1.51421		Zm00001d007478	-	-1.89962		Zm00001d053735	Protein kinase superfamily protein	-1.65089
Zm00001d012746	WRKY-transcription factor 111	-28.3197	-20.3669	-30.0775		Zm00001d024245	glyoxylase1	-1.76219	-1.87523		Zm00001d018184	flavonol synthase1	-2.47743	-1.58868		Zm00001d044880	-	-1.61724	-2.00523		Zm00001d026472	D-3-phosphoglycerate dehydrogenase 3 chloroplastic	-1.50809		Zm00001d017381	(+)-neomenthol dehydrogenase	-1.89779		Zm00001d036563	-	-1.64663
Zm00001d029410	Serine carboxypeptidase-like 51	-28.2891	-14.9539	-20.1759		Zm00001d023962	chromatin complex subunit A	-1.761	-1.32665		Zm00001d001843	Thioredoxin X chloroplastic	-2.47692	-2.55506		Zm00001d003994	-	-1.60888	-1.24544		Zm00001d049408	-	-1.50693		Zm00001d004705	Amino acid permease 2	-1.89754		Zm00001d029534	SPFH/Band 7/PHB domain-containing membrane-associated protein family	-1.63806
Zm00001d033882	Lecithin-cholesterol acyltransferase-like 1	-27.9119	-36.9685	-24.503		Zm00001d042398	-	-1.75622	-1.22665		Zm00001d033223	NagB/RpiA/CoA transferase-like superfamily protein	-2.47674	-2.391		Zm00001d008812	C3H-transcription factor 347	-1.60767	-1.41895		Zm00001d033174	Golgi associated protein homolog	-1.50408		Zm00001d012494	U-box domain-containing protein 16	-1.89113		Zm00001d021695	O-Glycosyl hydrolases family 17 protein	-1.63493
Zm00001d046440	FscO	-27.717	-27.5019	-22.5451		Zm00001d022234	EF hand family protein	-1.7537	-4.12081		Zm00001d010256	-	-2.4677	-1.86391		Zm00001d045191	Probable receptor-like protein kinase	-1.60645	-1.57663		Zm00001d013056	DEAD-box ATP-dependent RNA helicase 51	-1.48998		Zm00001d035999	BAG family molecular chaperone regulator 1	-1.88134		Zm00001d011152	40S ribosomal protein S4-3	-1.63283
Zm00001d012394	phytoene synthase2	-27.7079	-28.6731	-22.9336		Zm00001d005370	-	-1.74896	-1.24508		Zm00001d000179	DRE-binding protein 2	-2.46067	-1.42312		Zm00001d019546	Desiccation-associated protein	-1.58361	-1.36252		Zm00001d046678	-	-1.48848		Zm00001d050808	-	-1.87517		Zm00001d045582	WAT1-related protein	-1.63258
Zm00001d049292	UDP-glycosyltransferase 73D1	-27.6776	-31.4242	-23.4398		Zm00001d016720	-	-1.74685	-1.2401		Zm00001d048470	-	-2.45878	-1.52609		Zm00001d044986	-	-1.58236	-1.47428		Zm00001d036556	-	-1.47952		Zm00001d014425	glycerol-3-phosphate acyltransferase15	-1.86806		Zm00001d040627	Na+ content1	-1.62328
Zm00001d018069	ATP synthase chloroplast subunit1	-27.6596	-26.5076	-21.9538		Zm00001d011696	Putative casein kinase family protein	-1.73946	-2.02945		Zm00001d036337	-	-2.45401	-2.67858		Zm00001d030969	WRKY-transcription factor 3	-1.58093	-1.31097		Zm00001d045493	-	-1.47901		Zm00001d003715	-	-1.86577		Zm00001d051675	Transmembrane 9 superfamily member 12	-1.62133
Zm00001d029447	Whole genome shotgun sequence of line PN40024 scaffold_16.assembly12x (Fragment)	-27.3925	-16.0054	-25.9701		Zm00001d046377	-	-1.7333	-1.15855		Zm00001d013865	-	-2.45099	-2.64323		Zm00001d030051	-	-1.58038	-1.34024		Zm00001d024310	-	-1.47642		Zm00001d027442	-	-1.84845		Zm00001d002611	-	-1.61982
Zm00001d012337	MYB-transcription factor 79	-27.2771	-23.0665	-18.7139		Zm00001d012861	-	-1.72982	-1.41675		Zm00001d017564	-	-2.44872	-2.18152		Zm00001d049434	-	-1.57427	-1.38321		Zm00001d029247	-	-1.47374		Zm00001d000360	-	-1.83662		Zm00001d039575	1-aminocyclopropane-1-carboxylate oxidase	-1.61852
Zm00001d002191	Organic cation/carnitine transporter 4	-27.2585	-22.7576	-15.676		Zm00001d034337	-	-1.72068	-3.2546		Zm00001d008546	AP2-EREBP-transcription factor 118	-2.44866	-3.15304		Zm00001d023603	Amino acid permease 2	-1.56392	-1.71803		Zm00001d040689	leunig-related5	-1.47081		Zm00001d037607	WRKY-transcription factor 125	-1.8188		Zm00001d030103	-	-1.60553
Zm00001d020628	Cytochrome P450 84A1	-26.8863	-16.0195	-19.5001		Zm00001d013879	-	-1.72041	-1.63822		Zm00001d038269	-	-2.4473	-3.49268		Zm00001d015151	-	-1.55522	-1.5355		Zm00001d045529	-	-1.46814		Zm00001d044922	-	-1.81854		Zm00001d002458	-	-1.60466
Zm00001d052769	Thioredoxin H-type 5	-26.5078	-19.8023	-9.63588		Zm00001d050259	ABC transporter A family member 7	-1.71506	-1.49065		Zm00001d013108	-	-2.4392	-1.22773		Zm00001d051431	-	-1.55083	-1.70747		Zm00001d025831	ammonium transporter1	-1.46115		Zm00001d033781	-	-1.81853		Zm00001d048096	-	-1.60465
Zm00001d011297	MYB-related-transcription factor 35	-25.7598	-40.8509	-26.8364		Zm00001d028119	-	-1.71155	-1.52874		Zm00001d006775	hydroxyproline-rich glycoprotein family protein	-2.43737	-2.25894		Zm00001d039852	Inner membrane protein ALBINO3 chloroplastic	-1.5501	-1.50542		Zm00001d031685	-	-1.45795		Zm00001d019520	-	-1.81256		Zm00001d021494	C2 calcium/lipid-binding plant phosphoribosyltransferase family protein	-1.60462
Zm00001d006293	NLP-transcription factor 17	-25.724	-23.4419	-22.8249		Zm00001d013217	-	-1.689	-1.56065		Zm00001d029124	40S ribosomal protein S21b	-2.43613	-1.25735		Zm00001d011069	-	-1.54948	-1.5489		Zm00001d037872	-	-1.45545		Zm00001d035965	GRF-transcription factor 7	-1.80822		Zm00001d037346	splayed ATPase1	-1.60309
Zm00001d037794	Sec14p-like phosphatidylinositol transfer family protein	-25.4638	-30.2981	-28.2499		Zm00001d018497	-	-1.68789	-1.26003		Zm00001d023539	C2C2-GATA-transcription factor 7	-2.41546	-2.48212		Zm00001d039131	ADP glucose pyrophosphorylase2	-1.53744	-1.65885		Zm00001d027476	-	-1.45449		Zm00001d051892	-	-1.80528		Zm00001d002241	-	-1.60257
Zm00001d035759	-	-25.3944	-30.7759	-26.0484		Zm00001d033559	-	-1.68764	-1.66351		Zm00001d029657	Mitochondrial inner membrane protein OXA1	-2.41118	-2.68495		Zm00001d038302	repressor of silencing1	-1.53519	-1.4189		Zm00001d030385	alpha/beta-Hydrolases superfamily protein	-1.45292		Zm00001d040124	-	-1.75939		Zm00001d004176	-	-1.59366
Zm00001d052229	AP2-EREBP-transcription factor 17	-25.3476	-23.301	-19.5233		Zm00001d008397	Nodulin-related protein 1	-1.68639	-1.52024		Zm00001d027885	YGGT family protein	-2.3865	-1.91241		Zm00001d048455	bZIP-transcription factor 64	-1.52918	-1.45693		Zm00001d024495	-	-1.45131		Zm00001d040804	-	-1.75188		Zm00001d049571	-	-1.58814
Zm00001d047436	AAA-ATPase ASD mitochondrial	-24.7436	-15.1019	-22.1707		Zm00001d053697	PHD-transcription factor 39	-1.68416	-1.38943		Zm00001d021138	FAD-dependent oxidoreductase family protein	-2.3852	-2.56359		Zm00001d015481	-	-1.52096	-1.63837		Zm00001d014447	-	-1.45117		Zm00001d021360	CDGSH iron-sulfur domain-containing protein NEET	-1.75081		Zm00001d006520	PDK regulatory protein1	-1.58307
Zm00001d029444	Retrotransposon protein	-24.652	-13.9384	-17.7209		Zm00001d041051	-	-1.68411	-1.55052		Zm00001d042665	MYB-transcription factor 32	-2.37548	-1.88694		Zm00001d018620	Peroxidase 1	-1.51921	-1.43879		Zm00001d012064	Peptidyl-prolyl cis-trans isomerase	-1.45002		Zm00001d021927	brassinosteroid insensitive EMS-suppressor homolog1	-1.71979		Zm00001d025541	Eukaryotic aspartyl protease family protein	-1.57804
Zm00001d042026	pheophorbide a oxygenase1	-24.6194	-24.8656	-17.4011		Zm00001d010702	-	-1.68026	-1.54356		Zm00001d028811	-	-2.37297	-1.61647		Zm00001d035195	Protein LSD1	-1.51093	-1.56964		Zm00001d011636	Protein binding protein%3B Putative RING zinc finger domain superfamily protein	-1.447		Zm00001d014795	bZIP-transcription factor 83	-1.7127		Zm00001d030556	Organic cation/carnitine transporter 7	-1.57488
Zm00001d048313	NAD(P)-linked oxidoreductase superfamily protein	-24.491	-31.5154	-32.3172		Zm00001d010478	Peroxisomal adenine nucleotide carrier 1	-1.67601	-2.02207		Zm00001d009954	-	-2.37132	-2.20866		Zm00001d049493	FAR1-like-transcription factor 6	-1.50934	-1.23827		Zm00001d033181	fructokinase-like 2	-1.44661		Zm00001d035873	GRAS-transcription factor 18	-1.71256		Zm00001d052079	lysine-ketoglutarate reductase/saccharopine dehydrogenase1	-1.56798
Zm00001d002489	PLATZ-transcription factor 5	-24.1718	-19.5674	-14.7637		Zm00001d052895	-	-1.67002	-1.24971		Zm00001d015970	-	-2.36134	-1.39426		Zm00001d016726	-	-1.50395	-1.27678		Zm00001d022071	-	-1.4465		Zm00001d042442	-	-1.69233		Zm00001d007383	Probable alpha-mannosidase	-1.56086
Zm00001d007085	Haloacid dehalogenase-like hydrolase (HAD) superfamily protein	-24.143	-24.3601	-17.2425		Zm00001d049436	-	-1.6603	-1.74266		Zm00001d015354	Auxin-responsive protein SAUR71	-2.35736	-1.48393		Zm00001d034608	Protein kinase superfamily protein	-1.50068	-1.74816		Zm00001d029850	Rop guanine nucleotide exchange factor 2	-1.44649		Zm00001d008858	-	-1.68951		Zm00001d009182	enoyl-CoA hydratase1	-1.55747
Zm00001d034221	Formin-like protein 18	-24.0727	-47.5905	-10.9543		Zm00001d048865	Putative cytochrome P450 superfamily protein	-1.65812	-1.19456		Zm00001d024333	-	-2.35348	-2.64764		Zm00001d037241	-	-1.50012	-1.61564		Zm00001d044415	etched1	-1.44428		Zm00001d012535	-	-1.68743		Zm00001d051849	JUMONJI-transcription factor 21	-1.54613
Zm00001d010759	VQ motif-transcription factor44	-24.0068	-26.139	-19.6457		Zm00001d054012	-	-1.65459	-1.49093		Zm00001d029714	-	-2.35125	-1.6715		Zm00001d042520	-	-1.49444	-1.29033		Zm00001d023272	-	-1.44331		Zm00001d035663	-	-1.68414		Zm00001d025509	-	-1.54215
Zm00001d043849	-	-23.8843	-24.5956	-10.2383		Zm00001d041709	ARM repeat superfamily protein	-1.65458	-1.49841		Zm00001d054013	-	-2.3462	-2.59743		Zm00001d035127	-	-1.48835	-1.67014		Zm00001d030171	Serine/threonine-protein kinase	-1.44209		Zm00001d033472	TATA-binding protein1	-1.67448		Zm00001d011610	Glutamate synthase 1 [NADH] chloroplastic	-1.53425
Zm00001d004439	C2H2-type zinc finger family protein	-23.811	-27.1731	-21.2212		Zm00001d032644	-	-1.65209	-1.43811		Zm00001d034197	-	-2.33033	-1.56666		Zm00001d028188	Probable galacturonosyltransferase 13	-1.48798	-1.30768		Zm00001d003067	Protein root UVB sensitive 2 chloroplastic	-1.43912		Zm00001d010480	Protein binding protein	-1.66546		Zm00001d039810	-	-1.53218
Zm00001d037691	barren inflorescence4	-23.6936	-15.4057	-10.2193		Zm00001d017746	vitamin E synthesis4	-1.63914	-1.23664		Zm00001d048841	-	-2.31456	-1.22357		Zm00001d024492	-	-1.48621	-1.35277		Zm00001d023918	purple acid phosphatase7	-1.43836		Zm00001d039573	-	-1.66269		Zm00001d004105	-	-1.53087
Zm00001d005733	-	-23.5904	-22.5628	-28.8733		Zm00001d003607	-	-1.63824	-1.26221		Zm00001d053556	-	-2.31065	-2.42636		Zm00001d029680	-	-1.48553	-1.27612		Zm00001d024760	-	-1.43824		Zm00001d021185	-	-1.66265		Zm00001d045024	-	-1.52717
Zm00001d048349	-	-23.2907	-27.0522	-11.9871		Zm00001d016606	-	-1.63689	-1.22448		Zm00001d016993	TRAM/LAG/CRN8 11	-2.30659	-2.44585		Zm00001d014765	double B-box zinc finger protein5	-1.48241	-1.27906		Zm00001d014664	-	-1.43605		Zm00001d046177	ATP synthase subunit c%2C chloroplastic	-1.66134		Zm00001d047044	-	-1.52699
Zm00001d024547	MYB-related-transcription factor 48	-23.147	-26.7251	-22.8183		Zm00001d040221	Peptidase family M48 family protein	-1.63678	-1.38049		Zm00001d021739	-	-2.30256	-2.2088		Zm00001d044037	-	-1.48	-1.23604		Zm00001d042507	-	-1.43255		Zm00001d016736	-	-1.66075		Zm00001d021464	-	-1.5197
Zm00001d019260	-	-23.0626	-23.342	-15.7191		Zm00001d038651	Jacalin-related lectin 3	-1.63671	-1.24947		Zm00001d022006	-	-2.29481	-1.80739		Zm00001d016876	Trihelix-transcription factor 24	-1.47853	-1.47039		Zm00001d022598	Bzip-like transcription factor-like; Bzip-like transcription factor-like protein	-1.43053		Zm00001d042978	Pentatricopeptide repeat-containing protein chloroplastic	-1.65623		Zm00001d049404	-	-1.51341
Zm00001d030766	-	-23.031	-22.6003	-18.2204		Zm00001d012421	ubiquitin conjugating enzyme13	-1.63602	-1.20779		Zm00001d007455	-	-2.28413	-1.75192		Zm00001d032098	DUF581 family protein	-1.47632	-1.74958		Zm00001d008852	-	-1.42934		Zm00001d053396	-	-1.65458		Zm00001d024821	sucrose-phosphatase2	-1.51316
Zm00001d020556	-	-23.0125	-1.3947	-36.3306		Zm00001d034876	-	-1.63429	-1.31597		Zm00001d021645	Protein LHCP TRANSLOCATION DEFECT	-2.28269	-1.53146		Zm00001d028288	-	-1.47226	-1.22571		Zm00001d048155	-	-1.42386		Zm00001d044597	Polymerase/histidinol phosphatase-like	-1.64305		Zm00001d006064	-	-1.51203
Zm00001d039118	radialis homolog1	-23.0033	-16.4062	-16.6188		Zm00001d010671	-	-1.63406	-1.19745		Zm00001d023493	-	-2.28039	-1.9686		Zm00001d016000	MYB-transcription factor 157	-1.46946	-1.36557		Zm00001d000018	-	-1.4237		Zm00001d012749	heat shock transcription factor2	-1.63708		Zm00001d048992	-	-1.50517
Zm00001d003861	potassium high-affinity transporter1	-22.9861	-20.4954	-19.8969		Zm00001d029564	WRKY-transcription factor 75	-1.63398	-1.35401		Zm00001d041696	-	-2.2793	-2.06642		Zm00001d017799	-	-1.4675	-1.28919		Zm00001d019457	CASP-like protein 1D1	-1.42241		Zm00001d042250	NAD(P)-binding Rossmann-fold superfamily protein	-1.63242		Zm00001d048166	-	-1.50246
Zm00001d015434	b-box17	-22.9239	-38.0213	-22.3745		Zm00001d016463	-	-1.6309	-1.54281		Zm00001d039262	-	-2.27755	-1.21055		Zm00001d046643	high leaf temperature 1	-1.46688	-1.32861		Zm00001d039222	-	-1.42188		Zm00001d017333	-	-1.6324		Zm00001d031543	Calcium-transporting ATPase 9 plasma membrane-type	-1.50021
Zm00001d034745	Cell Number Regulator7	-22.8537	-12.3228	-18.547		Zm00001d033717	-	-1.62953	-1.44224		Zm00001d027263	-	-2.27651	-1.29362		Zm00001d051018	double B-box zinc finger protein4	-1.4655	-1.20551		Zm00001d008564	-	-1.42136		Zm00001d038922	cp RNA splicing factor, CRM domain containing protein1	-1.63092		Zm00001d027801	DNA topoisomerase 3-alpha	-1.49629
Zm00001d039730	Shaggy-related protein kinase alpha	-22.7882	-19.9556	-13.0609		Zm00001d011393	S-type anion channel SLAH3	-1.62784	-1.626		Zm00001d035434	-	-2.27092	-2.05598		Zm00001d006885	-	-1.4585	-1.4306		Zm00001d012996	-	-1.41973		Zm00001d024897	-	-1.63073		Zm00001d022022	-	-1.49526
Zm00001d045491	SPX domain-containing membrane protein	-22.7357	-12.7262	-31.2056		Zm00001d021918	-	-1.62245	-1.52203		Zm00001d017864	Aspartyl protease AED1	-2.25841	-1.70297		Zm00001d037514	-	-1.45185	-1.31178		Zm00001d048866	-	-1.41826		Zm00001d010492	-	-1.62717		Zm00001d011571	Trihelix-transcription factor 14	-1.49449
Zm00001d027322	Protein WEAK CHLOROPLAST MOVEMENT UNDER BLUE LIGHT 1	-22.735	-19.8896	-17.164		Zm00001d015557	-	-1.61173	-1.21409		Zm00001d019536	G2-like-transcription factor 15	-2.2561	-2.13245		Zm00001d013127	-	-1.45144	-1.45343		Zm00001d012358	-	-1.41754		Zm00001d030939	-	-1.62664		Zm00001d038012	-	-1.4944
Zm00001d029708	glutathione transferase30	-22.6279	-11.4823	-13.9632		Zm00001d024953	Protein BREAST CANCER SUSCEPTIBILITY 2 homolog B	-1.6076	-1.26435		Zm00001d005742	-	-2.25285	-1.56356		Zm00001d049145	Putative CRINKLY4-like receptor protein kinase family protein	-1.45074	-1.65872		Zm00001d036977	-	-1.41263		Zm00001d024587	nitrate transporter/peptide transporter family1	-1.62166		Zm00001d010602	-	-1.49395
Zm00001d031717	bHLH-transcription factor 145	-22.6255	-25.6595	-17.7657		Zm00001d023651	-	-1.60469	-1.65142		Zm00001d016694	Poly [ADP-ribose] polymerase 3	-2.24637	-1.94881		Zm00001d053049	ATPase%2C coupled to transmembrane movement of substance%3B ATPase%2C coupled to transmembrane movement of substances	-1.45056	-2.43703		Zm00001d012970	Phosphatidylinositol N-acetyglucosaminlytransferase subunit P-related	-1.41151		Zm00001d017778	bHLH-transcription factor 29	-1.61716		Zm00001d036630	-	-1.49271
Zm00001d028745	Rhodanese-like family protein	-22.4377	-32.1806	-17.999		Zm00001d042347	-	-1.60217	-1.66198		Zm00001d003775	-	-2.24528	-2.29599		Zm00001d047150	Short-chain dehydrogenase TIC 32 chloroplastic	-1.44192	-1.37947		Zm00001d003064	MYB-transcription factor 72	-1.4106		Zm00001d052666	related to retinoblastoma2	-1.61153		Zm00001d046141	-	-1.48555
Zm00001d048593	RUBISCO activase1	-22.3848	-21.8143	-35.9243		Zm00001d049507	-	-1.5996	-1.41362		Zm00001d024679	bHLH-transcription factor 162	-2.23999	-1.91783		Zm00001d048424	evolutionarily conserved C-terminal region 2	-1.44099	-1.51041		Zm00001d035789	-	-1.40419		Zm00001d041418	Aux/IAA-transcription factor 11	-1.611		Zm00001d043686	-	-1.4836
Zm00001d000409	-	-22.352	-28.3449	-16.9089		Zm00001d019081	ascorbate peroxidase4	-1.5945	-1.73845		Zm00001d027623	MYB-transcription factor 120	-2.23914	-1.15572		Zm00001d012636	-	-1.43921	-1.32769		Zm00001d010305	transducin family protein / WD-40 repeat family protein	-1.40405		Zm00001d006180	-	-1.60519		Zm00001d019834	-	-1.47716
Zm00001d033194	Subtilisin-like protease	-22.2044	-16.5585	-26.9549		Zm00001d048839	-	-1.59448	-1.68866		Zm00001d027349	-	-2.22826	-2.99579		Zm00001d035631	-	-1.43908	-1.79056		Zm00001d041781	Zea AGAMOUS homolog2	-1.40257		Zm00001d040082	-	-1.59233		Zm00001d037426	-	-1.47538
Zm00001d034779	-	-22.078	-23.8999	-25.9229		Zm00001d036401	shepherd-like2	-1.59303	-1.61017		Zm00001d042750	-	-2.22531	-2.72462		Zm00001d008587	Class I glutamine amidotransferase-like superfamily protein	-1.43742	-1.44314		Zm00001d039709	-	-1.40167		Zm00001d020732	Probable carboxylesterase 2	-1.58958		Zm00001d038081	SHI/STY (SRS)-transcription factor 6	-1.47303
Zm00001d042473	Peptide transporter PTR2	-22.0047	-18.1261	-20.9635		Zm00001d021875	Serine/threonine-protein kinase WNK2	-1.59118	-1.48763		Zm00001d013923	Pentatricopeptide repeat-containing protein mitochondrial	-2.22355	-1.7913		Zm00001d005077	-	-1.43649	-1.31555		Zm00001d015449	-	-1.40055		Zm00001d013014	-	-1.58458		Zm00001d026046	bHLH-transcription factor 134	-1.47051
Zm00001d020425	-	-21.9737	-21.5562	-23.7046		Zm00001d026270	PHD-transcription factor 9	-1.58705	-1.35489		Zm00001d038203	-	-2.22057	-2.14488		Zm00001d021741	-	-1.43508	-1.34964		Zm00001d011803	Amino acid kinase family protein	-1.3991		Zm00001d015050	-	-1.58037		Zm00001d044673	cytochrome P450 homolog1	-1.47051
Zm00001d047621	-	-21.8038	-12.9159	-14.9686		Zm00001d020651	-	-1.58554	-1.15125		Zm00001d035428	-	-2.17328	-2.10811		Zm00001d008605	-	-1.43207	-1.98001		Zm00001d023946	-	-1.39878		Zm00001d006430	2-oxoglutarate (2OG) and Fe(II)-dependent oxygenase superfamily protein	-1.57894		Zm00001d011646	-	-1.46974
Zm00001d018555	Homoserine kinase	-21.6811	-20.2152	-14.0105		Zm00001d018303	-	-1.57546	-1.2753		Zm00001d032478	Ubiquitin carboxyl-terminal hydrolase family protein	-2.17178	-2.15869		Zm00001d015331	-	-1.42527	-1.30126		Zm00001d033004	Protein kinase 2B chloroplastic	-1.39864		Zm00001d042341	-	-1.57264		Zm00001d043393	-	-1.46861
Zm00001d016342	-	-21.4891	-22.0416	-19.599		Zm00001d023995	Sec14p-like phosphatidylinositol transfer family protein	-1.57312	-1.60923		Zm00001d016999	-	-2.16565	-2.12074		Zm00001d005996	Photosystem I reaction center subunit V	-1.42399	-1.22782		Zm00001d014587	-	-1.39788		Zm00001d007367	-	-1.56956		Zm00001d020345	nucleobase:cation symporter18	-1.46764
Zm00001d046118	-	-21.4318	-44.1168	-19.2571		Zm00001d023887	-	-1.56132	-1.20574		Zm00001d036748	-	-2.14861	-2.17638		Zm00001d053983	-	-1.42148	-1.25022		Zm00001d022130	-	-1.39711		Zm00001d027596	DUF3527 domain protein	-1.56812		Zm00001d035064	-	-1.4652
Zm00001d048737	-	-21.3963	-35.6634	-25.8507		Zm00001d027673	UPF0496 protein	-1.55042	-1.23905		Zm00001d009673	-	-2.14828	-2.14046		Zm00001d011755	Secreted protein	-1.41924	-1.39972		Zm00001d035574	-	-1.396		Zm00001d006524	Harpin-induced protein	-1.56319		Zm00001d008863	-	-1.46142
Zm00001d013547	Homeobox-transcription factor 37	-21.3954	-21.8746	-19.0073		Zm00001d029416	-	-1.54978	-1.67129		Zm00001d034018	tousled-like protein kinase1	-2.13529	-1.92784		Zm00001d023391	DDT-transcription factor 6	-1.41841	-2.066		Zm00001d043556	Pentatricopeptide repeat-containing protein	-1.39435		Zm00001d019230	sister of indeterminate spikelet1	-1.56303		Zm00001d041267	-	-1.46108
Zm00001d028151	Putative polyol transporter 1	-21.3593	-18.839	-19.9448		Zm00001d018142	MADS-transcription factor 73	-1.5482	-1.66629		Zm00001d000229	-	-2.13039	-1.49386		Zm00001d050214	membrane H(+)-ATPase5	-1.41811	-1.40924		Zm00001d017574	-	-1.39407		Zm00001d007345	11-beta-hydroxysteroid dehydrogenase-like 5	-1.56224		Zm00001d014481	-	-1.45917
Zm00001d023314	-	-21.3446	-12.8474	-24.3165		Zm00001d036733	-	-1.5407	-1.22422		Zm00001d020224	-	-2.12287	-2.23882		Zm00001d048510	-	-1.41789	-1.41216		Zm00001d027484	-	-1.39194		Zm00001d029015	phenylalanine ammonia lyase homolog10	-1.5612		Zm00001d004785	-	-1.45894
Zm00001d015251	-	-21.1383	-16.8497	-14.3883		Zm00001d031894	Ubiquitin carboxyl-terminal hydrolase	-1.53734	-1.44259		Zm00001d007465	GRF-transcription factor 15	-2.11753	-2.45102		Zm00001d046896	siamese-related3	-1.40445	-1.6517		Zm00001d014181	LRR receptor-like serine/threonine-protein kinase FLS2	-1.39173		Zm00001d048364	-	-1.55153		Zm00001d053014	CBS domain-containing protein CBSCBSPB2	-1.45795
Zm00001d023427	genomes uncoupled4 homolog	-20.9963	-22.4343	-18.7713		Zm00001d030323	-	-1.52517	-1.49866		Zm00001d025396	-	-2.11493	-2.30466		Zm00001d024825	BRCT domain-containing DNA repair protein	-1.40277	-1.30293		Zm00001d017472	-	-1.38944		Zm00001d012485	-	-1.55106		Zm00001d042846	-	-1.45711
Zm00001d005895	EF hand family protein	-20.9633	-15.63	-10.9499		Zm00001d033554	succinate dehydrogenase12	-1.52424	-1.50061		Zm00001d033047	-	-2.10721	-1.67246		Zm00001d039881	-	-1.40128	-1.41048		Zm00001d021187	-	-1.38895		Zm00001d038449	-	-1.5466		Zm00001d016963	Bifunctional riboflavin biosynthesis protein RIBA 1 chloroplastic	-1.45349
Zm00001d037260	-	-20.9608	-20.2921	-26.5796		Zm00001d041798	-	-1.52093	-1.35999		Zm00001d021746	Octicosapeptide/Phox/Bem1p family protein	-2.10023	-2.37182		Zm00001d035145	-	-1.4007	-1.27934		Zm00001d021272	-	-1.38285		Zm00001d014901	-	-1.54549		Zm00001d032184	-	-1.4515
Zm00001d053177	actin8	-20.9425	-17.3927	-20.3017		Zm00001d002066	irregular xylem ortholog15	-1.51787	-1.48085		Zm00001d036215	MAP kinase7	-2.09928	-1.71008		Zm00001d007788	-	-1.39941	-1.23539		Zm00001d051912	-	-1.37973		Zm00001d037876	-	-1.54434		Zm00001d021582	-	-1.45097
Zm00001d004894	ribulose bisphosphate carboxylase small subunit2	-20.9418	-24.2825	-15.2495		Zm00001d002998	-	-1.51725	-4.5185		Zm00001d021936	-	-2.09793	-1.95908		Zm00001d030317	Hsp20/alpha crystallin family protein	-1.39785	-1.31482		Zm00001d044446	GNAT-transcription factor 17	-1.37895		Zm00001d042908	Ribonuclease II chloroplastic/mitochondrial	-1.54154		Zm00001d003166	LETM1-like protein	-1.44601
Zm00001d033497	-	-20.829	-20.9026	-17.7658		Zm00001d048169	-	-1.51639	-1.16325		Zm00001d052198	-	-2.09365	-1.75978		Zm00001d012246	-	-1.39652	-1.13912		Zm00001d048382	-	-1.37882		Zm00001d039505	Probable mitochondrial-processing peptidase subunit alpha-2 chloroplastic/mitochondrial	-1.53718		Zm00001d050293	trehalose-6-phosphate synthase9	-1.44358
Zm00001d028391	Subtilisin-like protease SBT1.6	-20.8268	-15.2043	-19.5157		Zm00001d021653	Glucose-6-phosphate/phosphate translocator 2	-1.51532	-1.22963		Zm00001d017756	-	-2.09264	-1.73905		Zm00001d006268	-	-1.395	-1.47992		Zm00001d049028	Chitinase 2	-1.3775		Zm00001d024889	-	-1.53691		Zm00001d009731	-	-1.44108
Zm00001d013530	5'-AMP-activated protein kinase-related	-20.6766	-22.2757	-16.2141		Zm00001d050575	-	-1.50796	-1.50821		Zm00001d047226	-	-2.092	-1.94696		Zm00001d012477	laccase22	-1.39241	-1.48707		Zm00001d034790	40S ribosomal protein S4-3	-1.37627		Zm00001d035588	-	-1.53214		Zm00001d030960	-	-1.44068
Zm00001d048449	Senescence-associated protein	-20.6705	-23.5093	-11.9716		Zm00001d021318	DNA-(apurinic or apyrimidinic site) lyase 2	-1.50364	-1.38663		Zm00001d039146	Serine carboxypeptidase-like 50	-2.08894	-2.11238		Zm00001d028643	-	-1.38529	-4.73547		Zm00001d017423	origin recognition complex2	-1.37604		Zm00001d006327	-	-1.52527		Zm00001d020274	-	-1.44056
Zm00001d041525	-	-20.272	-22.3157	-16.8607		Zm00001d010213	-	-1.49999	-1.3663		Zm00001d044707	ZIM-transcription factor 17	-2.08871	-1.96028		Zm00001d025803	Putative DUF869 domain containing family protein	-1.38483	-1.25035		Zm00001d044459	Cytochrome c oxidase polypeptide Vb	-1.37524		Zm00001d012397	-	-1.52408		Zm00001d003857	calnexin homolog1	-1.44014
Zm00001d017409	C2C2-GATA-transcription factor 3	-20.2435	-11.1341	-4.40875		Zm00001d002656	-	-1.49997	-1.15563		Zm00001d049203	Pentatricopeptide repeat-containing protein chloroplastic	-2.08826	-1.33529		Zm00001d008499	PAP fibrillin domain proteinexpressed protein	-1.37853	-1.27321		Zm00001d012226	SET domain-containing protein	-1.37477		Zm00001d051174	plasma membrane intrinsic protein2	-1.52377		Zm00001d033575	-	-1.43617
Zm00001d025654	-	-20.2007	-23.3714	-21.6277		Zm00001d046467	UDP-galactose/UDP-glucose transporter 3	-1.4996	-1.14466		Zm00001d035187	-	-2.08793	-1.86165		Zm00001d008749	barren inflorescence1	-1.37694	-1.3831		Zm00001d043723	F-box/kelch-repeat protein	-1.37393		Zm00001d017101	Protein binding protein	-1.52341		Zm00001d008613	-	-1.43572
Zm00001d022450	-	-20.0213	-17.4812	-10.9239		Zm00001d048220	Outer arm dynein light chain 1 protein	-1.49956	-1.26036		Zm00001d010755	trehalose-6-phosphate synthase1	-2.08558	-1.50436		Zm00001d000373	-	-1.37414	-1.2746		Zm00001d030008	-	-1.37254		Zm00001d044752	Probable galacturonosyltransferase-like 9	-1.52272		Zm00001d050132	bri1-like receptor kinase3	-1.43477
Zm00001d037757	glutaredoxin 2	-19.8839	-17.6669	-24.0688		Zm00001d034240	Leucine-rich repeat receptor-like serine/threonine-protein kinase BAM3	-1.49831	-1.26654		Zm00001d025940	-	-2.08313	-1.69294		Zm00001d038205	barley mlo defense gene homolog8	-1.37325	-1.26555		Zm00001d014899	-	-1.37184		Zm00001d042985	-	-1.52265		Zm00001d044281	-	-1.43453
Zm00001d046887	NC domain-containing protein-related	-19.8533	-10.9552	-21.01		Zm00001d007462	tyrosine aminotransferase homolog1	-1.48468	-2.10037		Zm00001d043857	-	-2.07112	-1.64621		Zm00001d015517	-	-1.37293	-1.36505		Zm00001d012197	diphosphocytidyl methyl erythritol synthase2	-1.37178		Zm00001d007618	-	-1.52174		Zm00001d031581	-	-1.43402
Zm00001d011147	Ascorbate transporter chloroplastic	-19.8354	-26.2847	-14.254		Zm00001d036567	40S ribosomal protein S14-3	-1.48105	-1.5448		Zm00001d017880	Probable amino acid permease 7	-2.06266	-2.13038		Zm00001d035766	Protein NEN4	-1.37292	-1.33452		Zm00001d050187	Aspartate carbamoyltransferase 1	-1.369		Zm00001d026465	-	-1.51787		Zm00001d047174	-	-1.43236
Zm00001d007783	P-loop containing nucleoside triphosphate hydrolases superfamily protein	-19.7363	-25.991	-28.2387		Zm00001d028424	-	-1.47873	-1.59721		Zm00001d016059	-	-2.0606	-1.5352		Zm00001d045938	-	-1.37155	-1.35477		Zm00001d014428	-	-1.36871		Zm00001d018812	-	-1.51721		Zm00001d008456	-	-1.43219
Zm00001d023990	Putative alcohol dehydrogenase superfamily protein	-19.7101	-22.5296	-20.1094		Zm00001d010284	-	-1.4787	-1.55072		Zm00001d012269	-	-2.05827	-1.95287		Zm00001d044702	Protein SMAX1-LIKE 3	-1.37046	-1.65939		Zm00001d049579	Tyrosine--tRNA ligase 1 cytoplasmic	-1.36781		Zm00001d053868	-	-1.5145		Zm00001d005372	-	-1.42995
Zm00001d033267	bHLH-transcription factor 43	-19.5054	-21.6545	-14.4189		Zm00001d046700	NAD(P)-binding Rossmann-fold superfamily protein	-1.4749	-1.28189		Zm00001d050548	-	-2.05812	-1.94241		Zm00001d052392	-	-1.36936	-1.26018		Zm00001d027343	-	-1.36749		Zm00001d014752	-	-1.50818		Zm00001d016716	RAR1 disease resistance protein homolog1	-1.42928
Zm00001d030526	-	-19.4424	-15.8491	-17.7617		Zm00001d041995	Probable mitochondrial-processing peptidase subunit alpha-2 chloroplastic/mitochondrial	-1.47355	-1.40075		Zm00001d011770	-	-2.05618	-1.77006		Zm00001d044364	-	-1.36539	-1.63401		Zm00001d018318	Protein kinase superfamily protein with octicosapeptide/Phox/Bem1p domain	-1.3662		Zm00001d027449	-	-1.50765		Zm00001d002181	G-type lectin S-receptor-like serine/threonine-protein kinase B120	-1.42783
Zm00001d048644	NEP-interacting protein 1	-19.3968	-7.08888	-7.59033		Zm00001d010713	CPP-transcription factor 8	-1.46895	-1.56137		Zm00001d008689	-	-2.05614	-1.61888		Zm00001d032750	Zinc finger (C3HC4-type RING finger) family protein	-1.35805	-1.63759		Zm00001d051632	ARID-transcription factor 3	-1.36555		Zm00001d029506	LBD-transcription factor 5	-1.50271		Zm00001d049761	Pumilio homolog 5	-1.42771
Zm00001d029645	Putative polyol transporter 1	-19.3794	-18.8341	-13.3709		Zm00001d052268	goliath1	-1.46876	-1.38565		Zm00001d008513	-	-2.05494	-2.34262		Zm00001d015015	-	-1.35772	-1.35331		Zm00001d003031	-	-1.36406		Zm00001d022048	-	-1.49679		Zm00001d047921	LBD-transcription factor 42	-1.42251
Zm00001d038195	brassinosteroid insensitive1-associated receptor kinase 4	-19.3322	-16.0239	-13.7252		Zm00001d008248	-	-1.4674	-1.40367		Zm00001d013451	GeBP-transcription factor 5	-2.05462	-1.92949		Zm00001d026308	-	-1.3474	-1.36747		Zm00001d021719	-	-1.3632		Zm00001d037544	-	-1.49661		Zm00001d051140	NAC-transcription factor 17	-1.41934
Zm00001d026252	WRKY-transcription factor 14	-19.2822	-1.18225	-9.59459		Zm00001d021524	Protein VASCULAR ASSOCIATED DEATH 1 chloroplastic	-1.46543	-1.30413		Zm00001d004418	-	-2.0524	-1.86733		Zm00001d040386	-	-1.3457	-1.89165		Zm00001d018401	plastid transcriptionally active17	-1.36273		Zm00001d046754	-	-1.49421		Zm00001d003474	-	-1.41607
Zm00001d018981	histone1a	-19.2634	-20.7656	-20.4652		Zm00001d013669	chaperone DNA J3	-1.46335	-1.8003		Zm00001d029138	Peptidyl-tRNA hydrolase mitochondrial	-2.04717	-1.96106		Zm00001d036763	-	-1.3433	-1.30448		Zm00001d047079	G2484-1 protein	-1.35996		Zm00001d028170	Dopamine beta-monooxygenase	-1.49353		Zm00001d028366	-	-1.41402
Zm00001d018429	phosphoenolpyruvate carboxylase kinase1	-19.2575	-10.8139	-12.2228		Zm00001d046214	-	-1.46193	-1.54632		Zm00001d013389	-	-2.04323	-2.45115		Zm00001d021067	-	-1.34067	-1.49503		Zm00001d035395	-	-1.35835		Zm00001d042935	induced by phosphate starvation1	-1.49182		Zm00001d034388	aldehyde oxidase4	-1.41378
Zm00001d035717	-	-19.2215	-18.2587	-23.0428		Zm00001d040192	-	-1.4617	-1.39181		Zm00001d035990	-	-2.03979	-1.58391		Zm00001d011431	Carbohydrate-binding X8 domain superfamily protein	-1.33947	-1.3795		Zm00001d018340	Transmembrane amino acid transporter family protein	-1.35629		Zm00001d020532	-	-1.48666		Zm00001d003108	adenine phosphoribosyltransferase1	-1.41153
Zm00001d037439	phosphatidylethanolamine-binding protein11	-19.1213	-8.74829	-25.5253		Zm00001d017382	LIM-transcription factor 9	-1.45999	-1.29454		Zm00001d047109	-	-2.03587	-1.83838		Zm00001d006046	methyl binding domain111	-1.33814	-1.3985		Zm00001d014640	-	-1.35518		Zm00001d029429	S-adenosyl-L-methionine-dependent methyltransferases superfamily protein	-1.48425		Zm00001d039265	beta amylase4	-1.40885
Zm00001d039135	tie-dyed1	-19.0973	-14.0428	-5.37398		Zm00001d007577	-	-1.45336	-1.23759		Zm00001d020877	-	-2.03159	-1.48437		Zm00001d002026	Protein kinase superfamily protein	-1.33801	-1.37837		Zm00001d021779	-	-1.3545		Zm00001d011938	-	-1.47918		Zm00001d035875	Membrane protein of ER body-like protein	-1.4051
Zm00001d053703	bZIP-transcription factor 50	-19.0817	-15.009	-14.496		Zm00001d007639	-	-1.4533	-1.13663		Zm00001d048293	Mitochondrial substrate carrier family protein	-2.02854	-2.3276		Zm00001d020972	NAC-transcription factor 79	-1.33514	-1.25869		Zm00001d034676	-	-1.3536		Zm00001d053909	-	-1.47595		Zm00001d003516	-	-1.40347
Zm00001d042328	F-box protein	-18.9223	-15.0411	-9.70993		Zm00001d021947	WRKY-transcription factor 1	-1.45164	-1.22222		Zm00001d020476	Ribonuclease 3-like protein 1	-2.0263	-1.12805		Zm00001d012778	-	-1.32962	-1.48268		Zm00001d044152	-	-1.35348		Zm00001d003068	phosphoenolpyruvate carboxylase kinase4	-1.47385		Zm00001d010113	-	-1.40312
Zm00001d016408	-	-18.7655	-13.8402	-30.0181		Zm00001d016982	nitrate transporter/peptide transporter family9	-1.44658	-1.6636		Zm00001d025726	-	-2.01064	-1.93683		Zm00001d011878	tassels replace upper ears-like1	-1.3282	-1.61764		Zm00001d038897	Short-chain dehydrogenase/reductase SDRA	-1.35209		Zm00001d031925	PLATZ-transcription factor 4	-1.46858		Zm00001d033037	-	-1.40248
Zm00001d008905	Peptide-N4-(N-acetyl-beta-glucosaminyl)asparagine amidase A protein	-18.7043	-50.4653	-31.9595		Zm00001d009010	developmentally regulated plasma membrane polypeptide2	-1.44596	-1.34149		Zm00001d021595	Peptidase S16%2C lon	-2.01035	-1.83851		Zm00001d011418	-	-1.32787	-1.9506		Zm00001d021104	-	-1.35103		Zm00001d013758	-	-1.46605		Zm00001d033337	-	-1.40133
Zm00001d030963	-	-18.6645	-24.6066	-38.1263		Zm00001d035902	-	-1.44238	-1.56039		Zm00001d022044	-	-2.00182	-1.73941		Zm00001d020869	-	-1.32603	-1.777		Zm00001d021626	-	-1.34985		Zm00001d036417	-	-1.46512		Zm00001d002679	Mechanosensitive ion channel protein 6	-1.40096
Zm00001d014150	starch synthase6	-18.5763	-18.5658	-20.1922		Zm00001d012742	-	-1.44027	-1.42063		Zm00001d042588	AP2-EREBP-transcription factor 52	-1.9934	-2.71804		Zm00001d023453	-	-1.32362	-1.16419		Zm00001d017888	Calcium-dependent protein kinase 14	-1.34893		Zm00001d041580	MYB-transcription factor 118	-1.46463		Zm00001d005462	-	-1.39743
Zm00001d035079	Zea mays ARGOS5	-18.482	-24.6207	-9.52929		Zm00001d053453	phosphoenolpyruvate carboxylase3	-1.4363	-1.19997		Zm00001d006287	60S ribosomal protein L14-1	-1.99267	-2.29188		Zm00001d021315	Collagen%2C type IV%2C alpha 5	-1.32125	-1.20197		Zm00001d047426	-	-1.34829		Zm00001d043508	-	-1.46403		Zm00001d028385	-	-1.3974
Zm00001d007420	-	-18.4795	-20.2308	-13.3788		Zm00001d020780	glutathione transferase23	-1.43527	-1.17986		Zm00001d042169	-	-1.97909	-2.0677		Zm00001d028711	MAP kinase3	-1.31697	-1.19731		Zm00001d053733	Putative O-Glycosyl hydrolase superfamily protein	-1.34608		Zm00001d051062	-	-1.46298		Zm00001d048020	hemoglobin1	-1.39615
Zm00001d051511	PLATZ-transcription factor 7	-18.4622	-20.0111	-8.32504		Zm00001d029397	phospholipase D7	-1.43305	-1.21814		Zm00001d031580	RPM1-interacting protein 4	-1.9746	-1.73404		Zm00001d048522	Protein Kinase interacting protein isoform 1%3B Protein Kinase interacting protein isoform 2	-1.31597	-1.2032		Zm00001d037659	-	-1.34559		Zm00001d051980	-	-1.46146		Zm00001d008791	-	-1.39312
Zm00001d036046	Magnesium protoporphyrin IX methyltransferase chloroplastic	-18.2612	-24.3747	-15.5015		Zm00001d021062	-	-1.43026	-1.34153		Zm00001d050964	-	-1.9727	-1.5628		Zm00001d014509	-	-1.31591	-1.22036		Zm00001d025711	Whole genome shotgun sequence of line PN40024 scaffold_66.assembly12x (Fragment)	-1.3452		Zm00001d002204	-	-1.46128		Zm00001d015454	-	-1.39078
Zm00001d047820	-	-18.0946	-12.571	-14.4252		Zm00001d054075	invertase3	-1.42879	-1.39693		Zm00001d044655	-	-1.96748	-1.76598		Zm00001d027756	-	-1.3153	-1.28022		Zm00001d044042	malate dehydrogenase3	-1.34458		Zm00001d029274	guaiacol peroxidase2	-1.45883		Zm00001d019573	crs2 associated factor1	-1.38963
Zm00001d051439	C2C2-Dof-transcription factor 17	-18.0801	-22.9716	-11.1427		Zm00001d052792	Putative O-Glycosyl hydrolase superfamily protein	-1.4233	-1.90142		Zm00001d044330	MYB-related-transcription factor 6	-1.96147	-1.6941		Zm00001d043969	C2C2-GATA-transcription factor 35	-1.31494	-1.36191		Zm00001d031986	-	-1.34421		Zm00001d025413	-	-1.45663		Zm00001d025662	-	-1.38863
Zm00001d029560	RING/U-box superfamily protein	-18.0609	-12.4458	-9.67365		Zm00001d049418	-	-1.42123	-1.34421		Zm00001d020908	-	-1.95573	-2.49187		Zm00001d046719	ARID-transcription factor 10	-1.31233	-1.29544		Zm00001d019758	chlorophyllase1	-1.34375		Zm00001d006403	ATP synthase subunit beta%2C chloroplastic	-1.45483		Zm00001d005215	-	-1.3878
Zm00001d011461	-	-18.012	-17.1847	-7.03711		Zm00001d046120	-	-1.42053	-2.22769		Zm00001d010493	F-box domain containing protein	-1.95517	-1.55095		Zm00001d006873	-	-1.30962	-1.32977		Zm00001d023570	-	-1.34115		Zm00001d024467	-	-1.45272		Zm00001d017173	-	-1.38688
Zm00001d020042	-	-17.9225	-20.366	-7.60457		Zm00001d000152	-	-1.42044	-1.41533		Zm00001d010402	-	-1.95294	-2.22942		Zm00001d022009	-	-1.30947	-1.1756		Zm00001d043238	Peroxidase 56	-1.3411		Zm00001d046973	-	-1.45238		Zm00001d043483	-	-1.38606
Zm00001d020861	xerico2	-17.861	-17.3853	-8.32213		Zm00001d050393	ATP-dependent Clp protease adapter protein CLPS1 chloroplastic	-1.4171	-1.19602		Zm00001d053874	Mediator of RNA polymerase II transcription subunit 17	-1.95271	-1.82583		Zm00001d044517	Ribonuclease P protein subunit P38-related	-1.30717	-1.21644		Zm00001d020684	-	-1.34055		Zm00001d019522	-	-1.451		Zm00001d041715	-	-1.38493
Zm00001d027488	glyceraldehyde phosphate dehydrogenase B1	-17.8094	-16.9928	-16.285		Zm00001d012043	-	-1.41442	-1.16651		Zm00001d044447	Carbon catabolite repressor protein 4 homolog 6	-1.94414	-1.50747		Zm00001d036870	-	-1.30611	-1.22692		Zm00001d036925	Protein kinase Kelch repeat:Kelch	-1.34011		Zm00001d038610	S-adenosyl-L-methionine-dependent methyltransferases superfamily protein	-1.45027		Zm00001d044043	-	-1.3826
Zm00001d000020	-	-17.6537	-19.6224	-15.7082		Zm00001d042887	-	-1.41293	-1.20352		Zm00001d019953	-	-1.9422	-1.66508		Zm00001d007595	-	-1.30306	-1.23524		Zm00001d006588	Protein THYLAKOID FORMATION 1 chloroplastic	-1.33964		Zm00001d021268	Homeobox-transcription factor 128	-1.44554		Zm00001d003311	dioxygenase for auxin oxidation1	-1.37917
Zm00001d035337	vitamin C biosynthesis homolog 2	-17.6133	-12.7778	-20.5661		Zm00001d026335	autophagy8b	-1.41291	-1.26527		Zm00001d044425	Os01g0606100 protein	-1.94168	-1.54354		Zm00001d051424	Probable serine/threonine-protein kinase Cx32 chloroplastic	-1.30162	-1.32266		Zm00001d042997	-	-1.33917		Zm00001d029356	benzoxazinone synthesis11	-1.44235		Zm00001d031522	ARF-transcription factor 1	-1.37652
Zm00001d013814	-	-17.5844	-20.3953	-11.3251		Zm00001d043767	D-cysteine desulfhydrase 2 mitochondrial	-1.41061	-1.2773		Zm00001d020023	Two-pore potassium channel 3	-1.93955	-1.59785		Zm00001d017427	yellow stripe-like transporter2	-1.30153	-1.37625		Zm00001d036262	-	-1.3373		Zm00001d028827	-	-1.44144		Zm00001d044335	-	-1.37523
Zm00001d046277	ABC transporter G family member 29	-17.5075	-14.7621	-19.1222		Zm00001d013827	MYB-related-transcription factor 99	-1.40979	-1.48043		Zm00001d049651	Zinc finger protein CONSTANS-LIKE 7	-1.9387	-1.3618		Zm00001d018749	Formin-like protein 18	-1.30145	-1.17032		Zm00001d004305	phosphate transporter protein13	-1.33684		Zm00001d054078	-	-1.44039		Zm00001d036780	-	-1.37327
Zm00001d009481	-	-17.4894	-16.9576	-12.7941		Zm00001d017495	-	-1.40934	-1.1768		Zm00001d007032	-	-1.93551	-1.1612		Zm00001d021470	glutathione transferase16	-1.29727	-1.32118		Zm00001d042146	hexokinase4	-1.33656		Zm00001d040823	Cysteine-rich receptor-like protein kinase 10	-1.43993		Zm00001d004725	Root cap-specific protein	-1.37145
Zm00001d014317	-	-17.3848	-20.5115	-10.7161		Zm00001d034313	Reticulon-like protein B8	-1.40585	-1.2989		Zm00001d012800	-	-1.93303	-1.62289		Zm00001d028901	high chlorophyll fluorescence3	-1.29652	-1.38366		Zm00001d007904	Ubiquitin carboxyl-terminal hydrolase 13	-1.33638		Zm00001d031292	Late embryogenesis abundant (LEA) hydroxyproline-rich glycoprotein family	-1.43919		Zm00001d018512	-	-1.36995
Zm00001d026248	Putative RING zinc finger domain superfamily protein isoform 1%3B Putative RING zinc finger domain superfamily protein isoform 2	-17.3508	-12.4289	-11.3282		Zm00001d025059	Germin-like protein subfamily 1 member 8	-1.40249	-1.30624		Zm00001d044176	-	-1.92952	-1.4315		Zm00001d023635	-	-1.29368	-1.43619		Zm00001d002663	lazarus ortholog9	-1.33531		Zm00001d041255	-	-1.43796		Zm00001d010129	-	-1.3697
Zm00001d012138	Protein NRT1/ PTR FAMILY 8.1	-17.3326	-14.8949	-16.1942		Zm00001d049926	Gibberellin 20 oxidase 2	-1.40198	-1.19113		Zm00001d004018	-	-1.92084	-1.59317		Zm00001d019793	SBP-transcription factor 4	-1.29357	-1.68339		Zm00001d016834	-	-1.33481		Zm00001d001833	-	-1.43373		Zm00001d016659	-	-1.36953
Zm00001d035135	Photosystem II core complex protein psbY%3B Photosystem II core complex proteins psbY	-17.3193	-16.4768	-11.1752		Zm00001d035183	reaction to X. oryzae1	-1.40179	-1.15416		Zm00001d035762	-	-1.91908	-2.58108		Zm00001d002106	-	-1.29095	-1.30684		Zm00001d010009	ribosomal protein L17a	-1.33465		Zm00001d005685	RING-H2 finger protein ATL46	-1.43158		Zm00001d011666	calcium dependent protein kinase21	-1.3686
Zm00001d036475	ABC1 family protein	-17.2876	-15.5912	-8.60946		Zm00001d019816	-	-1.40158	-1.381		Zm00001d018821	RNA-binding protein CP33 chloroplastic	-1.91741	-1.44041		Zm00001d042472	GRAS-transcription factor 7	-1.28974	-1.19891		Zm00001d019397	Tetratricopeptide repeat (TPR)-like superfamily protein	-1.33411		Zm00001d006646	-	-1.42679		Zm00001d009930	Protein ABCI12 chloroplastic	-1.36859
Zm00001d045188	Putative cytochrome P450 superfamily protein	-17.255	-15.7241	-7.18048		Zm00001d050047	-	-1.40074	-1.15871		Zm00001d016861	Alfin-like-transcription factor 2	-1.91533	-2.07868		Zm00001d015131	-	-1.28947	-1.20867		Zm00001d049152	pep-related development arrested1 homolog	-1.33337		Zm00001d012566	-	-1.42621		Zm00001d016807	-	-1.36412
Zm00001d011881	GRAS-transcription factor 2	-17.2457	-13.8991	-14.9534		Zm00001d005624	Delta(8)-fatty-acid desaturase 2	-1.40062	-1.26241		Zm00001d038923	receptor for activated C kinase1	-1.90825	-1.91688		Zm00001d012440	-	-1.28752	-1.26325		Zm00001d006746	-	-1.33278		Zm00001d003984	-	-1.42427		Zm00001d052172	EF hand family protein	-1.3632
Zm00001d027486	barley mlo defense gene homolog1	-17.2243	-21.3727	-16.9257		Zm00001d024798	-	-1.39468	-1.45136		Zm00001d018725	-	-1.90313	-1.81149		Zm00001d011119	-	-1.28701	-1.29536		Zm00001d042084	Villin-2	-1.33256		Zm00001d021654	-	-1.42372		Zm00001d029577	auxin amido synthetase1	-1.36118
Zm00001d041103	-	-17.2173	-10.0202	-8.52534		Zm00001d035528	-	-1.39152	-1.48341		Zm00001d048598	-	-1.89748	-1.54559		Zm00001d042651	Chloride channel protein	-1.28633	-1.23027		Zm00001d016303	-	-1.33177		Zm00001d003049	Casein kinase 1-like protein 6	-1.42368		Zm00001d003836	Trihelix-transcription factor 26	-1.35969
Zm00001d051093	LRR receptor-like serine/threonine-protein kinase EFR	-17.2093	-12.6677	-9.53277		Zm00001d019166	EM binding protein1 homologue	-1.39148	-1.17623		Zm00001d039365	-	-1.89441	-2.09202		Zm00001d007849	-	-1.28576	-1.23066		Zm00001d049645	TCP-transcription factor 39	-1.33146		Zm00001d037745	-	-1.42319		Zm00001d022367	Beta-glucosidase 44	-1.35953
Zm00001d013184	-	-17.0816	-12.4062	-12.7474		Zm00001d011486	CTP synthase family protein	-1.38774	-1.46906		Zm00001d041774	Zea mays ARGOS9	-1.89397	-1.41078		Zm00001d008875	Protein kinase superfamily protein	-1.28458	-1.18181		Zm00001d039343	-	-1.33133		Zm00001d005909	-	-1.42285		Zm00001d014489	Putative beta-glucosidase 41	-1.35779
Zm00001d053327	Galactoside 2-alpha-L-fucosyltransferase	-17.0197	-19.2086	-15.5851		Zm00001d020366	-	-1.38766	-1.38961		Zm00001d042535	selenoprotein1	-1.89299	-1.89205		Zm00001d044620	DCD (Development and Cell Death) domain protein	-1.28346	-1.14788		Zm00001d005846	-	-1.33132		Zm00001d018325	alpha/beta-Hydrolases superfamily protein	-1.41979		Zm00001d033428	-	-1.35744
Zm00001d017642	MYB-related-transcription factor 52	-16.9677	-12.8627	-14.3617		Zm00001d015671	Homeobox-transcription factor 27	-1.38727	-1.70004		Zm00001d014804	Eukaryotic aspartyl protease family protein	-1.89291	-2.4884		Zm00001d037240	glutathione dehydroascorbate reductase4	-1.28144	-1.89074		Zm00001d028214	-	-1.33069		Zm00001d040500	bZIP-transcription factor 42	-1.41911		Zm00001d035647	-	-1.35046
Zm00001d051410	-	-16.9037	-25.8857	-18.7951		Zm00001d053305	-	-1.38633	-1.32638		Zm00001d037894	dehydrin1	-1.89203	-1.73743		Zm00001d006623	-	-1.2809	-1.34761		Zm00001d049929	Dihydroxy-acid dehydratase chloroplastic	-1.33021		Zm00001d051850	Peptidase S24/S26A/S26B/S26C family protein	-1.40828		Zm00001d007078	-	-1.34851
Zm00001d019045	Histone H2A	-16.7344	-13.7751	-18.5013		Zm00001d012385	-	-1.38273	-1.20679		Zm00001d013329	Alba DNA/RNA-binding protein	-1.89017	-1.84184		Zm00001d002432	Protein BREVIS RADIX	-1.27918	-1.171		Zm00001d029290	Cytochrome P450 CYP709H1	-1.3299		Zm00001d041568	-	-1.40719		Zm00001d028252	Caleosin	-1.34541
Zm00001d036737	-	-16.6647	-13.7278	-8.26908		Zm00001d017935	zinc ion binding	-1.38144	-2.2887		Zm00001d005312	-	-1.88872	-1.89373		Zm00001d005304	-	-1.27898	-1.2296		Zm00001d046352	-	-1.32934		Zm00001d011515	MYB-related-transcription factor 115	-1.40559		Zm00001d045913	-	-1.3449
Zm00001d013551	glycine-rich protein	-16.6428	-13.7104	-17.0784		Zm00001d033646	-	-1.37636	-1.90012		Zm00001d005912	-	-1.885	-1.62611		Zm00001d049687	NAC-transcription factor 105	-1.27864	-1.30226		Zm00001d013752	-	-1.32883		Zm00001d046919	-	-1.40155		Zm00001d045387	fatty acyl-ACP thioesterase2	-1.3447
Zm00001d040837	Glutaredoxin-C13	-16.6302	-13.8728	-11.0172		Zm00001d016975	-	-1.37486	-1.37934		Zm00001d052182	-	-1.88408	-1.71621		Zm00001d030216	-	-1.2776	-1.30726		Zm00001d043182	cytidine methyl kinase1	-1.32788		Zm00001d032022	-	-1.3983		Zm00001d016173	-	-1.34443
Zm00001d009186	-	-16.5861	-15.9952	-16.0723		Zm00001d047203	-	-1.3724	-1.36228		Zm00001d044615	ribosomal protein L10 homolog	-1.88071	-2.20497		Zm00001d031161	-	-1.27559	-1.32457		Zm00001d033977	Methyltransferase small domain	-1.32637		Zm00001d002739	Polyketide cyclase/dehydrase and lipid transport superfamily protein	-1.39786		Zm00001d010535	monofunctional riboflavin biosynthesis proteinA3	-1.34377
Zm00001d026690	SnRK2 serine threonine kinase5	-16.525	-16.8709	-12.2159		Zm00001d000240	-	-1.37155	-1.34499		Zm00001d006883	Calmodulin binding protein	-1.87943	-1.65735		Zm00001d043399	-	-1.27334	-1.3253		Zm00001d044255	Ribosomal protein L34	-1.32571		Zm00001d008230	-	-1.39561		Zm00001d052239	-	-1.34005
Zm00001d032955	-	-16.2969	-16.4408	-4.99826		Zm00001d037756	zinc-regulated, iron-regulated transporter-like protein7	-1.37107	-1.2386		Zm00001d035048	-	-1.87735	-2.25107		Zm00001d044476	-	-1.27064	-1.48874		Zm00001d031988	Transmembrane 9 superfamily member 9	-1.32536		Zm00001d012932	-	-1.39383		Zm00001d051056	-	-1.33895
Zm00001d029736	Homeobox-transcription factor 100	-16.2412	-16.1415	-15.8437		Zm00001d014623	AAA-ATPase ASD mitochondrial	-1.36877	-1.12877		Zm00001d024454	-	-1.87471	-1.65773		Zm00001d023740	math-btb22	-1.26908	-1.19701		Zm00001d021436	-	-1.32417		Zm00001d025704	-	-1.3929		Zm00001d024857	discordia1	-1.33599
Zm00001d005279	Peroxidase 73	-16.2362	-18.0524	-14.8692		Zm00001d043160	Stomatal closure-related actin-binding protein 1	-1.36693	-1.45069		Zm00001d042996	2-oxoglutarate (2OG) and Fe(II)-dependent oxygenase superfamily protein	-1.87457	-1.45466		Zm00001d049721	bHLH-transcription factor 52	-1.26891	-1.30445		Zm00001d035095	-	-1.32412		Zm00001d035474	-	-1.38917		Zm00001d047895	-	-1.33507
Zm00001d043450	VQ motif-transcription factor20	-16.1837	-15.9395	-14.9483		Zm00001d051561	-	-1.36529	-1.34559		Zm00001d039468	Grx_A2-glutaredoxin subgroup III	-1.87323	-1.64015		Zm00001d050329	NPK1-related protein kinase 2	-1.26495	-1.27459		Zm00001d002020	-	-1.32325		Zm00001d020535	-	-1.38858		Zm00001d004728	glycine rich protein4	-1.33434
Zm00001d006231	PLC-like phosphodiesterases superfamily protein	-16.1684	-13.3315	-18.6953		Zm00001d017250	-	-1.36488	-1.45941		Zm00001d035319	-	-1.87261	-1.69184		Zm00001d027541	-	-1.26399	-1.25426		Zm00001d018502	Protein kinase superfamily protein	-1.32322		Zm00001d008396	-	-1.38679		Zm00001d012428	-	-1.33171
Zm00001d009508	DUF1639 family protein	-16.1357	-17.9479	-15.0129		Zm00001d033434	-	-1.3644	-1.61987		Zm00001d013060	FHA-transcription factor 11	-1.87072	-1.57959		Zm00001d032994	Probable mannan synthase 7	-1.26243	-1.39561		Zm00001d041915	Helicase	-1.32235		Zm00001d009928	Mog1/PsbP/DUF1795-like photosystem II reaction center PsbP family protein	-1.38646		Zm00001d037739	-	-1.33021
Zm00001d023477	-	-15.9948	-18.5644	-6.11216		Zm00001d021497	actin depolymerizing factor1	-1.36432	-1.38456		Zm00001d053750	-	-1.8689	-1.68026		Zm00001d038240	hyperosmolality-gated calcium-permeable channels4	-1.26241	-1.21304		Zm00001d019006	-	-1.31894		Zm00001d015338	OSJNBa0058K23.8 protein; protein	-1.38632		Zm00001d004791	TCP-transcription factor 41	-1.33021
Zm00001d012367	-	-15.9857	-10.585	-11.6484		Zm00001d040155	-	-1.36418	-1.30387		Zm00001d045649	Ribonucleoside-diphosphate reductase small chain	-1.86871	-1.72019		Zm00001d012392	-	-1.2622	-1.29457		Zm00001d018070	-	-1.31822		Zm00001d041404	pectin methylesterase inhibitor22	-1.3837		Zm00001d034404	-	-1.32798
Zm00001d027387	-	-15.9679	-36.6283	-8.05703		Zm00001d053827	-	-1.36414	-1.18957		Zm00001d038079	-	-1.86832	-1.60355		Zm00001d046779	-	-1.26101	-1.21737		Zm00001d046447	-	-1.31712		Zm00001d014078	-	-1.3783		Zm00001d000016	-	-1.32769
Zm00001d026331	-	-15.9344	-15.3498	-14.5323		Zm00001d019472	-	-1.36347	-1.29243		Zm00001d015705	-	-1.85694	-1.58176		Zm00001d007168	OVATE-transcription factor 12	-1.25957	-1.22778		Zm00001d012965	zinc knuckle (CCHC-type) family protein	-1.31689		Zm00001d023720	-	-1.37551		Zm00001d026444	-	-1.32354
Zm00001d006475	-	-15.9087	-21.5869	-14.2951		Zm00001d008620	Metallothionein-like protein 2A	-1.36343	-1.59736		Zm00001d012962	-	-1.85208	-1.3325		Zm00001d033891	-	-1.25937	-1.18454		Zm00001d009762	-	-1.31631		Zm00001d037840	-	-1.37547		Zm00001d034947	MYB-related-transcription factor 95	-1.32322
Zm00001d043780	threonine synthase1	-15.9069	-15.6067	-9.64221		Zm00001d015423	-	-1.36241	-1.39783		Zm00001d002562	ABI3-VP1-transcription factor 12	-1.84845	-1.86067		Zm00001d042800	-	-1.2577	-1.12104		Zm00001d053765	vacuolar proton pump3	-1.31576		Zm00001d010719	-	-1.3741		Zm00001d048235	-	-1.32306
Zm00001d023601	-	-15.8457	-11.6162	-8.00887		Zm00001d047812	Oxysterol-binding protein-related protein 3B	-1.36114	-1.35322		Zm00001d026025	-	-1.84369	-2.32144		Zm00001d038908	Lipid phosphate phosphatase 2	-1.25498	-1.17811		Zm00001d006108	hydroxyproline-rich glycoprotein family protein	-1.31456		Zm00001d035092	-	-1.37385		Zm00001d028125	UPF0496 protein At3g28300	-1.32233
Zm00001d037477	Calmodulin-like protein 2	-15.7648	-12.8543	-9.55342		Zm00001d043404	-	-1.35927	-1.26966		Zm00001d041180	-	-1.84356	-1.47454		Zm00001d028879	bZIP-transcription factor 24	-1.2548	-1.31394		Zm00001d004848	-	-1.31407		Zm00001d038925	-	-1.37324		Zm00001d023286	ZF-HD-transcription factor 10	-1.32087
Zm00001d008721	Adenine nucleotide alpha hydrolases-like superfamily protein	-15.7512	-16.4901	-12.2286		Zm00001d035157	Lysine histidine transporter 2	-1.35891	-1.69986		Zm00001d042519	Pentatricopeptide repeat-containing protein	-1.83996	-1.19143		Zm00001d008621	-	-1.2534	-1.26162		Zm00001d036447	-	-1.3133		Zm00001d041596	glycerol-3-phosphate acyltransferase6	-1.37192		Zm00001d051590	set domain gene117	-1.32083
Zm00001d035002	ferredoxin5	-15.6579	-18.6145	-17.9408		Zm00001d042642	-	-1.35881	-1.43358		Zm00001d034808	30S ribosomal protein S6 alpha chloroplastic	-1.83039	-1.37777		Zm00001d023304	-	-1.25246	-1.32056		Zm00001d003192	-	-1.31263		Zm00001d011078	-	-1.36943		Zm00001d022108	-	-1.32038
Zm00001d048523	-	-15.604	-14.9855	-15.7229		Zm00001d009634	-	-1.35837	-1.48209		Zm00001d051582	-	-1.8279	-1.4898		Zm00001d030247	-	-1.25106	-1.44244		Zm00001d013548	Tetratricopeptide repeat (TPR)-like superfamily protein	-1.31222		Zm00001d033024	Tyrosine decarboxylase 1	-1.36829		Zm00001d049872	-	-1.32035
Zm00001d046927	-	-15.5494	-16.9383	-9.05885		Zm00001d052307	-	-1.35736	-1.36701		Zm00001d016980	-	-1.82048	-1.8459		Zm00001d051542	DNA topoisomerase 2	-1.25089	-1.19595		Zm00001d049136	-	-1.31094		Zm00001d027340	-	-1.36809		Zm00001d050604	-	-1.31917
Zm00001d046378	-	-15.5324	-10.0682	-10.5506		Zm00001d025010	-	-1.35502	-1.31798		Zm00001d049011	-	-1.81591	-1.92082		Zm00001d052906	Putative lectin-domain receptor-like protein kinase family protein	-1.24662	-1.24155		Zm00001d019330	-	-1.31048		Zm00001d014282	-	-1.36805		Zm00001d028651	-	-1.31707
Zm00001d017147	double B-box zinc finger protein6	-15.4958	-11.493	-15.3066		Zm00001d003675	-	-1.3543	-1.2794		Zm00001d050320	HXXXD-type acyl-transferase family protein	-1.81504	-1.46835		Zm00001d044580	-	-1.24652	-1.20126		Zm00001d027839	-	-1.31036		Zm00001d034564	alkaline galactosidase4	-1.36635		Zm00001d016155	Putative callose synthase 8	-1.31383
Zm00001d012088	-	-15.4304	-9.60496	-13.0888		Zm00001d047600	-	-1.35408	-1.36639		Zm00001d048198	-	-1.81488	-2.0934		Zm00001d040571	SBP-transcription factor 24	-1.24584	-1.33035		Zm00001d021236	outer cell layer3	-1.30971		Zm00001d017167	-	-1.36562		Zm00001d015527	-	-1.31358
Zm00001d052174	cyclin-dependent kinase inhibitor6	-15.3807	-14.8865	-13.1863		Zm00001d025262	-	-1.35197	-1.48217		Zm00001d017967	ATP-dependent RNA helicase DEAH13	-1.7976	-1.49587		Zm00001d053607	-	-1.24496	-1.16441		Zm00001d030251	-	-1.30923		Zm00001d018162	Cytochrome b6-f complex subunit 4	-1.36432		Zm00001d017536	Major facilitator superfamily protein	-1.31184
Zm00001d031971	-	-15.3122	-7.77705	-20.4813		Zm00001d012281	-	-1.34944	-1.28995		Zm00001d051072	-	-1.79721	-2.06438		Zm00001d044031	-	-1.24377	-1.12732		Zm00001d040617	-	-1.30668		Zm00001d032152	cinnamoyl CoA reductase1	-1.36377		Zm00001d049630	Galactose oxidase/kelch repeat superfamily protein	-1.30958
Zm00001d009927	oxidoreductase 2OG-Fe(II) oxygenase family protein	-15.3074	-12.7655	-13.2298		Zm00001d045261	starch synthase I	-1.3485	-1.18326		Zm00001d034373	-	-1.79569	-1.34449		Zm00001d045785	Leucine-rich repeat receptor-like serine/threonine/tyrosine-protein kinase SOBIR1	-1.24366	-1.20642		Zm00001d039918	-	-1.30646		Zm00001d047601	-	-1.36371		Zm00001d014497	-	-1.30856
Zm00001d009193	C2C2-GATA-transcription factor 2	-15.2861	-21.3056	-14.8246		Zm00001d005837	-	-1.34585	-1.28096		Zm00001d008597	Protein DAMAGED DNA-BINDING 2	-1.79536	-2.01713		Zm00001d048294	-	-1.24164	-1.63982		Zm00001d038933	-	-1.30504		Zm00001d052234	-	-1.36207		Zm00001d029955	Phospholipase A1-Ibeta2 chloroplastic	-1.30779
Zm00001d051172	ARF-transcription factor 15	-15.227	-21.2609	-13.8359		Zm00001d002857	-	-1.34479	-1.36757		Zm00001d012824	-	-1.79496	-1.56742		Zm00001d017992	-	-1.24146	-1.26478		Zm00001d012469	-	-1.30459		Zm00001d031460	-	-1.361		Zm00001d049075	-	-1.30668
Zm00001d013261	Cysteine protease 1	-15.1885	-13.1286	-32.3511		Zm00001d023987	-	-1.34387	-1.43725		Zm00001d026665	-	-1.79287	-1.4704		Zm00001d039283	glutamic acid- and lysine-rich1	-1.24022	-1.4057		Zm00001d015870	Acetamidase/Formamidase family protein	-1.30406		Zm00001d014569	heavy metal ATPase1	-1.35948		Zm00001d040798	thiamin diphosphokinase1	-1.30235
Zm00001d014781	-	-14.9864	-13.2793	-9.20586		Zm00001d044713	-	-1.34348	-1.20417		Zm00001d015163	-	-1.78411	-1.56718		Zm00001d004387	-	-1.23958	-1.61925		Zm00001d032116	-	-1.30385		Zm00001d007184	-	-1.35929		Zm00001d011036	-	-1.30222
Zm00001d004342	Natterin-4	-14.9563	-35.3449	-21.4893		Zm00001d010309	SBP-transcription factor 11	-1.34217	-1.20249		Zm00001d053525	-	-1.78391	-1.53014		Zm00001d013041	cytochrome b-c1 complex subunit 7	-1.23613	-1.2041		Zm00001d028024	-	-1.30334		Zm00001d002122	-	-1.35832		Zm00001d017316	-	-1.3022
Zm00001d050222	-	-14.9134	-13.4448	-11.1802		Zm00001d029676	-	-1.33955	-2.4815		Zm00001d006561	-	-1.78375	-1.79707		Zm00001d000390	-	-1.2356	-1.20093		Zm00001d004982	Noc2p family	-1.30197		Zm00001d024462	-	-1.35779		Zm00001d027300	-	-1.30031
Zm00001d010821	starch synthase4	-14.9131	-15.5356	-15.3891		Zm00001d052829	-	-1.33703	-1.20427		Zm00001d038879	-	-1.78039	-1.95715		Zm00001d042528	Chromatin assembly factor 1 subunit FAS1	-1.23354	-1.50729		Zm00001d041437	-	-1.30167		Zm00001d002036	-	-1.35537		Zm00001d019901	-	-1.3001
Zm00001d039415	Lecithin-cholesterol acyltransferase-like 1	-14.8884	-15.5916	-10.4727		Zm00001d049746	-	-1.33647	-1.80618		Zm00001d042317	-	-1.77958	-2.1685		Zm00001d010676	AP2-EREBP-transcription factor 93	-1.23102	-1.14005		Zm00001d049736	PHD-transcription factor 13	-1.30126		Zm00001d053016	calcium dependent protein kinase6	-1.35431		Zm00001d047770	Expressed protein; protein	-1.29916
Zm00001d009372	WAT1-related protein	-14.8169	-11.7896	-24.0722		Zm00001d045381	-	-1.33502	-1.38162		Zm00001d038465	Major facilitator superfamily protein	-1.77561	-1.40693		Zm00001d004754	-	-1.23007	-1.16212		Zm00001d013629	-	-1.30091		Zm00001d003124	-	-1.35213		Zm00001d049709	-	-1.29745
Zm00001d018200	SAUR12-auxin-responsive SAUR family member	-14.7808	-20.798	-10.1664		Zm00001d032430	putative organelle permease1	-1.33426	-1.22946		Zm00001d021754	-	-1.77455	-1.9106		Zm00001d016281	-	-1.22988	-1.1817		Zm00001d025551	-	-1.2999		Zm00001d032132	-	-1.35144		Zm00001d014378	30-kDa cleavage and polyadenylation specificity factor 30	-1.29701
Zm00001d022326	-	-14.6843	-12.2377	-9.29792		Zm00001d037781	DNA replication licensing factor MCM6	-1.33237	-1.34087		Zm00001d009211	GTP-binding protein SAR1A	-1.77384	-1.67201		Zm00001d047346	OVATE-transcription factor 37	-1.22767	-1.27317		Zm00001d006585	MYB-transcription factor 141	-1.29851		Zm00001d025538	-	-1.34866		Zm00001d029755	-	-1.29593
Zm00001d026603	Mg chelatase subunit H 1	-14.6539	-20.6733	-10.3444		Zm00001d052076	Tetraspanin-2	-1.3299	-1.3685		Zm00001d044750	-	-1.77072	-1.51258		Zm00001d034995	DUF679 domain membrane protein 7	-1.22657	-1.36887		Zm00001d031178	-	-1.2978		Zm00001d012663	-	-1.34859		Zm00001d032311	trehalose-6-phosphate synthase4	-1.29531
Zm00001d044117	MYB-related-transcription factor 41	-14.5283	-8.97228	-5.97094		Zm00001d002783	-	-1.32781	-1.70526		Zm00001d015085	-	-1.77066	-1.57881		Zm00001d029230	-	-1.22637	-1.19825		Zm00001d002431	-	-1.29587		Zm00001d007616	Patatin-like protein 2	-1.34732		Zm00001d040202	SNF7 family protein	-1.29462
Zm00001d032527	hydroxycinnamoyltransferase13	-14.421	-8.71103	-13.3593		Zm00001d014773	calcium dependent protein kinase1	-1.3274	-1.46097		Zm00001d031439	-	-1.76894	-1.54152		Zm00001d005148	-	-1.22537	-1.19959		Zm00001d039103	-	-1.29492		Zm00001d048372	Glutamyl-tRNA synthetase%2C cytoplasmic	-1.34673		Zm00001d036738	-	-1.29457
Zm00001d048540	Phosphatidylinositol N-acetyglucosaminlytransferase subunit P-related	-14.4154	-21.5297	-18.2342		Zm00001d029427	-	-1.32699	-1.26986		Zm00001d036420	-	-1.76639	-1.98493		Zm00001d007820	Plant-specific domain TIGR01615 family protein	-1.22518	-1.3889		Zm00001d027697	-	-1.29445		Zm00001d034736	chloroplast protein synthesis1	-1.34597		Zm00001d026050	GRAS-transcription factor 22	-1.2944
Zm00001d024546	late hypocotyl elongation protein ortholog1	-14.3057	-10.8284	-11.139		Zm00001d033463	-	-1.32448	-1.43857		Zm00001d035587	-	-1.7639	-1.86793		Zm00001d045967	-	-1.22398	-1.40186		Zm00001d018292	-	-1.2921		Zm00001d036392	bZIP-transcription factor 15	-1.34417		Zm00001d040279	topless-related1	-1.28729
Zm00001d022510	-	-14.2899	-20.0282	-14.6095		Zm00001d038867	Cytosolic ascorbate peroxidase5	-1.32234	-1.31158		Zm00001d018098	amidase3	-1.76276	-1.82479		Zm00001d034689	-	-1.22392	-1.25534		Zm00001d049833	-	-1.29138		Zm00001d025703	ABC transporter B family member 15	-1.34327		Zm00001d048008	U-box domain-containing protein 31	-1.28385
Zm00001d030850	-	-14.2286	-14.1596	-7.95422		Zm00001d011570	RING/U-box superfamily protein	-1.32169	-1.14915		Zm00001d052423	GTP-binding protein BRASSINAZOLE INSENSITIVE PALE GREEN 2 chloroplastic	-1.76185	-1.4214		Zm00001d043192	-	-1.21988	-1.40772		Zm00001d052744	-	-1.29033		Zm00001d011762	-	-1.34287		Zm00001d007778	-	-1.28055
Zm00001d005146	-	-14.2097	-17.1038	-27.2071		Zm00001d013296	-	-1.32154	-1.24257		Zm00001d006461	-	-1.75991	-1.93347		Zm00001d030256	-	-1.21895	-1.56804		Zm00001d051061	-	-1.28988		Zm00001d053907	-	-1.34255		Zm00001d037950	target of rapamycin1	-1.2803
Zm00001d050107	12-oxo-phytodienoic acid reductase8	-14.1891	-11.5701	-11.6714		Zm00001d039866	Triosephosphate isomerase	-1.31698	-1.18845		Zm00001d032505	-	-1.75772	-1.56613		Zm00001d031825	-	-1.21886	-1.59722		Zm00001d002573	GRAS-transcription factor 52	-1.28968		Zm00001d037203	-	-1.34099		Zm00001d019922	r-interacting factor1	-1.27958
Zm00001d027809	Pollenless3	-14.1876	-13.0475	-9.12938		Zm00001d050567	acetolactate synthase1	-1.31599	-1.47475		Zm00001d017863	Protein-tyrosine-phosphatase IBR5	-1.75707	-1.79463		Zm00001d020064	-	-1.21859	-1.39188		Zm00001d011243	-	-1.2895		Zm00001d043047	alpha expansin1	-1.33949		Zm00001d009750	-	-1.2777
Zm00001d044925	-	-14.1626	-9.99863	-15.7678		Zm00001d002018	-	-1.31566	-1.38107		Zm00001d006373	-	-1.75316	-2.12688		Zm00001d051496	-	-1.21731	-1.25201		Zm00001d032753	-	-1.2879		Zm00001d004452	OSIGBa0147B06.5 protein	-1.33877		Zm00001d017789	-	-1.27726
Zm00001d018822	Core-2/I-branching beta-16-N-acetylglucosaminyltransferase family protein	-14.1396	-8.61913	-9.43513		Zm00001d047501	Blue-light photoreceptor PHR2	-1.31554	-1.23664		Zm00001d033214	-	-1.75261	-1.61304		Zm00001d035024	-	-1.21698	-1.15346		Zm00001d018058	-	-1.28739		Zm00001d042572	-	-1.33864		Zm00001d005981	Probable galacturonosyltransferase 4	-1.27607
Zm00001d013655	nicotianamine synthase 4	-14.1247	-11.5141	-11.5362		Zm00001d022535	-	-1.31387	-1.6803		Zm00001d021358	-	-1.74968	-1.42441		Zm00001d020526	-	-1.21595	-1.18206		Zm00001d006032	-	-1.28662		Zm00001d047025	PLATZ-transcription factor 13	-1.33732		Zm00001d053541	Putative FYVE zinc finger containing actin-binding-domain protein family	-1.27401
Zm00001d052518	Pollen Ole e 1 allergen and extensin family protein	-14.0862	-21.1788	-15.0198		Zm00001d011315	ABC transporter G family member 40	-1.31341	-1.4028		Zm00001d051948	-	-1.74536	-1.57148		Zm00001d053250	-	-1.21575	-1.2192		Zm00001d020291	-	-1.28623		Zm00001d038835	rbcl rna s1-binding domain protein2	-1.33596		Zm00001d042649	-	-1.27382
Zm00001d014160	-	-14.0694	-11.7137	-10.6941		Zm00001d043239	autophagy18f	-1.31176	-1.24002		Zm00001d002789	Pentatricopeptide repeat-containing protein	-1.74229	-1.55074		Zm00001d018189	Major facilitator superfamily protein	-1.21435	-1.24257		Zm00001d003227	Tetratricopeptide repeat (TPR)-like superfamily protein	-1.28562		Zm00001d033447	globulin1	-1.33312		Zm00001d044018	Probable plastid-lipid-associated protein 14 chloroplastic	-1.27227
Zm00001d041853	myb transcription factor8	-14.0555	-18.8146	-17.805		Zm00001d025415	-	-1.31003	-1.17311		Zm00001d015120	RuvB-like protein 1	-1.74034	-1.54489		Zm00001d052437	-	-1.21421	-1.2557		Zm00001d020447	-	-1.285		Zm00001d016531	-	-1.33307		Zm00001d049607	-	-1.27203
Zm00001d037097	-	-14.0264	-9.77645	-27.6906		Zm00001d028810	-	-1.30938	-1.40814		Zm00001d020542	-	-1.74007	-1.47172		Zm00001d042637	-	-1.21273	-1.39279		Zm00001d052219	-	-1.28484		Zm00001d044630	Suppressor of mec-8 and unc-52 protein homolog 2	-1.33284		Zm00001d032359	-	-1.26977
Zm00001d002075	AP2-EREBP-transcription factor 197	-14.0255	-15.2833	-9.95412		Zm00001d020424	mismatch binding protein Mus3	-1.30873	-1.3593		Zm00001d006898	-	-1.7394	-2.13425		Zm00001d044119	-	-1.21177	-1.1277		Zm00001d017867	-	-1.28443		Zm00001d010202	Phosphoribosylanthranilate transferase%2C mRNA	-1.33156		Zm00001d049357	-	-1.2694
Zm00001d037160	Nodulin protein	-14.0235	-19.5136	-40.7465		Zm00001d015706	-	-1.30742	-1.22222		Zm00001d031395	Protein kinase superfamily protein	-1.73378	-1.92421		Zm00001d034925	anthocyanin acyltransferase1	-1.2095	-1.40131		Zm00001d023753	-	-1.28384		Zm00001d048682	GRAS-transcription factor 82	-1.33153		Zm00001d019553	-	-1.26916
Zm00001d007073	-	-13.9607	-12.3997	-14.0043		Zm00001d028606	-	-1.30611	-1.308		Zm00001d049636	-	-1.72912	-1.56238		Zm00001d044056	potassium channel 1	-1.20936	-1.4095		Zm00001d021339	-	-1.28334		Zm00001d005015	-	-1.3314		Zm00001d013077	Plant Tudor-like RNA-binding protein	-1.26847
Zm00001d022275	Novel plant SNARE 13	-13.953	-14.2689	-11.169		Zm00001d019090	-	-1.30491	-1.31253		Zm00001d039180	Protein kinase superfamily protein	-1.72835	-1.37285		Zm00001d011840	-	-1.20823	-1.13491		Zm00001d005019	-	-1.28322		Zm00001d040674	-	-1.33139		Zm00001d008178	-	-1.26764
Zm00001d028806	tassel seed2	-13.9497	-29.3069	-10.4012		Zm00001d030148	-	-1.30171	-1.37615		Zm00001d051380	-	-1.72818	-1.63951		Zm00001d045644	Encodes a protein whose expression is responsive to nematode infection.	-1.20822	-1.55888		Zm00001d045764	-	-1.28075		Zm00001d037103	Peroxiredoxin Q chloroplastic	-1.33008		Zm00001d037720	-	-1.26639
Zm00001d012091	-	-13.949	-5.01148	-13.7128		Zm00001d003584	12-oxo-phytodienoic acid reductase5	-1.29584	-1.55149		Zm00001d038366	glycerol-3-phosphate acyltransferase11	-1.72769	-1.7211		Zm00001d006052	myosin heavy chain-related	-1.20726	-1.24678		Zm00001d006920	Sphinganine C4-monooxygenase 1	-1.28035		Zm00001d030550	-	-1.32985		Zm00001d017886	-	-1.26632
Zm00001d021634	Hsp20/alpha crystallin family protein	-13.9249	-14.4481	-14.3031		Zm00001d028360	NAD(P)-linked oxidoreductase superfamily protein	-1.29415	-1.64898		Zm00001d034669	mTERF-domain protein5	-1.72713	-1.51309		Zm00001d022613	delayed flowering1	-1.20702	-1.24931		Zm00001d038780	oxidative stress 3	-1.27838		Zm00001d016703	-	-1.32857		Zm00001d020847	-	-1.26612
Zm00001d026448	AP2-EREBP-transcription factor 212	-13.9234	-14.7559	-14.3376		Zm00001d015383	-	-1.29413	-1.29909		Zm00001d024538	-	-1.72704	-1.38074		Zm00001d021609	-	-1.20685	-1.58619		Zm00001d019350	-	-1.2777		Zm00001d012312	-	-1.3278		Zm00001d005961	-	-1.26566
Zm00001d034662	-	-13.9227	-13.24	-9.83112		Zm00001d035543	-	-1.29314	-1.14083		Zm00001d042173	-	-1.72595	-1.76977		Zm00001d020204	-	-1.2067	-1.35392		Zm00001d050790	-	-1.27591		Zm00001d038061	-	-1.32643		Zm00001d047737	Protein trichome birefringence-like 3	-1.26432
Zm00001d012414	-	-13.9194	-12.8191	-12.5731		Zm00001d038142	-	-1.29144	-1.39201		Zm00001d012983	-	-1.72565	-1.20428		Zm00001d028907	-	-1.20648	-1.32428		Zm00001d035119	ACT domain-containing protein ACR8	-1.27446		Zm00001d028089	Formin-like protein 6	-1.32512		Zm00001d047696	-	-1.26313
Zm00001d047096	beta expansin17	-13.9183	-28.8332	-35.3163		Zm00001d051466	-	-1.29003	-1.25462		Zm00001d003430	Tyrosine--tRNA ligase chloroplastic/mitochondrial	-1.72405	-1.47755		Zm00001d021382	-	-1.20567	-1.15001		Zm00001d001976	Protein NRT1/ PTR FAMILY 2.13	-1.27252		Zm00001d031587	Ubiquitin carboxyl-terminal hydrolase 2	-1.32343		Zm00001d014189	-	-1.26188
Zm00001d031201	Leucine-rich repeat transmembrane protein kinase family protein	-13.8896	-13.1614	-11.9476		Zm00001d016469	Gamma-glutamylcyclotransferase 2-2	-1.28895	-1.41893		Zm00001d039029	-	-1.72367	-1.34999		Zm00001d026240	GRF-transcription factor 5	-1.203	-1.18596		Zm00001d010998	WUSCHEL-related homeobox 3b	-1.2724		Zm00001d053617	brassinosteroid catabolism1	-1.32308		Zm00001d038660	CPP-transcription factor 4	-1.2612
Zm00001d007228	Omega-3 fatty acid desaturase	-13.6977	-33.4735	-28.6442		Zm00001d027512	60S ribosomal protein L5-1	-1.2883	-2.05974		Zm00001d018418	-	-1.72358	-1.14262		Zm00001d011349	HXXXD-type acyl-transferase family protein	-1.20232	-1.17763		Zm00001d013503	-	-1.2719		Zm00001d041868	-	-1.32269		Zm00001d040920	-	-1.25986
Zm00001d036256	-	-13.6312	-9.71421	-12.6111		Zm00001d037246	-	-1.28492	-1.33373		Zm00001d047988	5'-3' exonuclease family protein	-1.71832	-1.47973		Zm00001d024359	Alpha-humulene/(-)-(E)-beta-caryophyllene synthase	-1.20118	-1.19306		Zm00001d018390	RING/U-box superfamily protein	-1.27056		Zm00001d032811	-	-1.32179		Zm00001d029753	-	-1.25911
Zm00001d039650	Cytochrome P450 734A1	-13.6127	-14.5168	-19.7172		Zm00001d025894	ammonium transporter5	-1.28429	-1.32649		Zm00001d034196	C-type cytochrome synthesis protein1	-1.71829	-1.22142		Zm00001d020558	-	-1.19823	-1.16061		Zm00001d044669	-	-1.27016		Zm00001d013849	Trihelix-transcription factor 19	-1.32168		Zm00001d017558	-	-1.25888
Zm00001d008808	MYB-related-transcription factor 24	-13.5976	-8.78684	-7.95337		Zm00001d048709	benzoxazinless1	-1.28315	-1.27485		Zm00001d020350	-	-1.71726	-2.37087		Zm00001d031379	Serine--glyoxylate aminotransferase	-1.19733	-1.58743		Zm00001d029009	Apyrase 1	-1.27005		Zm00001d024665	Tyrosine decarboxylase 1	-1.32146		Zm00001d050717	-	-1.25664
Zm00001d015702	Putative chloride channel-like protein CLC-g	-13.5724	-14.65	-15.3945		Zm00001d014872	-	-1.28199	-1.35505		Zm00001d042308	-	-1.71652	-1.57717		Zm00001d016406	-	-1.19594	-1.15316		Zm00001d004327	-	-1.26911		Zm00001d023582	-	-1.32119		Zm00001d009978	-	-1.25643
Zm00001d002446	WAK53a-OsWAK receptor-like protein kinase	-13.5447	-10.391	-14.9955		Zm00001d013131	-	-1.28006	-1.34052		Zm00001d018341	-	-1.71651	-1.5232		Zm00001d020038	set domain gene110a	-1.19467	-1.29626		Zm00001d031431	complex I subunit	-1.26903		Zm00001d005795	-	-1.32024		Zm00001d025098	-	-1.25549
Zm00001d020653	Zinc finger protein 8	-13.5103	-19.2545	-17.5285		Zm00001d005395	-	-1.27916	-1.19252		Zm00001d012546	Proteasome subunit alpha type-3	-1.71632	-1.49799		Zm00001d044122	anthocyaninless1	-1.19431	-1.25626		Zm00001d009023	-	-1.26801		Zm00001d010990	-	-1.31967		Zm00001d021552	-	-1.25479
Zm00001d022595	-	-13.4636	-13.342	-7.39312		Zm00001d053348	alpha/beta-Hydrolases superfamily protein	-1.27774	-1.16045		Zm00001d000074	-	-1.71459	-1.84306		Zm00001d025354	invertase cell wall5	-1.19349	-1.47634		Zm00001d021688	Cysteine-rich receptor-like protein kinase 10	-1.26649		Zm00001d032292	-	-1.31958		Zm00001d044762	Salicylate/benzoate carboxyl methyltransferase	-1.25433
Zm00001d036338	-	-13.3376	-11.903	-10.1394		Zm00001d047635	-	-1.27742	-1.71462		Zm00001d006117	-	-1.71138	-1.78894		Zm00001d034620	-	-1.19269	-1.15722		Zm00001d002629	-	-1.2664		Zm00001d030901	-	-1.31759		Zm00001d048440	-	-1.25361
Zm00001d012898	Mono-/di-acylglycerol lipase N-terminal;Lipase class 3	-13.322	-10.4656	-11.4661		Zm00001d020229	-	-1.27726	-1.41176		Zm00001d012169	-	-1.71011	-1.45781		Zm00001d015020	-	-1.19178	-1.20261		Zm00001d005288	-	-1.26635		Zm00001d031973	-	-1.31568		Zm00001d032552	Protein NEOXANTHIN-DEFICIENT 1	-1.2527
Zm00001d005051	Root phototropism protein 2	-13.2973	-6.48651	-16.2556		Zm00001d045211	-	-1.27563	-1.26096		Zm00001d033640	DUF1764 domain protein	-1.70938	-1.57031		Zm00001d025782	-	-1.19112	-1.21722		Zm00001d009398	-	-1.26629		Zm00001d016075	-	-1.31526		Zm00001d052654	-	-1.25211
Zm00001d045339	SNARE-like superfamily protein	-13.2712	-11.9481	-11.4255		Zm00001d028838	Long cell-linked locus protein	-1.27549	-1.37706		Zm00001d018942	-	-1.70804	-1.79339		Zm00001d045773	-	-1.1909	-1.83812		Zm00001d002680	OSJNBa0084K11.8 protein	-1.26426		Zm00001d022416	-	-1.31479		Zm00001d049577	-	-1.25046
Zm00001d032142	Probable LRR receptor-like serine/threonine-protein kinase	-13.2594	-20.2083	-18.0371		Zm00001d010056	proline responding1	-1.27533	-1.20313		Zm00001d052715	Probable RNA methyltransferase	-1.70628	-1.63689		Zm00001d042322	nucleobase:cation symporter10	-1.19077	-1.1567		Zm00001d017030	-	-1.26298		Zm00001d048014	-	-1.31328		Zm00001d004979	-	-1.24981
Zm00001d032042	-	-13.247	-19.4448	-19.1712		Zm00001d043649	-	-1.27423	-1.51607		Zm00001d038387	plant-specific domain TIGR01589 family protein expressed	-1.7062	-1.57022		Zm00001d052137	Probable tyrosine-protein phosphatase	-1.19061	-1.24849		Zm00001d004543	Rhomboid-like protein 19	-1.26248		Zm00001d024935	-	-1.31273		Zm00001d046848	-	-1.24675
Zm00001d033072	-	-13.1903	-11.9546	-8.79425		Zm00001d037095	Putative RING zinc finger domain superfamily protein	-1.27125	-2.25159		Zm00001d024447	-	-1.70415	-1.59854		Zm00001d020811	-	-1.19007	-1.16976		Zm00001d006238	-	-1.26182		Zm00001d044057	-	-1.31135		Zm00001d011228	Putative calmodulin-binding family protein	-1.24646
Zm00001d031619	-	-13.176	-10.6223	-13.3664		Zm00001d032078	Cell division cycle 2-related protein kinase 7	-1.27109	-1.29394		Zm00001d027944	-	-1.70289	-1.5441		Zm00001d004004	-	-1.18944	-1.449		Zm00001d001960	flavanone 3-hydroxylase1	-1.26		Zm00001d008951	-	-1.31003		Zm00001d028001	-	-1.24562
Zm00001d011285	light harvesting chlorophyll a/b binding protein10	-13.0951	-17.571	-21.4757		Zm00001d047242	-	-1.27078	-1.2873		Zm00001d008734	bZIP-transcription factor 122	-1.69868	-1.5487		Zm00001d030667	-	-1.18923	-1.23659		Zm00001d014121	Ent-cassadiene C2-hydroxylase	-1.25913		Zm00001d004208	-	-1.30919		Zm00001d039537	-	-1.24531
Zm00001d037329	Encodes a protein whose expression is responsive to nematode infection.	-13.0932	-11.6418	-7.15377		Zm00001d006324	set domain gene106	-1.26902	-1.33188		Zm00001d047813	GRAS-transcription factor 1	-1.69661	-1.3906		Zm00001d035992	Putative receptor-like protein kinase family protein	-1.1887	-1.17252		Zm00001d012834	derlin2	-1.25906		Zm00001d013040	-	-1.30847		Zm00001d022038	Probable protein S-acyltransferase 22	-1.24395
Zm00001d025323	-	-13.0502	-17.6736	-12.0571		Zm00001d003223	-	-1.2664	-1.30086		Zm00001d042993	Protein ESKIMO 1	-1.69544	-1.97286		Zm00001d029916	-	-1.18736	-1.22829		Zm00001d048870	Spermidine hydroxycinnamoyl transferase	-1.25818		Zm00001d009666	NAD(P)-binding Rossmann-fold superfamily protein	-1.30635		Zm00001d032501	Endonuclease 1	-1.24244
Zm00001d038191	G2-like-transcription factor 51	-13.0326	-10.7022	-5.28079		Zm00001d015326	-	-1.26537	-1.50111		Zm00001d012862	Pentatricopeptide repeat-containing protein chloroplastic	-1.69258	-1.60576		Zm00001d010489	-	-1.18458	-2.31611		Zm00001d044588	-	-1.25792		Zm00001d039251	Glucan endo-1%2C3-beta-glucosidase 4	-1.30593		Zm00001d039520	cytokinin oxidase1	-1.24203
Zm00001d037694	-	-12.9718	-5.46371	-10.9775		Zm00001d031068	barren inflorescence2	-1.26417	-1.14087		Zm00001d051504	Probable purine permease 11	-1.68632	-1.76802		Zm00001d006938	Serine/threonine-protein kinase haspin homolog	-1.18181	-1.26768		Zm00001d042543	-	-1.25644		Zm00001d025279	-	-1.30526		Zm00001d006408	nucleobase:cation symporter6	-1.2399
Zm00001d012520	-	-12.9454	-10.6547	-8.74867		Zm00001d005905	-	-1.26337	-1.19663		Zm00001d006951	-	-1.68616	-1.55203		Zm00001d053395	Pectin lyase-like superfamily protein	-1.17849	-1.26619		Zm00001d012206	-	-1.25602		Zm00001d018382	vacuolar protein sorting2	-1.30511		Zm00001d033419	Probable BOI-related E3 ubiquitin-protein ligase 2	-1.23943
Zm00001d011063	Metallothionein-like protein 2C	-12.8776	-8.31951	-22.0617		Zm00001d045784	-	-1.26301	-1.83645		Zm00001d029686	Subtilisin-like protease	-1.68279	-1.38445		Zm00001d028447	-	-1.17684	-1.17179		Zm00001d029552	DNA binding protein	-1.2559		Zm00001d020292	-	-1.30415		Zm00001d033319	Aux/IAA-transcription factor 3	-1.23924
Zm00001d039267	ARF-transcription factor 7	-12.8337	-10.2837	-9.32191		Zm00001d013104	VQ motif-transcription factor26	-1.26247	-1.21397		Zm00001d020541	Queuine tRNA-ribosyltransferase	-1.68137	-1.5795		Zm00001d051102	Leucine-rich repeat (LRR) family protein	-1.17601	-1.1489		Zm00001d052935	pectin methylesterase inhibitor39	-1.25545		Zm00001d037125	-	-1.30383		Zm00001d031544	LBD-transcription factor 8	-1.23654
Zm00001d043368	TCP-transcription factor 30	-12.8311	-22.1394	-9.75011		Zm00001d008310	inositol-x-phosphate phosphatase1	-1.26184	-1.22175		Zm00001d045064	mitogen-activated protein kinase1	-1.68015	-1.38253		Zm00001d015062	-	-1.17586	-1.25597		Zm00001d016909	Myosin heavy chain-related protein	-1.25543		Zm00001d030374	-	-1.30315		Zm00001d013765	FHA-transcription factor 13	-1.23565
Zm00001d050918	-	-12.813	-16.3161	-9.50076		Zm00001d043145	-	-1.25665	-1.34438		Zm00001d043336	-	-1.67875	-1.54852		Zm00001d043150	calcium dependent protein kinase26	-1.17541	-1.16437		Zm00001d039166	Plant cysteine oxidase 2	-1.25476		Zm00001d029077	-	-1.30282		Zm00001d025117	-	-1.23547
Zm00001d014564	oxygen-evolving complex 33 kda protein b	-12.79	-12.22	-12.8544		Zm00001d002214	-	-1.25624	-1.42297		Zm00001d008520	-	-1.6783	-1.71824		Zm00001d021469	Glutathione S-transferase F9	-1.1728	-1.25289		Zm00001d053772	-	-1.2544		Zm00001d023682	ABC transporter F family member 1	-1.30251		Zm00001d033765	-	-1.23491
Zm00001d006521	-	-12.7391	-12.4655	-13.5581		Zm00001d032384	G2-like-transcription factor 38	-1.25498	-1.19792		Zm00001d005678	-	-1.67662	-1.79084		Zm00001d009707	-	-1.16992	-1.18858		Zm00001d052862	-	-1.2543		Zm00001d037444	-	-1.30121		Zm00001d016913	-	-1.23408
Zm00001d026593	-	-12.7379	-14.9081	-7.97137		Zm00001d024702	orange pericarp2	-1.25148	-1.91546		Zm00001d036031	protein phosphatase homolog17	-1.67567	-1.79006		Zm00001d038065	annexin4	-1.16883	-1.33476		Zm00001d022303	-	-1.25397		Zm00001d033378	Homeobox-transcription factor 33	-1.30089		Zm00001d040441	-	-1.23337
Zm00001d051977	-	-12.692	-13.9493	-14.9679		Zm00001d018837	BURP domain-containing protein-RD22-like3	-1.24932	-1.29756		Zm00001d033705	-	-1.67496	-1.65297		Zm00001d040026	-	-1.16833	-1.40414		Zm00001d029065	-	-1.25396		Zm00001d044623	-	-1.29916		Zm00001d011347	autophagy7	-1.23325
Zm00001d033167	ACT domain-containing protein ACR4	-12.6588	-10.9429	-19.9574		Zm00001d003107	-	-1.24784	-1.39741		Zm00001d010819	-	-1.674	-1.3748		Zm00001d042338	-	-1.16802	-1.37119		Zm00001d033858	-	-1.25369		Zm00001d017248	-	-1.29866		Zm00001d031315	-	-1.23286
Zm00001d023543	Fatty acid amide hydrolase	-12.6417	-7.65429	-6.61592		Zm00001d042095	glutathione transferase29	-1.24711	-1.30554		Zm00001d020053	-	-1.66982	-1.1554		Zm00001d031851	Histone-lysine N-methyltransferase SUVR4	-1.1668	-1.16256		Zm00001d034205	Probable xyloglucan glycosyltransferase 12	-1.25346		Zm00001d014123	peroxidase 13	-1.29761		Zm00001d008460	-	-1.23183
Zm00001d048819	-	-12.6394	-11.7821	-10.5377		Zm00001d029152	-	-1.24494	-1.18569		Zm00001d049942	-	-1.66858	-1.97233		Zm00001d042361	Wiscott-Aldrich syndrome%2C C-terminal	-1.16391	-1.13997		Zm00001d025310	Putative RING zinc finger domain superfamily protein	-1.25303		Zm00001d017089	-	-1.29651		Zm00001d042349	Whole genome shotgun sequence of line PN40024 scaffold_35.assembly12x (Fragment)	-1.23002
Zm00001d053015	-	-12.6029	-40.2847	-26.4555		Zm00001d004655	ER lumen protein retaining receptor	-1.24471	-1.20682		Zm00001d027873	-	-1.6674	-1.68427		Zm00001d051693	Aspartyl protease AED1	-1.15944	-1.50027		Zm00001d012794	tRNA (guanine-N-7) methyltransferase	-1.25296		Zm00001d028824	Probable galacturonosyltransferase-like 7	-1.29349		Zm00001d025038	-	-1.2299
Zm00001d014506	-	-12.5922	-9.37446	-11.5209		Zm00001d042619	Amino acid permease 2	-1.2447	-1.36778		Zm00001d003489	-	-1.66357	-1.77124		Zm00001d035050	-	-1.15901	-1.26762		Zm00001d012752	Dynamin-related protein 5A	-1.25239		Zm00001d038371	laccase2	-1.29275		Zm00001d049871	discolored kernel1	-1.22867
Zm00001d038067	-	-12.5098	-14.948	-8.41925		Zm00001d023828	-	-1.24459	-1.20234		Zm00001d045503	-	-1.66341	-2.04551		Zm00001d004539	-	-1.15784	-1.13706		Zm00001d007081	Rho GTPase-activating protein 7	-1.25225		Zm00001d022616	-	-1.29231		Zm00001d005971	-	-1.22866
Zm00001d032542	-	-12.4954	-12.8366	-9.99442		Zm00001d016946	-	-1.24424	-1.19356		Zm00001d033603	-	-1.66062	-1.38286		Zm00001d046891	-	-1.15659	-1.23053		Zm00001d009554	CMP-KDO synthetase1	-1.25218		Zm00001d010207	Pentatricopeptide repeat-containing protein	-1.29109		Zm00001d053954	-	-1.22839
Zm00001d039040	light harvesting complex mesophyll7	-12.4851	-11.9364	-15.7494		Zm00001d038625	sulfite reductase1	-1.24279	-1.15175		Zm00001d031257	Cupredoxin superfamily protein	-1.65625	-3.07899		Zm00001d040600	-	-1.15659	-1.23919		Zm00001d001909	-	-1.25065		Zm00001d012344	-	-1.29042		Zm00001d010411	Aux/IAA-transcription factor 38	-1.2265
Zm00001d049135	bZIP-transcription factor 119	-12.4031	-9.66803	-13.8396		Zm00001d014657	-	-1.2408	-1.19337		Zm00001d024536	-	-1.65547	-1.31035		Zm00001d021687	-	-1.15646	-1.14605		Zm00001d003460	-	-1.2503		Zm00001d017937	-	-1.28849		Zm00001d035215	-	-1.22638
Zm00001d049113	-	-12.3964	-8.70545	-14.5261		Zm00001d033189	-	-1.24009	-1.18409		Zm00001d012252	-	-1.65381	-1.50493		Zm00001d010928	DNA methyl transferase6	-1.15603	-1.17353		Zm00001d000094	-	-1.25001		Zm00001d049088	-	-1.2874		Zm00001d016841	monooxygenase 1	-1.22539
Zm00001d007379	CASP-like protein 1U2	-12.3908	-6.59889	-9.68156		Zm00001d034217	Lectin-like receptor kinase 7	-1.23915	-1.42867		Zm00001d018096	-	-1.65368	-1.84346		Zm00001d053020	TCP-transcription factor 2	-1.15219	-1.33896		Zm00001d003050	Putative pentatricopeptide repeat-containing protein	-1.24981		Zm00001d051163	phenylalanine ammonia lyase5	-1.28453		Zm00001d046696	-	-1.22441
Zm00001d051055	-	-12.3748	-9.18075	-7.7673		Zm00001d004966	TNF receptor-associated factor 8	-1.23739	-1.13555		Zm00001d011263	Ribosomal protein L25/Gln-tRNA synthetase anti-codon-binding domain	-1.65332	-1.6256		Zm00001d049226	-	-1.15202	-1.11023		Zm00001d021205	AP2-EREBP-transcription factor 36	-1.24975		Zm00001d048361	hyperosmolality-gated calcium-permeable channels12	-1.28419		Zm00001d016846	-	-1.222
Zm00001d017534	-	-12.3356	-17.8796	-15.0002		Zm00001d031054	-	-1.23718	-1.17867		Zm00001d003411	30S ribosomal protein 3 chloroplastic	-1.65259	-1.63379		Zm00001d047685	-	-1.1517	-1.14645		Zm00001d051211	-	-1.2497		Zm00001d051929	60S ribosomal protein L23	-1.284		Zm00001d043359	-	-1.21923
Zm00001d029443	1-phosphatidylinositol-3-phosphate 5-kinase FAB1B	-12.3272	-16.6724	-16.0097		Zm00001d035527	-	-1.23377	-1.16702		Zm00001d022371	Uncharacterised protein family (UPF0114)	-1.65148	-1.75244		Zm00001d002016	-	-1.15142	-1.26912		Zm00001d013457	-	-1.24919		Zm00001d039669	Cytosolic sulfotransferase 17	-1.28207		Zm00001d038227	NAC-transcription factor 112	-1.21894
Zm00001d022456	-	-12.3122	-12.9289	-12.7994		Zm00001d026284	-	-1.23191	-1.25443		Zm00001d048193	-	-1.65111	-1.52173		Zm00001d032791	-	-1.1502	-1.25373		Zm00001d051658	Pollen-specific arabinogalacta protein BAN102	-1.24845		Zm00001d050865	Phosphopantothenate--cysteine ligase 1	-1.28101		Zm00001d042954	Histone H4	-1.21882
Zm00001d016893	-	-12.3002	-12.9084	-10.3751		Zm00001d019002	-	-1.23131	-1.25486		Zm00001d026425	-	-1.64936	-1.42976		Zm00001d052616	-	-1.14548	-1.13921		Zm00001d024946	flavone synthase typeII1	-1.24825		Zm00001d052622	-	-1.28065		Zm00001d033927	-	-1.21871
Zm00001d030098	VQ motif-transcription factor6	-12.2987	-11.151	-8.50491		Zm00001d019900	-	-1.23018	-1.33543		Zm00001d003372	ARM repeat superfamily protein	-1.64869	-1.84001		Zm00001d006715	-	-1.14467	-1.21002		Zm00001d018969	tryptophan synthase alpha subunit1	-1.248		Zm00001d050307	-	-1.27999		Zm00001d020260	Cupredoxin superfamily protein	-1.21815
Zm00001d013067	Histone H1	-12.2878	-12.4436	-9.02621		Zm00001d002687	Cytochrome P450 86A7	-1.23018	-1.16892		Zm00001d007900	-	-1.64793	-1.49827		Zm00001d028299	Squalene epoxidase 1	-1.14353	-6.85229		Zm00001d043249	-	-1.24777		Zm00001d007518	Pentatricopeptide repeat-containing protein	-1.27977		Zm00001d013178	-	-1.21743
Zm00001d026447	AP2-EREBP-transcription factor 156	-12.2608	-11.7101	-7.82569		Zm00001d047941	-	-1.22903	-1.43364		Zm00001d047149	pentatricopeptide repeat100	-1.64745	-1.36048		Zm00001d023426	-	-1.13761	-1.22652		Zm00001d049190	minichromosome maintenance7	-1.24751		Zm00001d038570	-	-1.27928		Zm00001d017138	Transcription factor bHLH128	-1.21524
Zm00001d018535	-	-12.2358	-8.04302	-13.9079		Zm00001d052087	AP2-EREBP-transcription factor 14	-1.22901	-1.24532		Zm00001d013971	-	-1.64581	-1.66018		Zm00001d035723	Regulator of chromosome condensation (RCC1) family with FYVE zinc finger domain	-1.137	-1.16476		Zm00001d014235	Mps one binder kinase activator-like 1A	-1.24678		Zm00001d030663	-	-1.27916		Zm00001d041416	Aux/IAA-transcription factor 10	-1.2152
Zm00001d026505	-	-12.2304	-12.2341	-10.6493		Zm00001d011908	-	-1.22832	-9.28509		Zm00001d025808	-	-1.64537	-1.53172		Zm00001d033580	indol-3-ylacetyl glucosyl transferase1	-1.1352	-1.24955		Zm00001d027991	Homeobox-transcription factor 5	-1.2457		Zm00001d039183	Protein HYPER-SENSITIVITY-RELATED 4	-1.27905		Zm00001d039044	WRKY-transcription factor 51	-1.21295
Zm00001d035028	Putative glycolipid transfer protein (GLTP) family protein	-12.1903	-8.5067	-12.7167		Zm00001d016396	ABC transporter A family member 7	-1.22572	-1.26349		Zm00001d041495	-	-1.64401	-2.15497		Zm00001d043277	Protein STICHEL	-1.13494	-1.13507		Zm00001d039988	-	-1.2451		Zm00001d034915	-	-1.27834		Zm00001d015939	-	-1.21191
Zm00001d044270	Harpin-induced protein	-12.1831	-13.933	-7.52058		Zm00001d049558	-	-1.22387	-1.13001		Zm00001d015052	-	-1.64243	-1.51917		Zm00001d039088	Phospholipase A1-IIgamma	-1.13478	-1.36411		Zm00001d043410	-	-1.24453		Zm00001d050615	Zinc-finger domain of monoamine-oxidase A repressor R1 protein	-1.2778		Zm00001d037760	diacylglycerol acyltransferase-typeI2	-1.21165
Zm00001d028371	-	-12.1577	-15.4756	-6.7584		Zm00001d013542	argonaute108	-1.22382	-1.18507		Zm00001d041472	NAC-transcription factor 108	-1.64138	-1.66229		Zm00001d001776	-	-1.13258	-1.1539		Zm00001d053120	Putative lysM-domain receptor-like protein kinase family protein	-1.24338		Zm00001d046658	-	-1.27613		Zm00001d018650	-	-1.21114
Zm00001d012972	chalcone flavanone isomerase3	-12.1459	-16.6922	-5.60536		Zm00001d032094	-	-1.22236	-1.21271		Zm00001d047456	-	-1.6406	-1.65331		Zm00001d026346	-	-1.12802	-1.60618		Zm00001d014780	-	-1.24309		Zm00001d039367	-	-1.27555		Zm00001d014037	-	-1.21106
Zm00001d046679	potassium high-affinity transporter10	-12.143	-11.4817	-7.22132		Zm00001d044261	-	-1.22211	-1.20086		Zm00001d033933	Transducin/WD40 repeat-like superfamily protein	-1.63887	-1.78865		Zm00001d014145	-	-1.12563	-1.38132		Zm00001d039424	AP2-EREBP-transcription factor 103	-1.24292		Zm00001d018494	-	-1.27538		Zm00001d030018	TOM2B	-1.2109
Zm00001d039053	3-ketoacyl-CoA synthase16	-12.1358	-10.9352	-6.86754		Zm00001d013911	NAD-dependent malic enzyme8	-1.22106	-1.17984		Zm00001d011880	SEC14 cytosolic factor family protein / phosphoglyceride transfer family protein	-1.63868	-1.40874		Zm00001d013524	Polygalacturonate 4-alpha-galacturonosyltransferase	-1.11311	-1.26158		Zm00001d040780	-	-1.24011		Zm00001d017291	-	-1.27494		Zm00001d037811	-	-1.20959
Zm00001d021608	-	-12.0887	-16.6029	-8.87502		Zm00001d040614	PIT1	-1.22024	-1.21932		Zm00001d009377	-	-1.63837	-1.82158							Zm00001d019671	-	-1.23606		Zm00001d012795	SH2 domain protein B	-1.27491		Zm00001d009571	-	-1.20935
Zm00001d027826	-	-12.0463	-8.01976	-7.69415		Zm00001d023636	C3H-transcription factor 354	-1.21944	-1.22191		Zm00001d027533	LysM domain-containing GPI-anchored protein 2	-1.63668	-1.81009							Zm00001d032798	RNase H family protein	-1.23603		Zm00001d036521	photosystemI1	-1.27266		Zm00001d050977	cytochrome P450 family 86 subfamily C polypeptide 1	-1.20792
Zm00001d049443	outer cell layer5a	-12.0057	-11.628	-8.88006		Zm00001d014756	cyclin9	-1.21738	-1.19011		Zm00001d022041	-	-1.63558	-1.57384							Zm00001d033079	GDSL esterase/lipase	-1.23586		Zm00001d013364	hyperosmolality-gated calcium-permeable channels8	-1.27136		Zm00001d007973	-	-1.20583
Zm00001d037067	-	-11.94	-1.2928	-11.6466		Zm00001d005140	-	-1.21699	-1.21794		Zm00001d036641	math-btb23	-1.63491	-1.71247							Zm00001d024394	-	-1.23488		Zm00001d039378	-	-1.27118		Zm00001d049921	-	-1.2056
Zm00001d022388	ferredoxin-dependent glutamate synthase1	-11.9027	-10.9114	-15.897		Zm00001d009426	-	-1.21619	-1.42346		Zm00001d016924	EIL-transcription factor 8	-1.63078	-1.43472							Zm00001d051161	phenylalanine ammonia lyase3	-1.2347		Zm00001d014386	Patatin-like protein 6	-1.27115		Zm00001d039221	nucleoside diphosphate kinase 4	-1.20532
Zm00001d036888	-	-11.8578	-9.01906	-8.73187		Zm00001d029814	Xyloglucan endotransglucosylase/hydrolase protein 32	-1.216	-1.21958		Zm00001d009409	Glycosyltransferase family protein 64 protein C5	-1.62637	-1.50622							Zm00001d002758	DeSI-like protein	-1.23441		Zm00001d003592	-	-1.27001		Zm00001d032961	anther ear1	-1.2046
Zm00001d009773	CCT motif family protein	-11.8437	-11.1757	-7.98802		Zm00001d042455	RING/U-box superfamily protein	-1.21485	-2.73198		Zm00001d011471	ADPATP carrier protein 1 chloroplastic	-1.6258	-1.95166							Zm00001d027875	-	-1.23399		Zm00001d006833	-	-1.26997		Zm00001d010195	-	-1.20449
Zm00001d048129	-	-11.8333	-7.48158	-7.75416		Zm00001d003807	-	-1.21383	-1.22979		Zm00001d021452	BZIP transcription factor	-1.62481	-1.70532							Zm00001d032689	Tetratricopeptide repeat (TPR)-like superfamily protein	-1.23372		Zm00001d005324	U-box domain-containing protein 33	-1.26964		Zm00001d044514	-	-1.2038
Zm00001d023936	-	-11.786	-13.2193	-10.1798		Zm00001d008980	Probable membrane-associated kinase regulator 2	-1.21342	-1.14857		Zm00001d018411	S-adenosyl-L-methionine-dependent methyltransferases superfamily protein	-1.62268	-1.61521							Zm00001d018309	MSS1 homolog	-1.23364		Zm00001d014862	-	-1.26941		Zm00001d037857	-	-1.20366
Zm00001d033139	-	-11.7636	-16.7577	-4.17239		Zm00001d048654	-	-1.21265	-1.20163		Zm00001d028211	-	-1.62218	-1.30749							Zm00001d012258	Expressed protein; protein	-1.23326		Zm00001d037909	-	-1.26931		Zm00001d014016	Cytokinin riboside 5'-monophosphate phosphoribohydrolase LOG3	-1.20123
Zm00001d033528	Protein NRT1/ PTR FAMILY 2.9	-11.7042	-5.73687	-11.9484		Zm00001d040766	protein disulfide isomerase6	-1.2126	-1.39729		Zm00001d035171	-	-1.62065	-1.28701							Zm00001d034137	-	-1.23269		Zm00001d037608	-	-1.26834		Zm00001d013177	Electron transporter	-1.20093
Zm00001d027268	Sugar transport protein 3	-11.6435	-1.12564	-1.21032		Zm00001d039293	tonoplast intrinsic protein4	-1.20899	-1.25564		Zm00001d022434	Ribosomal protein S6 kinase	-1.61771	-1.78314							Zm00001d006756	WPP domain-containing protein 2	-1.23178		Zm00001d008212	-	-1.26786		Zm00001d041996	ABC transporter D family member 1	-1.20079
Zm00001d046935	cryptochrome 3	-11.6212	-10.8502	-12.7216		Zm00001d046981	G2-like-transcription factor 32	-1.20848	-1.17335		Zm00001d031701	60S ribosomal protein L38	-1.61637	-1.59345							Zm00001d005990	-	-1.23119		Zm00001d021119	-	-1.26771		Zm00001d017798	-	-1.20057
Zm00001d045660	3-ketoacyl-CoA synthase22	-11.6196	-11.6796	-6.96111		Zm00001d003259	Galactose oxidase/kelch repeat superfamily protein	-1.20745	-1.2623		Zm00001d048521	peptidoglycan-binding LysM domain-containing protein	-1.61619	-1.25939							Zm00001d047477	-	-1.23096		Zm00001d010185	-	-1.26485		Zm00001d037655	-	-1.20025
Zm00001d009599	MYB-related-transcription factor 87	-11.5766	-7.11778	-6.66924		Zm00001d010422	-	-1.20731	-1.18499		Zm00001d023222	-	-1.61222	-1.53423							Zm00001d028705	topoisomerase-like enzyme3	-1.23072		Zm00001d020713	-	-1.26368		Zm00001d021685	Villin-4	-1.19972
Zm00001d039667	Thiol-disulphide oxidoreductase DCC	-11.5734	-11.125	-12.1756		Zm00001d010023	-	-1.20699	-1.1749		Zm00001d019957	-	-1.61093	-1.51146							Zm00001d022500	C2C2-CO-like-transcription factor 20	-1.23032		Zm00001d016057	-	-1.26364		Zm00001d007659	-	-1.19948
Zm00001d002272	-	-11.5717	-9.90832	-10.2397		Zm00001d027907	DUF936 family protein	-1.20688	-1.23132		Zm00001d013265	MYB-related-transcription factor 106	-1.60676	-1.39654							Zm00001d053591	-	-1.23027		Zm00001d037115	Choline/ethanolaminephosphotransferase 1	-1.26334		Zm00001d012738	-	-1.19693
Zm00001d030767	-	-11.5603	-10.6612	-7.51616		Zm00001d000195	-	-1.20534	-1.30681		Zm00001d001973	Exosome complex component RRP4 homolog	-1.60492	-1.57011							Zm00001d034048	-	-1.22982		Zm00001d027471	-	-1.26153		Zm00001d032003	-	-1.19662
Zm00001d017913	Protein NSP-INTERACTING KINASE 1	-11.5503	-14.7897	-11.8408		Zm00001d053178	Trihelix-transcription factor 38	-1.20481	-1.14038		Zm00001d011750	-	-1.60339	-1.15291							Zm00001d047942	actin depolymerizing factor8	-1.22895		Zm00001d018638	alanine aminotransferase7	-1.25956		Zm00001d044606	-	-1.1937
Zm00001d024281	polyamine oxidase1	-11.5382	-1.39347	-1.30156		Zm00001d021516	CAMTA-transcription factor 2	-1.20374	-1.22646		Zm00001d016442	drought-induced 19	-1.60328	-1.86062							Zm00001d044542	-	-1.22884		Zm00001d023249	-	-1.25674		Zm00001d031659	pyruvate dehydrogenase2	-1.19265
Zm00001d024471	-	-11.5361	-6.60984	-5.65347		Zm00001d023774	-	-1.20368	-1.5603		Zm00001d028443	Long chain base biosynthesis protein 1	-1.59871	-1.37473							Zm00001d040326	-	-1.22852		Zm00001d042168	zinc finger (C3HC4-type RING finger) family protein	-1.25539		Zm00001d052032	-	-1.19058
Zm00001d044409	MYB-related-transcription factor 17	-11.5129	-15.805	-12.7296		Zm00001d016567	-	-1.2001	-1.21238		Zm00001d030765	purple acid phosphatase23	-1.59827	-1.4567							Zm00001d024211	-	-1.22827		Zm00001d037743	-	-1.25509		Zm00001d003847	-	-1.18982
Zm00001d025819	2-phytyl-14-beta-naphthoquinone methyltransferase chloroplastic	-11.5044	-10.4775	-7.90961		Zm00001d003850	Probable BOI-related E3 ubiquitin-protein ligase 2	-1.19938	-1.22634		Zm00001d034856	elongation factor TU mitochondrial1	-1.59716	-1.18067							Zm00001d015802	-	-1.22824		Zm00001d014072	-	-1.2549		Zm00001d025518	-	-1.1898
Zm00001d004977	Cytochrome c-type biogenesis ccda-like chloroplastic protein	-11.4972	-9.11437	-11.7527		Zm00001d036983	-	-1.19799	-1.23532		Zm00001d009591	-	-1.59551	-1.31229							Zm00001d025039	-	-1.22802		Zm00001d013780	-	-1.25489		Zm00001d020013	-	-1.18834
Zm00001d015811	alpha/beta-Hydrolases superfamily protein	-11.4657	-12.1744	-14.7863		Zm00001d027688	-	-1.19721	-1.56977		Zm00001d024854	Lipopolysaccharide-modifying protein	-1.59476	-1.59156							Zm00001d017460	-	-1.22791		Zm00001d046923	-	-1.25477		Zm00001d021544	-	-1.18796
Zm00001d004903	-	-11.4634	-8.90194	-8.23288		Zm00001d010126	-	-1.19667	-1.19722		Zm00001d046729	-	-1.59465	-1.62363							Zm00001d020362	-	-1.22744		Zm00001d050254	-	-1.25379		Zm00001d043997	-	-1.18764
Zm00001d006331	Trihelix-transcription factor 46	-11.4617	-13.1262	-6.97854		Zm00001d021163	nucleobase:cation symporter19	-1.19629	-1.13195		Zm00001d034112	-	-1.59064	-1.5037							Zm00001d007803	-	-1.22737		Zm00001d034897	plastid specific ribosomal protein1	-1.25374		Zm00001d041775	2-dehydro-3-deoxyphosphooctonate aldolase 2	-1.18659
Zm00001d040660	-	-11.4278	-8.98522	-11.6204		Zm00001d028473	Protein CHAPERONE-LIKE PROTEIN OF POR1 chloroplastic	-1.19586	-1.16565		Zm00001d035066	-	-1.58896	-1.6228							Zm00001d002352	-	-1.22702		Zm00001d018380	ARR-B-transcription factor 8	-1.25364		Zm00001d043958	-	-1.18318
Zm00001d034931	COP1-interacting protein-related	-11.419	-11.918	-10.4301		Zm00001d033957	bHLH-transcription factor 103	-1.1926	-1.17687		Zm00001d000411	-	-1.58866	-1.60506							Zm00001d020199	-	-1.22673		Zm00001d016803	p15 (PC4 Sub1)-transcription factor 2	-1.25353		Zm00001d028103	xylanase9	-1.18298
Zm00001d033898	Homeobox-transcription factor 36	-11.4014	-15.8463	-14.8764		Zm00001d042662	Putative 1-phosphatidylinositol-3-phosphate 5-kinase FAB1D	-1.19066	-1.44583		Zm00001d036356	MYB-related-transcription factor 98	-1.58778	-1.43691							Zm00001d015559	-	-1.22593		Zm00001d012212	gibberellin 20-oxidase5	-1.25328		Zm00001d008338	trehalose-6-phosphate synthase14	-1.18252
Zm00001d039768	-	-11.3974	-10.2151	-8.02753		Zm00001d010567	minichromosome maintenance 8	-1.1879	-1.2666		Zm00001d046684	-	-1.58399	-1.48309							Zm00001d043946	HMG-transcription factor 4	-1.2258		Zm00001d037688	-	-1.25285		Zm00001d024765	diacylglycerol acyltransferase-typeIII1	-1.18116
Zm00001d017659	-	-11.3938	-13.5578	-3.43855		Zm00001d050840	Putative RING zinc finger domain superfamily protein	-1.18743	-1.26523		Zm00001d018259	autophagy12	-1.58294	-1.50975							Zm00001d002524	-	-1.22548		Zm00001d041157	-	-1.25147		Zm00001d029627	-	-1.1808
Zm00001d007908	Probable carboxylesterase 15	-11.3723	-9.20472	-14.4215		Zm00001d046041	-	-1.18601	-1.17451		Zm00001d016230	-	-1.58174	-1.64811							Zm00001d019988	-	-1.22497		Zm00001d041979	Chloroplast outer envelope 24 kD protein	-1.2506		Zm00001d009123	Galactose oxidase/kelch repeat superfamily protein	-1.1801
Zm00001d048201	myo-inositol phosphate synthase2	-11.2737	-10.0054	-9.07824		Zm00001d011002	protein; Unknow protein	-1.1854	-1.15477		Zm00001d048242	-	-1.58168	-1.69514							Zm00001d006820	-	-1.22458		Zm00001d034365	Syntaxin 121	-1.25048		Zm00001d018125	-	-1.18002
Zm00001d040463	Magnesium-protoporphyrin IX monomethyl ester [oxidative] cyclase chloroplastic	-11.1407	-9.85385	-9.00596		Zm00001d022272	-	-1.18265	-1.20141		Zm00001d032624	-	-1.58072	-1.57369							Zm00001d051045	-	-1.22413		Zm00001d045254	UDP-flavone-glycosyltransferase3	-1.24991		Zm00001d025343	purple acid phosphatase30	-1.17984
Zm00001d002532	Glutamate receptor 3.3	-11.1375	-11.3434	-13.5174		Zm00001d039916	-	-1.18231	-1.18042		Zm00001d003663	Co-chaperone GrpE family protein	-1.58025	-1.16248							Zm00001d042256	Protein kinase superfamily protein	-1.22396		Zm00001d049055	Serine carboxypeptidase F13S12.6	-1.24959		Zm00001d044864	Protein EXORDIUM	-1.17983
Zm00001d017364	-	-11.1332	-15.0131	-10.6731		Zm00001d009318	-	-1.18226	-1.64678		Zm00001d031526	Pentatricopeptide repeat-containing protein	-1.57929	-1.26377							Zm00001d016120	-	-1.22386		Zm00001d041431	-	-1.24937		Zm00001d005543	-	-1.17863
Zm00001d019595	-	-11.1	-11.8766	-7.34087		Zm00001d036946	-	-1.18112	-1.48784		Zm00001d051409	-	-1.57904	-1.50354							Zm00001d023922	-	-1.22318		Zm00001d018853	-	-1.24924		Zm00001d031044	bHLH-transcription factor 163	-1.17638
Zm00001d004881	OVATE-transcription factor 10	-11.0468	-8.63033	-4.67048		Zm00001d039764	-	-1.18002	-1.23978		Zm00001d025208	myosin heavy chain-related	-1.57669	-1.37259							Zm00001d021721	vacuolar proton pump8	-1.22314		Zm00001d017208	-	-1.24882		Zm00001d038274	-	-1.17637
Zm00001d012973	Metal ion binding protein	-11.0377	-11.6174	-9.8081		Zm00001d006667	Succinyl-CoA ligase alpha-chain 2	-1.17944	-1.23346		Zm00001d013185	allene oxide synthesis5	-1.57253	-1.41679							Zm00001d018148	-	-1.2225		Zm00001d006926	-	-1.24874		Zm00001d013583	-	-1.17632
Zm00001d042192	2-oxoglutarate (2OG) and Fe(II)-dependent oxygenase superfamily protein	-11.0303	-10.8516	-12.9454		Zm00001d041920	bZIP-transcription factor 8	-1.17657	-1.18119		Zm00001d035167	-	-1.57236	-1.20786							Zm00001d007800	thioredoxin2	-1.22217		Zm00001d049297	-	-1.24812		Zm00001d053939	-	-1.17307
Zm00001d009022	NmrA-like negative transcriptional regulator family protein	-11.0228	-6.577	-11.1777		Zm00001d014584	-	-1.17491	-1.17444		Zm00001d027842	O-fucosyltransferase family protein	-1.56702	-1.29063							Zm00001d014779	Putative membrane lipoprotein	-1.22141		Zm00001d053924	-	-1.24748		Zm00001d036304	-	-1.1719
Zm00001d021334	Thioredoxin-like protein CDSP32 chloroplastic	-10.9982	-6.6917	-10.8683		Zm00001d033180	brassinosteroid-deficient dwarf1	-1.17428	-1.16444		Zm00001d014723	ARR-B-transcription factor 5	-1.56672	-1.55079							Zm00001d039671	-	-1.22129		Zm00001d037023	-	-1.24735		Zm00001d043293	cytokinin oxidase 4	-1.17124
Zm00001d033469	Ferredoxin%3B Putative ferredoxin	-10.9664	-17.6549	-7.3357		Zm00001d005182	Charged multivesicular body protein 2a	-1.16938	-1.20588		Zm00001d048180	transcription initiation factor1	-1.56582	-1.417							Zm00001d019228	zinc-regulated, iron-regulated transporter-like protein8	-1.22128		Zm00001d009622	AP2-EREBP-transcription factor 12	-1.24725		Zm00001d032005	-	-1.17082
Zm00001d003181	Cytochrome b561 and DOMON domain-containing protein	-10.9501	-18.6503	-14.8118		Zm00001d020416	U-box domain-containing protein 35	-1.16897	-1.13414		Zm00001d036045	alpha/beta-Hydrolases superfamily protein	-1.56559	-1.2786							Zm00001d034621	-	-1.22034		Zm00001d032801	chromatin complex subunit A	-1.24657		Zm00001d025111	-	-1.17048
Zm00001d028180	myo-inositol phosphate synthase1	-10.9213	-8.87785	-4.08448		Zm00001d041092	MAP kinase kinase3	-1.16783	-1.21242		Zm00001d024761	-	-1.56496	-1.67204							Zm00001d024210	terpene synthase11	-1.22005		Zm00001d038676	Probable xyloglucan glycosyltransferase 12	-1.24607		Zm00001d043323	copper transporter2	-1.17018
Zm00001d037386	transmembrane protein20	-10.842	-7.24077	-4.89368		Zm00001d019806	-	-1.16725	-1.25528		Zm00001d028826	roothair defective3	-1.56299	-1.79544							Zm00001d011965	-	-1.21839		Zm00001d008509	-	-1.24604		Zm00001d028204	Expressed protein; protein	-1.16995
Zm00001d005532	-	-10.833	-8.77746	-7.97855		Zm00001d010300	-	-1.16681	-1.17652		Zm00001d045144	thylakoid assembly5	-1.56236	-1.30158							Zm00001d024041	bZIP-transcription factor 37	-1.21816		Zm00001d046226	multidrug resistance protein associated1	-1.24522		Zm00001d051316	Trihelix-transcription factor 16	-1.1699
Zm00001d031625	MADS-transcription factor 77	-10.8282	-1.18554	-1.16976		Zm00001d039749	-	-1.16645	-1.12358		Zm00001d038752	Protein STICHEL-like 3	-1.56083	-1.20819							Zm00001d033296	Protein DETOXIFICATION 35	-1.218		Zm00001d038466	-	-1.24499		Zm00001d044274	-	-1.16745
Zm00001d045269	multidrug resistance-associated protein3	-10.7242	-12.0495	-7.68161		Zm00001d027633	-	-1.16528	-1.15734		Zm00001d005039	Late embryogenesis abundant (LEA) hydroxyproline-rich glycoprotein family	-1.56056	-1.40444							Zm00001d028870	-	-1.21712		Zm00001d005722	-	-1.24418		Zm00001d007421	-	-1.16716
Zm00001d026158	GRAS-transcription factor 79	-10.6918	-13.6665	-6.58431		Zm00001d037574	-	-1.16428	-1.15253		Zm00001d052929	-	-1.55813	-1.66878							Zm00001d029089	-	-1.2164		Zm00001d012040	-	-1.24391		Zm00001d043026	PLAC8 family protein	-1.16665
Zm00001d010211	-	-10.6903	-12.4924	-5.08883		Zm00001d021220	-	-1.16404	-1.18139		Zm00001d026549	N-acylphosphatidylethanolamine synthase	-1.55744	-1.91448							Zm00001d041883	C2C2-GATA-transcription factor 31	-1.21632		Zm00001d020454	-	-1.24276		Zm00001d038910	-	-1.1663
Zm00001d033751	Dynamin-related protein 1C	-10.6853	-8.83417	-9.71275		Zm00001d006063	Type II inositol polyphosphate 5-phosphatase 15	-1.16383	-1.23312		Zm00001d037167	-	-1.55378	-1.1706							Zm00001d012092	histone deacetylase 104	-1.21613		Zm00001d013796	dicer-like 105	-1.24245		Zm00001d036142	-	-1.16458
Zm00001d018810	glycolate oxidase1	-10.6744	-10.6993	-9.64324		Zm00001d020791	RING-H2 finger protein ATL5F	-1.16302	-1.3868		Zm00001d018738	pathogenesis related protein4	-1.5531	-7.4596							Zm00001d042914	-	-1.21599		Zm00001d002678	Prolyl oligopeptidase family protein	-1.24198		Zm00001d007464	KDEL-tailed cysteine endopeptidase CEP1	-1.16406
Zm00001d004672	-	-10.6713	-14.585	-9.37263		Zm00001d001864	uracil-DNA glycosylase1	-1.16236	-1.15745		Zm00001d038291	ferredoxin6	-1.55064	-1.70307							Zm00001d032729	-	-1.21588		Zm00001d038622	-	-1.2417		Zm00001d030646	-	-1.16332
Zm00001d021450	Cytokinin riboside 5'-monophosphate phosphoribohydrolase LOG5	-10.642	-21.651	-13.1512		Zm00001d041856	-	-1.16218	-1.25016		Zm00001d014737	arogenate dehydrogenase2	-1.54959	-1.36525							Zm00001d030796	Serine-threonine protein kinase plant-type	-1.21566		Zm00001d004870	-	-1.24102		Zm00001d015839	Chaperone protein dnaJ 6	-1.16209
Zm00001d004279	18-cineole synthase 1 chloroplastic	-10.5831	-9.18473	-6.04861		Zm00001d051338	-	-1.1602	-1.2743		Zm00001d017956	-	-1.54769	-1.75199							Zm00001d002249	-	-1.21553		Zm00001d006499	-	-1.24018		Zm00001d022228	Ribonuclease 1	-1.16205
Zm00001d035034	adenylate kinase1	-10.5188	-10.3143	-9.79125		Zm00001d007130	-	-1.15882	-1.21081		Zm00001d049572	-	-1.54635	-1.1932							Zm00001d017974	-	-1.21514		Zm00001d008219	-	-1.24001		Zm00001d034979	VQ motif-transcription factor32	-1.16156
Zm00001d008196	-	-10.5061	-11.5485	-8.5497		Zm00001d010078	glycerol-3-phosphate acyltransferase20	-1.15727	-1.14927		Zm00001d015057	-	-1.54538	-1.81796							Zm00001d033748	-	-1.21439		Zm00001d017978	Endoglucanase 1	-1.23875		Zm00001d008347	Putative receptor-like protein kinase family protein	-1.16123
Zm00001d042363	C3H-transcription factor 313	-10.4038	-13.2269	-9.83145		Zm00001d048591	TCP-transcription factor 13	-1.15573	-1.33329		Zm00001d021577	UDP-glycosyltransferase 71B1	-1.54505	-1.57071							Zm00001d043193	-	-1.2143		Zm00001d002597	Rho GTPase-activating protein 3	-1.2386		Zm00001d035465	-	-1.15985
Zm00001d006446	salmon silk2	-10.3583	-58.0252	-12.8341		Zm00001d019185	-	-1.15441	-1.14354		Zm00001d033416	Ubiquitin carboxyl-terminal hydrolase family protein	-1.54476	-1.40652							Zm00001d047750	Probable beta-14-xylosyltransferase IRX9	-1.21366		Zm00001d035685	-	-1.23859		Zm00001d021023	FK506-binding protein 2-1	-1.15977
Zm00001d049059	alcohol dehydrogenase2	-10.3574	-7.852	-11.2919		Zm00001d029809	DUF3783 domain protein	-1.15226	-1.28676		Zm00001d029897	Transcription factor UNE10	-1.54407	-1.75038							Zm00001d052401	-	-1.21328		Zm00001d023813	Polygalacturonase	-1.23853		Zm00001d003482	-	-1.15954
Zm00001d044271	-	-10.3546	-9.24824	-9.96024		Zm00001d007193	-	-1.14876	-1.23757		Zm00001d002707	Cis-zeatin O-glucosyltransferase 1	-1.54399	-2.05959							Zm00001d020705	bHLH-transcription factor 150	-1.21299		Zm00001d032332	Quinone oxidoreductase-like protein At1g23740	-1.23841		Zm00001d013268	Glycosyl hydrolase family protein	-1.15923
Zm00001d022354	-	-10.3538	-8.53128	-9.01261		Zm00001d023769	Delta(12)-fatty-acid desaturase	-1.14872	-1.45614		Zm00001d044659	-	-1.54346	-1.57724							Zm00001d007285	-	-1.21267		Zm00001d032473	-	-1.23727		Zm00001d046558	homogentisate geranylgeranyl transferase1	-1.15762
Zm00001d031777	Histone H3 K4-specific methyltransferase SET7/9 family protein	-10.3398	-12.5305	-14.537		Zm00001d053100	Protein kinase superfamily protein	-1.14788	-1.36218		Zm00001d010425	-	-1.542	-1.23552							Zm00001d015846	bZIP-transcription factor 28	-1.21253		Zm00001d031412	glycerophosphodiester phosphodiesterase13	-1.23711		Zm00001d048314	-	-1.15743
Zm00001d052480	Indole-3-acetate beta-glucosyltransferase	-10.334	-8.75022	-7.68201		Zm00001d010000	-	-1.14767	-1.16322		Zm00001d002609	Xyloglucan galactosyltransferase XLT2	-1.54184	-1.23202							Zm00001d032661	Pentatricopeptide repeat-containing protein mitochondrial	-1.21246		Zm00001d024114	-	-1.23622		Zm00001d012109	-	-1.15679
Zm00001d002790	C2C2-GATA-transcription factor 5	-10.3262	-15.6152	-9.54581		Zm00001d022357	-	-1.14672	-1.12138		Zm00001d018149	cyclin-dependent kinase inhibitor5	-1.54182	-1.26027							Zm00001d015568	-	-1.21244		Zm00001d032187	-	-1.23614		Zm00001d051550	WRKY-transcription factor 11	-1.15601
Zm00001d002137	precursor elicitor peptide1	-10.3245	-12.7881	-16.5411		Zm00001d024841	-	-1.14326	-1.15359		Zm00001d011945	Prefoldin chaperone subunit family protein	-1.54095	-1.49119							Zm00001d029048	-	-1.21116		Zm00001d047784	-	-1.23605		Zm00001d028565	-	-1.15447
Zm00001d033988	Cytokinin-O-glucosyltransferase 1	-10.3195	-9.49074	-7.44506		Zm00001d034033	histone acetyltransferase complex component102	-1.14266	-1.20922		Zm00001d006029	-	-1.53777	-1.614							Zm00001d008519	-	-1.21012		Zm00001d047998	-	-1.23568		Zm00001d022509	-	-1.15414
Zm00001d020267	AP2-EREBP-transcription factor 109	-10.3016	-9.06162	-8.95418		Zm00001d015089	-	-1.13853	-1.27967		Zm00001d011419	cytochrome P450 7	-1.53459	-2.40884							Zm00001d016836	rough endosperm3	-1.21006		Zm00001d012880	-	-1.23478		Zm00001d037248	-	-1.15387
Zm00001d018362	Protein TSS	-10.295	-1.53719	-1.33648		Zm00001d011342	-	-1.12811	-1.12751		Zm00001d050988	-	-1.53453	-1.68063							Zm00001d005267	-	-1.20969		Zm00001d037367	O-fucosyltransferase6	-1.23474		Zm00001d019495	-	-1.15148
Zm00001d003962	-	-10.2746	-9.52942	-6.9976		Zm00001d039824	LRR receptor-like serine/threonine-protein kinase EFR	-1.12741	-1.15751		Zm00001d034383	viviparous8	-1.53426	-1.69965							Zm00001d008321	Serine/threonine-protein kinase RUNKEL	-1.20909		Zm00001d037235	Probable mannan synthase 7	-1.23409		Zm00001d040594	MYB-transcription factor 145	-1.15133
Zm00001d053749	knotted related homeobox7	-10.2048	-12.106	-8.47219		Zm00001d003583	NAC-transcription factor 71	-1.12389	-1.14294		Zm00001d033171	Thioredoxin superfamily protein	-1.53293	-1.67367							Zm00001d032745	-	-1.20887		Zm00001d052991	-	-1.23369		Zm00001d034552	Polygalacturonase QRT2	-1.15128
Zm00001d043839	-	-10.1836	-11.5007	-10.1272		Zm00001d009156	Protein ABC transporter 1 mitochondrial	-1.12319	-1.2108		Zm00001d032573	-	-1.53245	-1.74025							Zm00001d004146	-	-1.20884		Zm00001d042764	hemerythrin HHE cation-binding domain protein	-1.23367		Zm00001d014598	-	-1.15031
Zm00001d028472	FAR1-like-transcription factor 1	-10.1601	-12.1315	-10.2114							Zm00001d021439	-	-1.52997	-1.57072							Zm00001d014391	nramp aluminum transporter1	-1.20878		Zm00001d025517	-	-1.23295		Zm00001d037759	Calmodulin binding protein%3B Putative calmodulin-binding family protein	-1.149
Zm00001d034174	-	-10.1597	-9.82438	-5.87395							Zm00001d049657	glutathione transferase26	-1.52887	-1.74763							Zm00001d028374	U-box domain-containing protein 21	-1.20874		Zm00001d039337	Peptidase C45%2C acyl-coenzyme A/6-aminopenicillanic acid acyl-transferase	-1.23251		Zm00001d028260	glutamine synthetase6	-1.14888
Zm00001d023673	sugars will eventually be exported transporter13b	-10.142	-10.3349	-14.9261							Zm00001d021310	-	-1.5267	-1.41908							Zm00001d051549	-	-1.20861		Zm00001d033943	-	-1.2315		Zm00001d049548	-	-1.14821
Zm00001d042921	SLT1 protein	-10.1413	-9.76319	-6.86682							Zm00001d029603	-	-1.52521	-1.32473							Zm00001d033544	Glycosyltransferase family protein 64 protein C5	-1.20814		Zm00001d049370	VIN3-like protein 2	-1.2313		Zm00001d019917	CASP-like protein 13	-1.14486
Zm00001d008961	-	-10.1158	-4.94809	-4.99298							Zm00001d006016	Multiple stress-responsive zinc-finger protein ISAP1	-1.52429	-1.36781							Zm00001d039010	-	-1.20703		Zm00001d039620	D-Tyr-tRNA(Tyr) deacylase family protein	-1.22961		Zm00001d009178	-	-1.14319
Zm00001d040125	phosphate transporter1	-10.1118	-4.59816	-4.80883							Zm00001d037072	-	-1.52205	-1.24299							Zm00001d012467	Outer membrane OMP85 family protein	-1.20689		Zm00001d017603	Pentatricopeptide repeat (PPR) superfamily protein	-1.2296		Zm00001d037471	-	-1.14178
Zm00001d012423	-	-10.0966	-9.71785	-7.42467							Zm00001d045340	cysteine synthase6	-1.52174	-1.3829							Zm00001d012818	-	-1.20686		Zm00001d043411	gibberellin 2-oxidase3	-1.22853		Zm00001d047518	-	-1.14159
Zm00001d044723	MACPF domain-containing protein	-10.0905	-4.98475	-8.90483							Zm00001d043155	las1-like family protein	-1.52127	-1.70578							Zm00001d003611	-	-1.20679		Zm00001d025452	-	-1.22835		Zm00001d034633	-	-1.13973
Zm00001d047768	-	-10.0673	-17.5336	-6.19876							Zm00001d039723	-	-1.52097	-1.48104							Zm00001d021624	-	-1.20645		Zm00001d051241	Transducin/WD40 repeat-like superfamily protein	-1.22799		Zm00001d007428	-	-1.13889
Zm00001d043009	-	-10.0665	-7.83449	-4.27136							Zm00001d042663	5'-3' exonuclease family protein	-1.51937	-1.44488							Zm00001d022477	FPF1-like protein 1	-1.20592		Zm00001d035186	-	-1.22795		Zm00001d021448	root hair specific 17	-1.13876
Zm00001d039341	ethylene insensitive 2	-10.0526	-9.49381	-10.8345							Zm00001d000408	-	-1.51682	-1.40041							Zm00001d028975	-	-1.20553		Zm00001d014286	Calmodulin-binding transcription activator 2	-1.22665		Zm00001d020367	JUMONJI-transcription factor 5	-1.13661
Zm00001d005945	-	-10.0503	-24.0566	-6.9611							Zm00001d039619	60S ribosomal protein L18A	-1.51571	-1.21331							Zm00001d035496	-	-1.20493		Zm00001d020275	VQ motif-transcription factor40	-1.22654		Zm00001d010752	phosphatidylethanolamine-binding protein8	-1.13605
Zm00001d015743	bZIP-transcription factor 61	-10.0372	-13.6418	-11.6659							Zm00001d003432	Galactose mutarotase-like superfamily protein	-1.51492	-1.33952							Zm00001d023471	-	-1.20452		Zm00001d016756	-	-1.22635		Zm00001d019527	Yucca5	-1.13544
Zm00001d026154	Glutathione peroxidase	-10.0337	-9.82642	-8.94067							Zm00001d002737	-	-1.51372	-1.28319							Zm00001d043157	Rhomboid-like protein 20	-1.20398		Zm00001d045394	-	-1.22591		Zm00001d044513	-	-1.13469
Zm00001d032503	-	-10.0333	-10.6495	-7.93							Zm00001d050284	-	-1.51325	-1.40299							Zm00001d013985	-	-1.20379		Zm00001d008939	phosphatidylethanolamine-binding protein	-1.22574		Zm00001d023785	-	-1.1343
Zm00001d003866	concentric ring1	-10.014	-12.568	-6.91901							Zm00001d020463	-	-1.51103	-1.89115							Zm00001d034636	Phosphatidylinositol N-acetyglucosaminlytransferase subunit P-related	-1.20353		Zm00001d022518	-	-1.22566		Zm00001d040166	ataxia-telangiectasia mutated1	-1.13339
Zm00001d012395	-	-10.0096	-9.21825	-7.86803							Zm00001d018388	Alginate regulatory protein AlgP	-1.51058	-1.4598							Zm00001d028784	Mitochondrial substrate carrier family protein	-1.20344		Zm00001d038994	Trihelix-transcription factor 1	-1.22558		Zm00001d014249	ZIM-transcription factor 29	-1.13208
Zm00001d041836	-	-10.0033	-8.3461	-7.5998							Zm00001d031351	Protein kinase superfamily protein	-1.50915	-1.64575							Zm00001d023617	laccase23	-1.2033		Zm00001d026605	Endoglucanase 5	-1.22527		Zm00001d032073	-	-1.13196
Zm00001d038542	-	-9.98492	-16.7962	-6.21322							Zm00001d050091	-	-1.50677	-1.5974							Zm00001d049094	ABI3-VP1-transcription factor 36	-1.2031		Zm00001d014808	-	-1.22511		Zm00001d032047	-	-1.13186
Zm00001d036345	yellow endosperm1	-9.98024	-9.80643	-4.04534							Zm00001d034107	cytochrome P450 family 81 subfamily D polypeptide 8	-1.50672	-1.57882							Zm00001d035514	Cys2His2 Zinc Finger26	-1.2031		Zm00001d039455	-	-1.22332		Zm00001d051015	Nicotinamidase 1	-1.13169
Zm00001d038522	Putative leucine-rich repeat receptor-like protein kinase family protein	-9.97984	-11.0054	-7.28606							Zm00001d033454	-	-1.50665	-1.41195							Zm00001d003142	Cytochrome P450 71A26	-1.20277		Zm00001d053062	-	-1.22287		Zm00001d043231	Homeobox-transcription factor 118	-1.12438
Zm00001d010314	-	-9.97586	-14.1053	-9.49997							Zm00001d029598	-	-1.50585	-1.57101							Zm00001d013113	Expp1 protein	-1.20204		Zm00001d037328	3-ketoacyl-CoA synthase	-1.22147		Zm00001d018839	cytochrome P-450 19	-1.12378
Zm00001d021518	Peptidyl-prolyl cis-trans isomerase	-9.96641	-10.5355	-6.42868							Zm00001d042266	eukaryotic initiation factor 3 gamma subunit family protein	-1.50583	-1.66901							Zm00001d043523	Profilin	-1.20196		Zm00001d026022	-	-1.22111		Zm00001d013926	-	-1.1229
Zm00001d026651	-	-9.95747	-11.3094	-6.28456							Zm00001d036973	-	-1.50539	-1.8866							Zm00001d045344	cysteine synthase3	-1.2017		Zm00001d016200	-	-1.22083		Zm00001d049544	-	-1.12055
[truncated: 7,473 more rows]

## Sheet: cytT248 DEGs
DEGs in cytTC248
UP-regulated genes	FR		DOWN-regulated genes	FR
[truncated: 10,117 more rows]

## Sheet: TC243 DEGs
DEGs in TC243
[truncated: 10,051 more rows]

## Sheet: cytTC221 DEGs
DEGs in cytTC221
[truncated: 9,074 more rows]

## Sheet: Mito and Chlp DEGs
Gene ID	Annotation	Organelle	Position in the genome		cytT248	TC243	cytTC221
[truncated: 147 more rows]
