# Supplementary material for: Maize cytolines as models to study the impact of different cytoplasms on gene expression under heat stress conditions
Source: BMC Plant Biol. 2023 Jan 2;23:4. doi: 10.1186/s12870-022-04023-8 (PMC9806912; doi:10.1186/s12870-022-04023-8)
Supplement: Supplementary file 2 — Additional file 2. Grouping of cytoline-specific DEGs with an FR > 2 into GO terms. Each of the three GO term categories (biological processes, molecular functions, and cell components) has a dedicated tab. Column headers indicate the GO term ID, the dataset considered (i.e., up/down genes exclusively found in one of the cytolines), the total number of genes included in a particular GO term and the GO term’s full name. [file 12870_2022_4023_MOESM2_ESM.xlsx]

## Sheet: GO Biological processes
Additional file 2. Grouping of cytoline-specific DEGs with an FR > 2 into GO terms. Each of the three GO terms categories (biological processes, molecular functions, and cell components) has a dedicated tab. Column headers indicate the GO term ID, the dataset considered (i.e., up/down genes exclusively found in one of the cytolines), the total number of genes included in a particular GO term and …
GO biological process ID	Up-DEGs in cytT248	Down-DEGs in cytT248	Up-DEGs in TC243	Down-DEGs in TC243	Up-DEGs in cytTC221	Down-DEGs in cytTC221	Total no. of genes across datasets	GO biological process name
GO:0006355	2	3	1	6	5	3	20	regulation of transcription, DNA-templated
GO:0006412	4	3	-	2	8	-	17	translation
GO:0016310	2	-	2	5	5	1	15	phosphorylation
GO:0006508	-	3	3	-	4	2	12	proteolysis
GO:0006468	2	1	-	2	4	1	10	protein phosphorylation
GO:0016567	1	-	-	2	4	3	10	protein ubiquitination
GO:0006357	1	1	1	1	2	2	8	regulation of transcription by RNA polymerase II
GO:0055085	-	1	1	2	2	2	8	transmembrane transport
GO:0006281	1	3	1	1	1	-	7	DNA repair
GO:0005975	1	1	2	-	1	2	7	carbohydrate metabolic process
GO:0006629	-	2	1	1	3	-	7	lipid metabolic process
GO:0015979	-	-	-	3	1	3	7	photosynthesis
GO:0044260	1	-	-	1	3	1	6	cellular macromolecule metabolic process
GO:0006470	1	1	-	-	4	-	6	protein dephosphorylation
GO:0044238	1	-	-	1	3	1	6	primary metabolic process
GO:0016311	-	1	-	-	5	-	6	dephosphorylation
GO:0006511	-	-	2	-	3	1	6	ubiquitin-dependent protein catabolic process
GO:0035556	2	-	-	1	2	-	5	intracellular signal transduction
GO:0032259	1	-	-	1	3	-	5	methylation
GO:0006633	-	1	1	-	2	1	5	fatty acid biosynthetic process
GO:0008152	1	1	-	-	1	1	4	metabolic process
GO:0016192	1	1	-	-	1	1	4	vesicle-mediated transport
GO:0015031	1	1	-	-	1	1	4	protein transport
GO:0007165	-	1	-	-	2	1	4	signal transduction
GO:0016579	-	1	2	-	1	-	4	protein deubiquitination
GO:0006886	-	-	-	-	3	1	4	intracellular protein transport
GO:0050790	2	-	-	-	-	1	3	regulation of catalytic activity
GO:0006120	1	1	1	-	-	-	3	mitochondrial electron transport, NADH to ubiquinone
GO:0006974	-	2	-	1	-	-	3	cellular response to DNA damage stimulus
GO:0006631	-	1	1	-	1	-	3	fatty acid metabolic process
GO:0009698	-	1	1	1	-	-	3	phenylpropanoid metabolic process
GO:0098869	-	-	1	1	1	-	3	cellular oxidant detoxification
GO:0009733	-	-	-	2	1	-	3	response to auxin
GO:0009416	-	-	-	1	1	1	3	response to light stimulus
GO:0018105	-	-	-	1	1	1	3	peptidyl-serine phosphorylation
GO:0006397	-	-	-	1	1	1	3	mRNA processing
GO:0006950	1	-	-	1	-	-	2	response to stress
GO:0045893	1	-	-	-	1	-	2	positive regulation of transcription, DNA-templated
GO:0001522	1	-	1	-	-	-	2	pseudouridine synthesis
GO:0006396	1	-	-	1	-	-	2	RNA processing
GO:0045944	1	-	-	-	1	-	2	positive regulation of transcription by RNA polymerase II
GO:0000027	1	-	-	-	1	-	2	ribosomal large subunit assembly
GO:0034599	1	-	1	-	-	-	2	cellular response to oxidative stress
GO:0007049	1	-	-	-	1	-	2	cell cycle
GO:0006413	1	-	-	-	1	-	2	translational initiation
GO:0090305	1	-	-	-	1	-	2	nucleic acid phosphodiester bond hydrolysis
GO:0050832	-	1	-	-	1	-	2	defense response to fungus
GO:0000272	-	1	-	-	-	1	2	polysaccharide catabolic process
GO:0006952	-	1	-	1	-	-	2	defense response
GO:0006506	-	1	-	-	1	-	2	GPI anchor biosynthetic process
GO:0006310	-	1	-	1	-	-	2	DNA recombination
GO:0000462	-	1	-	1	-	-	2	maturation of SSU-rRNA from tricistronic rRNA transcript (SSU-rRNA, 5.8S rRNA, LSU-rRNA)
GO:1901264	-	-	1	-	-	1	2	carbohydrate derivative transport
GO:0042254	-	-	1	1	-	-	2	ribosome biogenesis
GO:0015931	-	-	1	-	-	1	2	nucleobase-containing compound transport
GO:0006364	-	-	1	-	1	-	2	rRNA processing
GO:0008643	-	-	1	-	-	1	2	carbohydrate transport
GO:0009086	-	-	1	-	1	-	2	methionine biosynthetic process
GO:0019752	-	-	1	-	-	1	2	carboxylic acid metabolic process
GO:0006865	-	-	1	-	-	1	2	amino acid transport
GO:0006094	-	-	1	1	-	-	2	gluconeogenesis
GO:0006096	-	-	1	1	-	-	2	glycolytic process
GO:0006099	-	-	1	-	-	1	2	tricarboxylic acid cycle
GO:0010027	-	-	-	1	1	-	2	thylakoid membrane organization
GO:0000724	-	-	-	1	-	1	2	double-strand break repair via homologous recombination
GO:0008380	-	-	-	1	-	1	2	RNA splicing
GO:0000398	-	-	-	1	1	-	2	mRNA splicing, via spliceosome
GO:0009247	-	-	-	1	1	-	2	glycolipid biosynthetic process
GO:0000079	-	-	-	1	1	-	2	regulation of cyclin-dependent protein serine/threonine kinase activity
GO:0009793	-	-	-	1	1	-	2	embryo development ending in seed dormancy
GO:0006417	-	-	-	1	1	-	2	regulation of translation
GO:0046777	-	-	-	1	1	-	2	protein autophosphorylation
GO:0045039	-	-	-	-	2	-	2	protein insertion into mitochondrial inner membrane
GO:0006611	-	-	-	-	2	-	2	protein export from nucleus
GO:0006457	-	-	-	-	2	-	2	protein folding
GO:0000463	-	-	-	-	2	-	2	maturation of LSU-rRNA from tricistronic rRNA transcript (SSU-rRNA, 5.8S rRNA, LSU-rRNA)
GO:0045454	-	-	-	-	2	-	2	cell redox homeostasis
GO:0008652	-	-	-	-	2	-	2	cellular amino acid biosynthetic process
GO:0006260	-	-	-	-	2	-	2	DNA replication
GO:0007166	-	-	-	-	2	-	2	cell surface receptor signaling pathway
GO:0010608	-	-	-	-	2	-	2	posttranscriptional regulation of gene expression
GO:0006108	-	-	-	-	1	1	2	malate metabolic process
GO:0048205	1	-	-	-	-	-	1	COPI coating of Golgi vesicle
GO:0006400	1	-	-	-	-	-	1	tRNA modification
GO:0016125	1	-	-	-	-	-	1	sterol metabolic process
GO:0006820	1	-	-	-	-	-	1	anion transport
GO:0006742	1	-	-	-	-	-	1	NADP catabolic process
GO:0002188	1	-	-	-	-	-	1	translation reinitiation
GO:0032502	1	-	-	-	-	-	1	developmental process
GO:0000165	1	-	-	-	-	-	1	MAPK cascade
GO:0043039	1	-	-	-	-	-	1	tRNA aminoacylation
GO:0034220	1	-	-	-	-	-	1	ion transmembrane transport
GO:2000082	1	-	-	-	-	-	1	regulation of L-ascorbic acid biosynthetic process
GO:0046417	1	-	-	-	-	-	1	chorismate metabolic process
GO:0001731	1	-	-	-	-	-	1	formation of translation preinitiation complex
GO:0006890	1	-	-	-	-	-	1	retrograde vesicle-mediated transport, Golgi to endoplasmic reticulum
GO:0009451	1	-	-	-	-	-	1	RNA modification
GO:0006734	1	-	-	-	-	-	1	NADH metabolic process
GO:1990481	1	-	-	-	-	-	1	mRNA pseudouridine synthesis
GO:0010119	1	-	-	-	-	-	1	regulation of stomatal movement
GO:0000447	1	-	-	-	-	-	1	endonucleolytic cleavage in ITS1 to separate SSU-rRNA from 5.8S rRNA and LSU-rRNA from tricistronic rRNA transcript (SSU-rRNA, 5.8S rRNA, LSU-rRNA)
GO:0007064	1	-	-	-	-	-	1	mitotic sister chromatid cohesion
GO:0019677	1	-	-	-	-	-	1	NAD catabolic process
GO:0015743	1	-	-	-	-	-	1	malate transport
GO:0000461	1	-	-	-	-	-	1	endonucleolytic cleavage to generate mature 3'-end of SSU-rRNA from (SSU-rRNA, 5.8S rRNA, LSU-rRNA)
GO:0006432	1	-	-	-	-	-	1	phenylalanyl-tRNA aminoacylation
GO:0006351	1	-	-	-	-	-	1	transcription, DNA-templated
GO:0048366	1	-	-	-	-	-	1	leaf development
GO:0034551	-	1	-	-	-	-	1	mitochondrial respiratory chain complex III assembly
GO:0006888	-	1	-	-	-	-	1	endoplasmic reticulum to Golgi vesicle-mediated transport
GO:0080120	-	1	-	-	-	-	1	CAAX-box protein maturation
GO:0006032	-	1	-	-	-	-	1	chitin catabolic process
GO:0000723	-	1	-	-	-	-	1	telomere maintenance
GO:0051983	-	1	-	-	-	-	1	regulation of chromosome segregation
GO:0006325	-	1	-	-	-	-	1	chromatin organization
GO:0071586	-	1	-	-	-	-	1	CAAX-box protein processing
GO:0010205	-	1	-	-	-	-	1	photoinhibition
GO:0006906	-	1	-	-	-	-	1	vesicle fusion
GO:0016998	-	1	-	-	-	-	1	cell wall macromolecule catabolic process
GO:0071108	-	1	-	-	-	-	1	protein K48-linked deubiquitination
GO:0009800	-	1	-	-	-	-	1	cinnamic acid biosynthetic process
GO:0032508	-	1	-	-	-	-	1	DNA duplex unwinding
GO:0042276	-	1	-	-	-	-	1	error-prone translesion synthesis
GO:0071897	-	1	-	-	-	-	1	DNA biosynthetic process
GO:0009643	-	1	-	-	-	-	1	photosynthetic acclimation
GO:0016485	-	1	-	-	-	-	1	protein processing
GO:0006559	-	1	-	-	-	-	1	L-phenylalanine catabolic process
GO:0009117	-	1	-	-	-	-	1	nucleotide metabolic process
GO:0045910	-	1	-	-	-	-	1	negative regulation of DNA recombination
GO:0046081	-	1	-	-	-	-	1	dUTP catabolic process
GO:0022618	-	1	-	-	-	-	1	ribonucleoprotein complex assembly
GO:0006833	-	1	-	-	-	-	1	water transport
GO:0006226	-	1	-	-	-	-	1	dUMP biosynthetic process
GO:0009314	-	1	-	-	-	-	1	response to radiation
GO:0097428	-	-	1	-	-	-	1	protein maturation by iron-sulfur cluster transfer
GO:0016574	-	-	1	-	-	-	1	histone ubiquitination
GO:0006741	-	-	1	-	-	-	1	NADP biosynthetic process
GO:0015689	-	-	1	-	-	-	1	molybdate ion transport
GO:0006662	-	-	1	-	-	-	1	glycerol ether metabolic process
GO:0019346	-	-	1	-	-	-	1	transsulfuration
GO:0000454	-	-	1	-	-	-	1	snoRNA guided rRNA pseudouridine synthesis
GO:0043161	-	-	1	-	-	-	1	proteasome-mediated ubiquitin-dependent protein catabolic process
GO:0016226	-	-	1	-	-	-	1	iron-sulfur cluster assembly
GO:0006101	-	-	1	-	-	-	1	citrate metabolic process
GO:0072334	-	-	1	-	-	-	1	UDP-galactose transmembrane transport
GO:0051026	-	-	1	-	-	-	1	chiasma assembly
GO:0090414	-	-	1	-	-	-	1	molybdate ion export from vacuole
GO:0019674	-	-	1	-	-	-	1	NAD metabolic process
GO:0048026	-	-	1	-	-	-	1	positive regulation of mRNA splicing, via spliceosome
GO:0000209	-	-	1	-	-	-	1	protein polyubiquitination
GO:0046166	-	-	1	-	-	-	1	glyceraldehyde-3-phosphate biosynthetic process
GO:0030154	-	-	1	-	-	-	1	cell differentiation
GO:0019563	-	-	1	-	-	-	1	glycerol catabolic process
GO:0045037	-	-	-	1	-	-	1	protein import into chloroplast stroma
GO:0009767	-	-	-	1	-	-	1	photosynthetic electron transport chain
GO:0045038	-	-	-	1	-	-	1	protein import into chloroplast thylakoid membrane
GO:0061077	-	-	-	1	-	-	1	chaperone-mediated protein folding
GO:0009734	-	-	-	1	-	-	1	auxin-activated signaling pathway
GO:0052746	-	-	-	1	-	-	1	inositol phosphorylation
GO:0090501	-	-	-	1	-	-	1	RNA phosphodiester bond hydrolysis
GO:0009411	-	-	-	1	-	-	1	response to UV
GO:0090502	-	-	-	1	-	-	1	RNA phosphodiester bond hydrolysis, endonucleolytic
GO:0006370	-	-	-	1	-	-	1	7-methylguanosine mRNA capping
GO:0042255	-	-	-	1	-	-	1	ribosome assembly
GO:2000142	-	-	-	1	-	-	1	regulation of DNA-templated transcription, initiation
GO:0010207	-	-	-	1	-	-	1	photosystem II assembly
GO:0106005	-	-	-	1	-	-	1	RNA 5'-cap (guanine-N7)-methylation
GO:0000373	-	-	-	1	-	-	1	Group II intron splicing
GO:0032957	-	-	-	1	-	-	1	inositol trisphosphate metabolic process
GO:0045892	-	-	-	1	-	-	1	negative regulation of transcription, DNA-templated
GO:0010224	-	-	-	1	-	-	1	response to UV-B
GO:0006635	-	-	-	1	-	-	1	fatty acid beta-oxidation
GO:0043086	-	-	-	1	-	-	1	negative regulation of catalytic activity
GO:0009725	-	-	-	1	-	-	1	response to hormone
GO:1990961	-	-	-	1	-	-	1	xenobiotic detoxification by transmembrane export across the plasma membrane
GO:0031425	-	-	-	1	-	-	1	chloroplast RNA processing
GO:0010112	-	-	-	1	-	-	1	regulation of systemic acquired resistance
GO:0016117	-	-	-	1	-	-	1	carotenoid biosynthetic process
GO:0009773	-	-	-	1	-	-	1	photosynthetic electron transport in photosystem I
GO:0009649	-	-	-	1	-	-	1	entrainment of circadian clock
GO:0042742	-	-	-	1	-	-	1	defense response to bacterium
GO:0042744	-	-	-	1	-	-	1	hydrogen peroxide catabolic process
GO:0006979	-	-	-	1	-	-	1	response to oxidative stress
GO:0006366	-	-	-	1	-	-	1	transcription by RNA polymerase II
GO:0006367	-	-	-	1	-	-	1	transcription initiation from RNA polymerase II promoter
GO:0022900	-	-	-	1	-	-	1	electron transport chain
GO:0007017	-	-	-	1	-	-	1	microtubule-based process
GO:0010906	-	-	-	1	-	-	1	regulation of glucose metabolic process
GO:0050896	-	-	-	1	-	-	1	response to stimulus
GO:0009263	-	-	-	1	-	-	1	deoxyribonucleotide biosynthetic process
GO:0006301	-	-	-	1	-	-	1	postreplication repair
GO:0006302	-	-	-	1	-	-	1	double-strand break repair
GO:0110102	-	-	-	1	-	-	1	ribulose bisphosphate carboxylase complex assembly
GO:0010230	-	-	-	1	-	-	1	alternative respiration
GO:0006352	-	-	-	1	-	-	1	DNA-templated transcription, initiation
GO:0008299	-	-	-	-	1	-	1	isoprenoid biosynthetic process
GO:0009737	-	-	-	-	1	-	1	response to abscisic acid
GO:0070536	-	-	-	-	1	-	1	protein K63-linked deubiquitination
GO:1902047	-	-	-	-	1	-	1	polyamine transmembrane transport
GO:0034620	-	-	-	-	1	-	1	cellular response to unfolded protein
GO:0010629	-	-	-	-	1	-	1	negative regulation of gene expression
GO:0010468	-	-	-	-	1	-	1	regulation of gene expression
GO:0000055	-	-	-	-	1	-	1	ribosomal large subunit export from nucleus
GO:0000056	-	-	-	-	1	-	1	ribosomal small subunit export from nucleus
GO:0006188	-	-	-	-	1	-	1	IMP biosynthetic process
GO:0006071	-	-	-	-	1	-	1	glycerol metabolic process
GO:0006189	-	-	-	-	1	-	1	'de novo' IMP biosynthetic process
GO:0009690	-	-	-	-	1	-	1	cytokinin metabolic process
GO:0051603	-	-	-	-	1	-	1	proteolysis involved in cellular protein catabolic process
GO:0009082	-	-	-	-	1	-	1	branched-chain amino acid biosynthetic process
GO:0045047	-	-	-	-	1	-	1	protein targeting to ER
GO:0006122	-	-	-	-	1	-	1	mitochondrial electron transport, ubiquinol to cytochrome c
GO:0006465	-	-	-	-	1	-	1	signal peptide processing
GO:0017157	-	-	-	-	1	-	1	regulation of exocytosis
GO:0032511	-	-	-	-	1	-	1	late endosome to vacuole transport via multivesicular body sorting pathway
GO:0009637	-	-	-	-	1	-	1	response to blue light
GO:0006353	-	-	-	-	1	-	1	DNA-templated transcription, termination
GO:0032968	-	-	-	-	1	-	1	positive regulation of transcription elongation from RNA polymerase II promoter
GO:0006968	-	-	-	-	1	-	1	cellular defense response
GO:0002181	-	-	-	-	1	-	1	cytoplasmic translation
GO:0034475	-	-	-	-	1	-	1	U4 snRNA 3'-end processing
GO:0071051	-	-	-	-	1	-	1	polyadenylation-dependent snoRNA 3'-end processing
GO:0044772	-	-	-	-	1	-	1	mitotic cell cycle phase transition
GO:0002183	-	-	-	-	1	-	1	cytoplasmic translational initiation
GO:0006900	-	-	-	-	1	-	1	vesicle budding from membrane
GO:0071215	-	-	-	-	1	-	1	cellular response to abscisic acid stimulus
GO:0006082	-	-	-	-	1	-	1	organic acid metabolic process
GO:0006904	-	-	-	-	1	-	1	vesicle docking involved in exocytosis
GO:0098789	-	-	-	-	1	-	1	pre-mRNA cleavage required for polyadenylation
GO:0071395	-	-	-	-	1	-	1	cellular response to jasmonic acid stimulus
GO:0006749	-	-	-	-	1	-	1	glutathione metabolic process
GO:0009306	-	-	-	-	1	-	1	protein secretion
GO:0006139	-	-	-	-	1	-	1	nucleobase-containing compound metabolic process
GO:0009640	-	-	-	-	1	-	1	photomorphogenesis
GO:0090156	-	-	-	-	1	-	1	cellular sphingolipid homeostasis
GO:0071446	-	-	-	-	1	-	1	cellular response to salicylic acid stimulus
GO:0090158	-	-	-	-	1	-	1	endoplasmic reticulum membrane organization
GO:0001732	-	-	-	-	1	-	1	formation of cytoplasmic translation initiation complex
GO:0006368	-	-	-	-	1	-	1	transcription elongation from RNA polymerase II promoter
GO:0015936	-	-	-	-	1	-	1	coenzyme A metabolic process
GO:0006090	-	-	-	-	1	-	1	pyruvate metabolic process
GO:1900060	-	-	-	-	1	-	1	negative regulation of ceramide biosynthetic process
GO:0032418	-	-	-	-	1	-	1	lysosome localization
GO:0006418	-	-	-	-	1	-	1	tRNA aminoacylation for protein translation
GO:0016104	-	-	-	-	1	-	1	triterpenoid biosynthetic process
GO:0007034	-	-	-	-	1	-	1	vacuolar transport
GO:0110104	-	-	-	-	1	-	1	mRNA alternative polyadenylation
GO:0034427	-	-	-	-	1	-	1	nuclear-transcribed mRNA catabolic process, exonucleolytic, 3'-5'
GO:0006482	-	-	-	-	1	-	1	protein demethylation
GO:0006807	-	-	-	-	1	-	1	nitrogen compound metabolic process
GO:0061817	-	-	-	-	1	-	1	endoplasmic reticulum-plasma membrane tethering
GO:0031145	-	-	-	-	1	-	1	anaphase-promoting complex-dependent catabolic process
GO:0006486	-	-	-	-	1	-	1	protein glycosylation
GO:0031146	-	-	-	-	1	-	1	SCF-dependent proteasomal ubiquitin-dependent protein catabolic process
GO:0009658	-	-	-	-	1	-	1	chloroplast organization
GO:0051085	-	-	-	-	1	-	1	chaperone cofactor-dependent protein refolding
GO:0000245	-	-	-	-	1	-	1	spliceosomal complex assembly
GO:0010498	-	-	-	-	1	-	1	proteasomal protein catabolic process
GO:0006422	-	-	-	-	1	-	1	aspartyl-tRNA aminoacylation
GO:0006261	-	-	-	-	1	-	1	DNA-dependent DNA replication
GO:0032264	-	-	-	-	1	-	1	IMP salvage
GO:0006264	-	-	-	-	1	-	1	mitochondrial DNA replication
GO:0005987	-	-	-	-	1	-	1	sucrose catabolic process
GO:0000028	-	-	-	-	1	-	1	ribosomal small subunit assembly
GO:0009168	-	-	-	-	1	-	1	purine ribonucleoside monophosphate biosynthetic process
GO:0042793	-	-	-	-	1	-	1	plastid transcription
GO:0030150	-	-	-	-	1	-	1	protein import into mitochondrial matrix
GO:0051301	-	-	-	-	1	-	1	cell division
GO:0090228	-	-	-	-	1	-	1	positive regulation of red or far-red light signaling pathway
GO:0051096	-	-	-	-	1	-	1	positive regulation of helicase activity
GO:0046084	-	-	-	-	1	-	1	adenine biosynthetic process
GO:0010218	-	-	-	-	1	-	1	response to far red light
GO:0031047	-	-	-	-	1	-	1	gene silencing by RNA
GO:0048527	-	-	-	-	1	-	1	lateral root development
GO:0016075	-	-	-	-	1	-	1	rRNA catabolic process
GO:0016570	-	-	-	-	1	-	1	histone modification
GO:0045903	-	-	-	-	1	-	1	positive regulation of translational fidelity
GO:0032774	-	-	-	-	1	-	1	RNA biosynthetic process
GO:0046475	-	-	-	-	1	-	1	glycerophospholipid catabolic process
GO:0016126	-	-	-	-	1	-	1	sterol biosynthetic process
GO:0006164	-	-	-	-	1	-	1	purine nucleotide biosynthetic process
GO:0071028	-	-	-	-	1	-	1	nuclear mRNA surveillance
GO:0031053	-	-	-	-	1	-	1	primary miRNA processing
GO:0071369	-	-	-	-	1	-	1	cellular response to ethylene stimulus
GO:0018026	-	-	-	-	1	-	1	peptidyl-lysine monomethylation
GO:0010114	-	-	-	-	1	-	1	response to red light
GO:0006606	-	-	-	-	1	-	1	protein import into nucleus
GO:0006446	-	-	-	-	1	-	1	regulation of translational initiation
GO:0070979	-	-	-	-	1	-	1	protein K11-linked ubiquitination
GO:0009617	-	-	-	-	1	-	1	response to bacterium
GO:0046033	-	-	-	-	1	-	1	AMP metabolic process
GO:0006672	-	-	-	-	1	-	1	ceramide metabolic process
GO:0042026	-	-	-	-	1	-	1	protein refolding
GO:0006887	-	-	-	-	-	1	1	exocytosis
GO:0009768	-	-	-	-	-	1	1	photosynthesis, light harvesting in photosystem I
GO:0000226	-	-	-	-	-	1	1	microtubule cytoskeleton organization
GO:0007004	-	-	-	-	-	1	1	telomere maintenance via telomerase
GO:0051321	-	-	-	-	-	1	1	meiotic cell cycle
GO:0045292	-	-	-	-	-	1	1	mRNA cis splicing, via spliceosome
GO:0019538	-	-	-	-	-	1	1	protein metabolic process
GO:0000160	-	-	-	-	-	1	1	phosphorelay signal transduction system
GO:0007264	-	-	-	-	-	1	1	small GTPase mediated signal transduction
GO:0006006	-	-	-	-	-	1	1	glucose metabolic process
GO:0009590	-	-	-	-	-	1	1	detection of gravity
GO:0018298	-	-	-	-	-	1	1	protein-chromophore linkage
GO:0018344	-	-	-	-	-	1	1	protein geranylgeranylation
GO:0006268	-	-	-	-	-	1	1	DNA unwinding involved in DNA replication
GO:0030245	-	-	-	-	-	1	1	cellulose catabolic process
GO:0006893	-	-	-	-	-	1	1	Golgi to plasma membrane transport
GO:0018107	-	-	-	-	-	1	1	peptidyl-threonine phosphorylation
GO:0071704	-	-	-	-	-	1	1	organic substance metabolic process
GO:0019252	-	-	-	-	-	1	1	starch biosynthetic process
GO:0009409	-	-	-	-	-	1	1	response to cold
GO:1901642	-	-	-	-	-	1	1	nucleoside transmembrane transport
GO:0006289	-	-	-	-	-	1	1	nucleotide-excision repair
GO:0006788	-	-	-	-	-	1	1	heme oxidation
GO:0015790	-	-	-	-	-	1	1	UDP-xylose transmembrane transport
GO:0006097	-	-	-	-	-	1	1	glyoxylate cycle
GO:0009765	-	-	-	-	-	1	1	photosynthesis, light harvesting
GO:0000467	-	-	-	-	-	1	1	exonucleolytic trimming to generate mature 3'-end of 5.8S rRNA from tricistronic rRNA transcript (SSU-rRNA, 5.8S rRNA, LSU-rRNA)

## Sheet: GO Molecular functions
GO molecular function ID	Up-DEGs in cytT248	Down-DEGs in cytT248	Up-DEGs in TC243	Down-DEGs in TC243	Up-DEGs in cytTC221	Down-DEGs in cytTC221	Total no. of genes across datasets	GO molecular function name
GO:0016740	6	2	4	7	14	3	36	transferase activity
GO:0003723	4	3	4	3	17	1	32	RNA binding
GO:0046872	5	2	3	6	11	4	31	metal ion binding
GO:0005524	4	2	4	7	10	3	30	ATP binding
GO:0000166	3	2	3	6	12	2	28	nucleotide binding
GO:0003677	4	2	1	6	8	6	27	DNA binding
GO:0016787	2	4	4	1	10	3	24	hydrolase activity
GO:0003676	1	1	3	1	12	2	20	nucleic acid binding
GO:0016491	4	1	3	3	7	-	18	oxidoreductase activity
GO:0003735	3	3	-	2	8	-	16	structural constituent of ribosome
GO:0016301	2	-	2	5	5	1	15	kinase activity
GO:0008233	-	2	3	-	3	2	10	peptidase activity
GO:0005509	3	-	-	1	5	-	9	calcium ion binding
GO:0004672	2	-	-	2	4	1	9	protein kinase activity
GO:0003824	-	1	3	-	4	1	9	catalytic activity
GO:0003729	2	-	-	1	5	-	8	mRNA binding
GO:0016757	1	1	-	1	5	-	8	glycosyltransferase activity
GO:0020037	2	-	1	2	1	1	7	heme binding
GO:0008270	1	-	1	-	5	-	7	zinc ion binding
GO:0004497	3	-	-	1	1	1	6	monooxygenase activity
GO:0004674	2	1	-	1	1	1	6	protein serine/threonine kinase activity
GO:0005506	2	-	1	1	1	1	6	iron ion binding
GO:0000981	1	1	-	-	2	2	6	DNA-binding transcription factor activity, RNA polymerase II-specific
GO:0003700	1	-	-	3	-	2	6	DNA-binding transcription factor activity
GO:0016705	2	-	-	1	1	1	5	oxidoreductase activity, acting on paired donors, with incorporation or reduction of molecular oxygen
GO:0003682	1	-	-	2	1	1	5	chromatin binding
GO:0000978	1	1	-	-	1	2	5	RNA polymerase II cis-regulatory region sequence-specific DNA binding
GO:0016874	1	-	1	-	2	1	5	ligase activity
GO:0008168	1	-	-	1	3	-	5	methyltransferase activity
GO:0004386	-	1	1	-	1	2	5	helicase activity
GO:0016887	-	1	2	-	2	-	5	ATP hydrolysis activity
GO:0016791	-	1	-	-	4	-	5	phosphatase activity
GO:0004842	1	-	-	2	1	-	4	ubiquitin-protein transferase activity
GO:0046983	1	-	-	-	1	2	4	protein dimerization activity
GO:0016798	1	1	-	-	1	1	4	hydrolase activity, acting on glycosyl bonds
GO:0008234	-	2	2	-	-	-	4	cysteine-type peptidase activity
GO:0004722	-	1	-	-	3	-	4	protein serine/threonine phosphatase activity
GO:0004843	-	1	2	-	1	-	4	thiol-dependent deubiquitinase
GO:0106306	-	1	-	-	3	-	4	protein serine phosphatase activity
GO:0106307	-	1	-	-	3	-	4	protein threonine phosphatase activity
GO:0016616	-	-	1	-	2	1	4	oxidoreductase activity, acting on the CH-OH group of donors, NAD or NADP as acceptor
GO:0061630	-	-	-	-	2	2	4	ubiquitin protein ligase activity
GO:0043565	1	-	-	1	1	-	3	sequence-specific DNA binding
GO:0050660	1	-	-	-	2	-	3	flavin adenine dinucleotide binding
GO:0043022	1	-	-	1	1	-	3	ribosome binding
GO:0005525	1	-	-	-	2	-	3	GTP binding
GO:0000036	-	1	1	-	1	-	3	acyl carrier activity
GO:0019843	-	1	-	-	2	-	3	rRNA binding
GO:0003697	-	1	-	-	2	-	3	single-stranded DNA binding
GO:0016829	-	1	-	-	1	1	3	lyase activity
GO:0000287	-	1	-	1	-	1	3	magnesium ion binding
GO:0003712	-	1	1	1	-	-	3	transcription coregulator activity
GO:0051536	-	-	1	1	1	-	3	iron-sulfur cluster binding
GO:0016853	-	-	1	-	1	1	3	isomerase activity
GO:0003724	-	-	1	-	1	1	3	RNA helicase activity
GO:0015297	-	-	1	1	-	1	3	antiporter activity
GO:0042803	-	-	-	1	2	-	3	protein homodimerization activity
GO:0051082	-	-	-	-	3	-	3	unfolded protein binding
GO:0035251	2	-	-	-	-	-	2	UDP-glucosyltransferase activity
GO:0008194	2	-	-	-	-	-	2	UDP-glycosyltransferase activity
GO:0008137	1	-	1	-	-	-	2	NADH dehydrogenase (ubiquinone) activity
GO:0005096	1	-	-	-	-	1	2	GTPase activator activity
GO:0005515	1	-	-	1	-	-	2	protein binding
GO:0050661	1	-	-	-	1	-	2	NADP binding
GO:0051287	1	-	-	-	1	-	2	NAD binding
GO:0000977	1	-	-	-	1	-	2	RNA polymerase II transcription regulatory region sequence-specific DNA binding
GO:0004553	1	-	-	-	-	1	2	hydrolase activity, hydrolyzing O-glycosyl compounds
GO:0003743	1	-	-	-	1	-	2	translation initiation factor activity
GO:0004812	1	-	-	-	1	-	2	aminoacyl-tRNA ligase activity
GO:0015267	-	1	-	-	-	1	2	channel activity
GO:0004175	-	1	-	-	1	-	2	endopeptidase activity
GO:0004222	-	1	1	-	-	-	2	metalloendopeptidase activity
GO:0043130	-	1	-	-	-	1	2	ubiquitin binding
GO:0000976	-	1	-	-	1	-	2	transcription cis-regulatory region binding
GO:0016747	-	1	-	-	-	1	2	acyltransferase activity, transferring groups other than amino-acyl groups
GO:0005338	-	-	1	-	-	1	2	nucleotide-sugar transmembrane transporter activity
GO:0016207	-	-	1	1	-	-	2	4-coumarate-CoA ligase activity
GO:0106290	-	-	1	1	-	-	2	trans-cinnamate-CoA ligase activity
GO:0000035	-	-	1	-	1	-	2	acyl binding
GO:0051539	-	-	1	-	1	-	2	4 iron, 4 sulfur cluster binding
GO:0030145	-	-	1	-	-	1	2	manganese ion binding
GO:0043531	-	-	-	2	-	-	2	ADP binding
GO:0046509	-	-	-	1	1	-	2	1,2-diacylglycerol 3-beta-galactosyltransferase activity
GO:0005516	-	-	-	1	1	-	2	calmodulin binding
GO:0042626	-	-	-	1	1	-	2	ATPase-coupled transmembrane transporter activity
GO:0016788	-	-	-	1	1	-	2	hydrolase activity, acting on ester bonds
GO:0016758	-	-	-	1	1	-	2	hexosyltransferase activity
GO:0044183	-	-	-	1	1	-	2	protein folding chaperone
GO:0009931	-	-	-	1	1	-	2	calcium-dependent protein serine/threonine kinase activity
GO:0003727	-	-	-	1	1	-	2	single-stranded RNA binding
GO:0022857	-	-	-	1	1	-	2	transmembrane transporter activity
GO:0004683	-	-	-	1	1	-	2	calmodulin-dependent protein kinase activity
GO:0140359	-	-	-	1	1	-	2	ABC-type transporter activity
GO:0000774	-	-	-	-	2	-	2	adenyl-nucleotide exchange factor activity
GO:0031267	-	-	-	-	2	-	2	small GTPase binding
GO:0003924	-	-	-	-	2	-	2	GTPase activity
GO:0005049	-	-	-	-	2	-	2	nuclear export signal receptor activity
GO:0003993	-	-	-	-	2	-	2	acid phosphatase activity
GO:0004470	-	-	-	-	1	1	2	malic enzyme activity
GO:0004471	-	-	-	-	1	1	2	malate dehydrogenase (decarboxylating) (NAD+) activity
GO:0016746	-	-	-	-	1	1	2	acyltransferase activity
GO:0005544	1	-	-	-	-	-	1	calcium-dependent phospholipid binding
GO:0004527	1	-	-	-	-	-	1	exonuclease activity
GO:0016651	1	-	-	-	-	-	1	oxidoreductase activity, acting on NAD(P)H
GO:0035529	1	-	-	-	-	-	1	NADH pyrophosphatase activity
GO:0004499	1	-	-	-	-	-	1	N,N-dimethylaniline monooxygenase activity
GO:0004707	1	-	-	-	-	-	1	MAP kinase activity
GO:0000210	1	-	-	-	-	-	1	NAD+ diphosphatase activity
GO:0048038	1	-	-	-	-	-	1	quinone binding
GO:0008753	1	-	-	-	-	-	1	NADPH dehydrogenase (quinone) activity
GO:0050136	1	-	-	-	-	-	1	NADH dehydrogenase (quinone) activity
GO:0009982	1	-	-	-	-	-	1	pseudouridine synthase activity
GO:0004826	1	-	-	-	-	-	1	phenylalanine-tRNA ligase activity
GO:0003950	1	-	-	-	-	-	1	NAD+ ADP-ribosyltransferase activity
GO:0047262	1	-	-	-	-	-	1	polygalacturonate 4-alpha-galacturonosyltransferase activity
GO:0010181	1	-	-	-	-	-	1	FMN binding
GO:0003955	1	-	-	-	-	-	1	NAD(P)H dehydrogenase (quinone) activity
GO:0000049	1	-	-	-	-	-	1	tRNA binding
GO:0019888	1	-	-	-	-	-	1	protein phosphatase regulator activity
GO:0042973	1	-	-	-	-	-	1	glucan endo-1,3-beta-D-glucosidase activity
GO:0061815	-	1	-	-	-	-	1	deubiquitinase, acting on linear ubiquitin
GO:0017176	-	1	-	-	-	-	1	phosphatidylinositol N-acetylglucosaminyltransferase activity
GO:0004170	-	1	-	-	-	-	1	dUTP diphosphatase activity
GO:0019904	-	1	-	-	-	-	1	protein domain specific binding
GO:0005484	-	1	-	-	-	-	1	SNAP receptor activity
GO:0015250	-	1	-	-	-	-	1	water channel activity
GO:1990380	-	1	-	-	-	-	1	Lys48-specific deubiquitinase activity
GO:0004568	-	1	-	-	-	-	1	chitinase activity
GO:0003678	-	1	-	-	-	-	1	DNA helicase activity
GO:0008061	-	1	-	-	-	-	1	chitin binding
GO:0003887	-	1	-	-	-	-	1	DNA-directed DNA polymerase activity
GO:0019784	-	1	-	-	-	-	1	NEDD8-specific protease activity
GO:0045548	-	1	-	-	-	-	1	phenylalanine ammonia-lyase activity
GO:0016841	-	1	-	-	-	-	1	ammonia-lyase activity
GO:0042393	-	1	-	-	-	-	1	histone binding
GO:0050178	-	-	1	-	-	-	1	phenylpyruvate tautomerase activity
GO:0030170	-	-	1	-	-	-	1	pyridoxal phosphate binding
GO:0016209	-	-	1	-	-	-	1	antioxidant activity
GO:0004176	-	-	1	-	-	-	1	ATP-dependent peptidase activity
GO:0008237	-	-	1	-	-	-	1	metallopeptidase activity
GO:0016671	-	-	1	-	-	-	1	oxidoreductase activity, acting on a sulfur group of donors, disulfide as acceptor
GO:0004807	-	-	1	-	-	-	1	triose-phosphate isomerase activity
GO:0003962	-	-	1	-	-	-	1	cystathionine gamma-synthase activity
GO:0004197	-	-	1	-	-	-	1	cysteine-type endopeptidase activity
GO:0046912	-	-	1	-	-	-	1	acyltransferase, acyl groups converted into alkyl on transfer
GO:0015098	-	-	1	-	-	-	1	molybdate ion transmembrane transporter activity
GO:0005459	-	-	1	-	-	-	1	UDP-galactose transmembrane transporter activity
GO:0034513	-	-	1	-	-	-	1	box H/ACA snoRNA binding
GO:0016405	-	-	1	-	-	-	1	CoA-ligase activity
GO:0016779	-	-	1	-	-	-	1	nucleotidyltransferase activity
GO:0004459	-	-	1	-	-	-	1	L-lactate dehydrogenase activity
GO:0015035	-	-	1	-	-	-	1	protein-disulfide reductase activity
GO:0047617	-	-	1	-	-	-	1	acyl-CoA hydrolase activity
GO:0032542	-	-	1	-	-	-	1	sulfiredoxin activity
GO:0061631	-	-	1	-	-	-	1	ubiquitin conjugating enzyme activity
GO:0003951	-	-	1	-	-	-	1	NAD+ kinase activity
GO:0004108	-	-	1	-	-	-	1	citrate (Si)-synthase activity
GO:0019901	-	-	-	1	-	-	1	protein kinase binding
GO:0008266	-	-	-	1	-	-	1	poly(U) RNA binding
GO:0003730	-	-	-	1	-	-	1	mRNA 3'-UTR binding
GO:0042910	-	-	-	1	-	-	1	xenobiotic transmembrane transporter activity
GO:0004300	-	-	-	1	-	-	1	enoyl-CoA hydratase activity
GO:0045505	-	-	-	1	-	-	1	dynein intermediate chain binding
GO:1905538	-	-	-	1	-	-	1	polysome binding
GO:0051537	-	-	-	1	-	-	1	2 iron, 2 sulfur cluster binding
GO:0009916	-	-	-	1	-	-	1	alternative oxidase activity
GO:0042802	-	-	-	1	-	-	1	identical protein binding
GO:0009881	-	-	-	1	-	-	1	photoreceptor activity
GO:0004482	-	-	-	1	-	-	1	mRNA (guanine-N7-)-methyltransferase activity
GO:0051959	-	-	-	1	-	-	1	dynein light intermediate chain binding
GO:0045156	-	-	-	1	-	-	1	electron transporter, transferring electrons within the cyclic electron transport pathway of photosynthesis activity
GO:0016772	-	-	-	1	-	-	1	transferase activity, transferring phosphorus-containing groups
GO:0030246	-	-	-	1	-	-	1	carbohydrate binding
GO:0004740	-	-	-	1	-	-	1	pyruvate dehydrogenase (acetyl-transferring) kinase activity
GO:0008143	-	-	-	1	-	-	1	poly(A) binding
GO:0004618	-	-	-	1	-	-	1	phosphoglycerate kinase activity
GO:0047325	-	-	-	1	-	-	1	inositol tetrakisphosphate 1-kinase activity
GO:0016987	-	-	-	1	-	-	1	sigma factor activity
GO:0102721	-	-	-	1	-	-	1	ubiquinol:oxygen oxidoreductase activity
GO:0003857	-	-	-	1	-	-	1	3-hydroxyacyl-CoA dehydrogenase activity
GO:0009055	-	-	-	1	-	-	1	electron transfer activity
GO:0052725	-	-	-	1	-	-	1	inositol-1,3,4-trisphosphate 6-kinase activity
GO:0004601	-	-	-	1	-	-	1	peroxidase activity
GO:0052726	-	-	-	1	-	-	1	inositol-1,3,4-trisphosphate 5-kinase activity
GO:0008374	-	-	-	1	-	-	1	O-acyltransferase activity
GO:0003714	-	-	-	1	-	-	1	transcription corepressor activity
GO:0044594	-	-	-	1	-	-	1	17-beta-hydroxysteroid dehydrogenase (NAD+) activity
GO:0008134	-	-	-	1	-	-	1	transcription factor binding
GO:0004525	-	-	-	1	-	-	1	ribonuclease III activity
GO:0016730	-	-	-	1	-	-	1	oxidoreductase activity, acting on iron-sulfur proteins as donors
GO:0015020	-	-	-	-	1	-	1	glucuronosyltransferase activity
GO:0031177	-	-	-	-	1	-	1	phosphopantetheine binding
GO:0061578	-	-	-	-	1	-	1	Lys63-specific deubiquitinase activity
GO:0016866	-	-	-	-	1	-	1	intramolecular transferase activity
GO:0042300	-	-	-	-	1	-	1	beta-amyrin synthase activity
GO:0003899	-	-	-	-	1	-	1	DNA-directed 5'-3' RNA polymerase activity
GO:0016419	-	-	-	-	1	-	1	S-malonyltransferase activity
GO:0004721	-	-	-	-	1	-	1	phosphoprotein phosphatase activity
GO:0004564	-	-	-	-	1	-	1	beta-fructofuranosidase activity
GO:0004791	-	-	-	-	1	-	1	thioredoxin-disulfide reductase activity
GO:0031072	-	-	-	-	1	-	1	heat shock protein binding
GO:0004298	-	-	-	-	1	-	1	threonine-type endopeptidase activity
GO:0016538	-	-	-	-	1	-	1	cyclin-dependent protein serine/threonine kinase regulator activity
GO:0008080	-	-	-	-	1	-	1	N-acetyltransferase activity
GO:0008081	-	-	-	-	1	-	1	phosphoric diester hydrolase activity
GO:0051787	-	-	-	-	1	-	1	misfolded protein binding
GO:0008408	-	-	-	-	1	-	1	3'-5' exonuclease activity
GO:0016763	-	-	-	-	1	-	1	pentosyltransferase activity
GO:0051723	-	-	-	-	1	-	1	protein methylesterase activity
GO:0008138	-	-	-	-	1	-	1	protein tyrosine/serine/threonine phosphatase activity
GO:0004575	-	-	-	-	1	-	1	sucrose alpha-glucosidase activity
GO:0003689	-	-	-	-	1	-	1	DNA clamp loader activity
GO:0018773	-	-	-	-	1	-	1	acetylpyruvate hydrolase activity
GO:0035091	-	-	-	-	1	-	1	phosphatidylinositol binding
GO:0015203	-	-	-	-	1	-	1	polyamine transmembrane transporter activity
GO:0030515	-	-	-	-	1	-	1	snoRNA binding
GO:0004190	-	-	-	-	1	-	1	aspartic-type endopeptidase activity
GO:0052689	-	-	-	-	1	-	1	carboxylic ester hydrolase activity
GO:0043169	-	-	-	-	1	-	1	cation binding
GO:0016279	-	-	-	-	1	-	1	protein-lysine N-methyltransferase activity
GO:0030247	-	-	-	-	1	-	1	polysaccharide binding
GO:0003690	-	-	-	-	1	-	1	double-stranded DNA binding
GO:0071949	-	-	-	-	1	-	1	FAD binding
GO:0016668	-	-	-	-	1	-	1	oxidoreductase activity, acting on a sulfur group of donors, NAD(P) as acceptor
GO:0004637	-	-	-	-	1	-	1	phosphoribosylamine-glycine ligase activity
GO:0004362	-	-	-	-	1	-	1	glutathione-disulfide reductase (NADPH) activity
GO:1990269	-	-	-	-	1	-	1	RNA polymerase II C-terminal domain phosphoserine binding
GO:0051087	-	-	-	-	1	-	1	chaperone binding
GO:0033926	-	-	-	-	1	-	1	glycopeptide alpha-N-acetylgalactosaminidase activity
GO:0016836	-	-	-	-	1	-	1	hydro-lyase activity
GO:0004641	-	-	-	-	1	-	1	phosphoribosylformylglycinamidine cyclo-ligase activity
GO:0070180	-	-	-	-	1	-	1	large ribosomal subunit rRNA binding
GO:0019239	-	-	-	-	1	-	1	deaminase activity
GO:0004420	-	-	-	-	1	-	1	hydroxymethylglutaryl-CoA reductase (NADPH) activity
GO:0008889	-	-	-	-	1	-	1	glycerophosphodiester phosphodiesterase activity
GO:0000250	-	-	-	-	1	-	1	lanosterol synthase activity
GO:0003871	-	-	-	-	1	-	1	5-methyltetrahydropteroyltriglutamate-homocysteine S-methyltransferase activity
GO:0004314	-	-	-	-	1	-	1	[acyl-carrier-protein] S-malonyltransferase activity
GO:0003876	-	-	-	-	1	-	1	AMP deaminase activity
GO:0043621	-	-	-	-	1	-	1	protein self-association
GO:0004815	-	-	-	-	1	-	1	aspartate-tRNA ligase activity
GO:0070696	-	-	-	-	1	-	1	transmembrane receptor protein serine/threonine kinase binding
GO:0019139	-	-	-	-	1	-	1	cytokinin dehydrogenase activity
GO:0004435	-	-	-	-	1	-	1	phosphatidylinositol phospholipase C activity
GO:0008172	-	-	-	-	1	-	1	S-methyltransferase activity
GO:0004160	-	-	-	-	1	-	1	dihydroxy-acid dehydratase activity
GO:0042134	-	-	-	-	1	-	1	rRNA primary transcript binding
GO:0043047	-	-	-	-	-	1	1	single-stranded telomeric DNA binding
GO:0005337	-	-	-	-	-	1	1	nucleoside transmembrane transporter activity
GO:0005464	-	-	-	-	-	1	1	UDP-xylose transmembrane transporter activity
GO:0003684	-	-	-	-	-	1	1	damaged DNA binding
GO:0004252	-	-	-	-	-	1	1	serine-type endopeptidase activity
GO:0008810	-	-	-	-	-	1	1	cellulase activity
GO:0016868	-	-	-	-	-	1	1	intramolecular transferase activity, phosphotransferases
GO:0004177	-	-	-	-	-	1	1	aminopeptidase activity
GO:0070006	-	-	-	-	-	1	1	metalloaminopeptidase activity
GO:0016709	-	-	-	-	-	1	1	oxidoreductase activity, acting on paired donors, with incorporation or reduction of molecular oxygen, NAD(P)H as one donor, and incorporation of one atom of oxygen
GO:0106310	-	-	-	-	-	1	1	protein serine kinase activity
GO:0004451	-	-	-	-	-	1	1	isocitrate lyase activity
GO:0004614	-	-	-	-	-	1	1	phosphoglucomutase activity
GO:0008017	-	-	-	-	-	1	1	microtubule binding
GO:0016168	-	-	-	-	-	1	1	chlorophyll binding
GO:0004712	-	-	-	-	-	1	1	protein serine/threonine/tyrosine kinase activity
GO:0004392	-	-	-	-	-	1	1	heme oxygenase (decyclizing) activity
GO:0046982	-	-	-	-	-	1	1	protein heterodimerization activity
GO:0000175	-	-	-	-	-	1	1	3'-5'-exoribonuclease activity
GO:0005092	-	-	-	-	-	1	1	GDP-dissociation inhibitor activity
GO:0031625	-	-	-	-	-	1	1	ubiquitin protein ligase binding

## Sheet: GO Cellular components
GO cellular component ID	Up-DEGs in cytT248	Down-DEGs in cytT248	Up-DEGs in TC243	Down-DEGs in TC243	Up-DEGs in cytTC221	Down-DEGs in cytTC221	Total no. of genes across datasets	GO cellular component name
GO:0005634	8	6	5	15	19	10	63	nucleus
GO:0016020	3	10	5	12	25	7	62	membrane
GO:0016021	3	9	5	10	17	6	50	integral component of membrane
GO:0005737	8	2	6	2	14	4	36	cytoplasm
GO:0005840	4	4	-	3	8	-	19	ribosome
GO:0005739	3	2	2	2	9	1	19	mitochondrion
GO:0009507	1	3	1	4	7	2	18	chloroplast
GO:0005829	1	2	2	3	6	2	16	cytosol
GO:0005783	1	-	-	1	8	-	10	endoplasmic reticulum
GO:0009536	-	2	-	4	2	2	10	plastid
GO:0005886	-	1	2	-	5	2	10	plasma membrane
GO:0110165	-	3	-	-	5	1	9	cellular anatomical entity
GO:0005789	1	-	-	-	7	-	8	endoplasmic reticulum membrane
GO:0022625	1	1	-	1	5	-	8	cytosolic large ribosomal subunit
GO:0022627	2	2	-	1	1	-	6	cytosolic small ribosomal subunit
GO:0009579	1	1	-	2	1	1	6	thylakoid
GO:0005759	1	-	2	1	1	-	5	mitochondrial matrix
GO:0005743	-	1	-	-	4	-	5	mitochondrial inner membrane
GO:0009570	-	1	-	1	1	1	4	chloroplast stroma
GO:0005794	-	1	1	-	1	1	4	Golgi apparatus
GO:0005777	1	-	-	1	-	1	3	peroxisome
GO:0005747	1	1	1	-	-	-	3	mitochondrial respiratory chain complex I
GO:0000139	1	1	-	-	1	-	3	Golgi membrane
GO:0015935	1	-	-	-	2	-	3	small ribosomal subunit
GO:1990904	-	1	-	1	-	1	3	ribonucleoprotein complex
GO:0070469	-	1	-	1	1	-	3	respirasome
GO:0043231	-	-	1	-	1	1	3	intracellular membrane-bounded organelle
GO:0005730	-	-	1	-	2	-	3	nucleolus
GO:0005576	-	-	1	1	1	-	3	extracellular region
GO:0009535	-	-	-	2	-	1	3	chloroplast thylakoid membrane
GO:0009523	-	-	-	1	1	1	3	photosystem II
GO:0043229	1	-	1	-	-	-	2	intracellular organelle
GO:0009705	1	-	1	-	-	-	2	plant-type vacuole membrane
GO:0031201	1	1	-	-	-	-	2	SNARE complex
GO:0000785	1	-	-	1	-	-	2	chromatin
GO:0016592	-	-	1	1	-	-	2	mediator complex
GO:0005615	-	-	1	-	1	-	2	extracellular space
GO:0005681	-	-	1	-	1	-	2	spliceosomal complex
GO:0009654	-	-	-	1	1	-	2	photosystem II oxygen evolving complex
GO:0005887	-	-	-	1	1	-	2	integral component of plasma membrane
GO:0005856	-	-	-	1	-	1	2	cytoskeleton
GO:0005874	-	-	-	1	-	1	2	microtubule
GO:0019898	-	-	-	1	1	-	2	extrinsic component of membrane
GO:0005768	-	-	-	-	2	-	2	endosome
GO:0046658	1	-	-	-	-	-	1	anchored component of plasma membrane
GO:0000159	1	-	-	-	-	-	1	protein phosphatase type 2A complex
GO:0035861	-	1	-	-	-	-	1	site of double-strand break
GO:0005801	-	1	-	-	-	-	1	cis-Golgi network
GO:0000506	-	1	-	-	-	-	1	glycosylphosphatidylinositol-N-acetylglucosaminyltransferase (GPI-GnT) complex
GO:0005797	-	1	-	-	-	-	1	Golgi medial cisterna
GO:0005657	-	1	-	-	-	-	1	replication fork
GO:0048046	-	-	1	-	-	-	1	apoplast
GO:0009526	-	-	1	-	-	-	1	plastid envelope
GO:0031429	-	-	1	-	-	-	1	box H/ACA snoRNP complex
GO:0009534	-	-	1	-	-	-	1	chloroplast thylakoid
GO:0030286	-	-	-	1	-	-	1	dynein complex
GO:0005672	-	-	-	1	-	-	1	transcription factor TFIIA complex
GO:0030915	-	-	-	1	-	-	1	Smc5-Smc6 complex
GO:0022626	-	-	-	1	-	-	1	cytosolic ribosome
GO:0012505	-	-	-	1	-	-	1	endomembrane system
GO:0005875	-	-	-	1	-	-	1	microtubule associated complex
GO:0070847	-	-	-	1	-	-	1	core mediator complex
GO:0005845	-	-	-	1	-	-	1	mRNA cap binding complex
GO:0009505	-	-	-	1	-	-	1	plant-type cell wall
GO:0015630	-	-	-	1	-	-	1	microtubule cytoskeleton
GO:0101031	-	-	-	1	-	-	1	chaperone complex
GO:0043253	-	-	-	1	-	-	1	chloroplast ribosome
GO:0019774	-	-	-	-	1	-	1	proteasome core complex, beta-subunit complex
GO:0005832	-	-	-	-	1	-	1	chaperonin-containing T-complex
GO:0016363	-	-	-	-	1	-	1	nuclear matrix
GO:0016282	-	-	-	-	1	-	1	eukaryotic 43S preinitiation complex
GO:0000306	-	-	-	-	1	-	1	extrinsic component of vacuolar membrane
GO:0016607	-	-	-	-	1	-	1	nuclear speck
GO:0001405	-	-	-	-	1	-	1	PAM complex, Tim23 associated import motor
GO:0000307	-	-	-	-	1	-	1	cyclin-dependent protein kinase holoenzyme complex
GO:0071004	-	-	-	-	1	-	1	U2-type prespliceosome
GO:0031225	-	-	-	-	1	-	1	anchored component of membrane
GO:0009898	-	-	-	-	1	-	1	cytoplasmic side of plasma membrane
GO:0019005	-	-	-	-	1	-	1	SCF ubiquitin ligase complex
GO:0005839	-	-	-	-	1	-	1	proteasome core complex
GO:0005802	-	-	-	-	1	-	1	trans-Golgi network
GO:0030176	-	-	-	-	1	-	1	integral component of endoplasmic reticulum membrane
GO:0033185	-	-	-	-	1	-	1	dolichol-phosphate-mannose synthase complex
GO:0005852	-	-	-	-	1	-	1	eukaryotic translation initiation factor 3 complex
GO:0005771	-	-	-	-	1	-	1	multivesicular body
GO:0035339	-	-	-	-	1	-	1	SPOTS complex
GO:0016593	-	-	-	-	1	-	1	Cdc73/Paf1 complex
GO:0005778	-	-	-	-	1	-	1	peroxisomal membrane
GO:0000502	-	-	-	-	1	-	1	proteasome complex
GO:0005663	-	-	-	-	1	-	1	DNA replication factor C complex
GO:0042645	-	-	-	-	1	-	1	mitochondrial nucleoid
GO:0042646	-	-	-	-	1	-	1	plastid nucleoid
GO:0000427	-	-	-	-	1	-	1	plastid-encoded plastid RNA polymerase complex
GO:0005749	-	-	-	-	1	-	1	mitochondrial respiratory chain complex II, succinate dehydrogenase complex (ubiquinone)
GO:0032040	-	-	-	-	1	-	1	small-subunit processome
GO:0005680	-	-	-	-	1	-	1	anaphase-promoting complex
GO:0005635	-	-	-	-	1	-	1	nuclear envelope
GO:0017101	-	-	-	-	1	-	1	aminoacyl-tRNA synthetase multienzyme complex
GO:0030134	-	-	-	-	1	-	1	COPII-coated ER to Golgi transport vesicle
GO:0005763	-	-	-	-	1	-	1	mitochondrial small ribosomal subunit
GO:0071013	-	-	-	-	1	-	1	catalytic step 2 spliceosome
GO:0015934	-	-	-	-	1	-	1	large ribosomal subunit
GO:0098791	-	-	-	-	1	-	1	Golgi apparatus subcompartment
GO:0032991	-	-	-	-	1	-	1	protein-containing complex
GO:0005847	-	-	-	-	1	-	1	mRNA cleavage and polyadenylation specificity factor complex
GO:0000815	-	-	-	-	1	-	1	ESCRT III complex
GO:0009295	-	-	-	-	1	-	1	nucleoid
GO:0005811	-	-	-	-	1	-	1	lipid droplet
GO:0005686	-	-	-	-	1	-	1	U2 snRNP
GO:0005689	-	-	-	-	1	-	1	U12-type spliceosomal complex
GO:0099078	-	-	-	-	1	-	1	BORC complex
GO:0034457	-	-	-	-	1	-	1	Mpp10 complex
GO:0031090	-	-	-	-	1	-	1	organelle membrane
GO:0000176	-	-	-	-	1	-	1	nuclear exosome (RNase complex)
GO:0000177	-	-	-	-	1	-	1	cytoplasmic exosome (RNase complex)
GO:0033290	-	-	-	-	1	-	1	eukaryotic 48S preinitiation complex
GO:0016604	-	-	-	-	1	-	1	nuclear body
GO:0008180	-	-	-	-	1	-	1	COP9 signalosome
GO:0005787	-	-	-	-	1	-	1	signal peptidase complex
GO:0005750	-	-	-	-	1	-	1	mitochondrial respiratory chain complex III
GO:0009522	-	-	-	-	-	1	1	photosystem I
GO:0000145	-	-	-	-	-	1	1	exocyst
GO:0010319	-	-	-	-	-	1	1	stromule
GO:0005968	-	-	-	-	-	1	1	Rab-protein geranylgeranyltransferase complex
GO:0005694	-	-	-	-	-	1	1	chromosome
GO:0009514	-	-	-	-	-	1	1	glyoxysome
GO:0005662	-	-	-	-	-	1	1	DNA replication factor A complex
GO:0005654	-	-	-	-	-	1	1	nucleoplasm
GO:0000786	-	-	-	-	-	1	1	nucleosome
