# Supplementary material for: Maize cytolines as models to study the impact of different cytoplasms on gene expression under heat stress conditions
Source: BMC Plant Biol. 2023 Jan 2;23:4. doi: 10.1186/s12870-022-04023-8 (PMC9806912; doi:10.1186/s12870-022-04023-8)
Supplement: Supplementary file 3 — Additional file 3. Fold regulation values for members of four gene families: bZIP, HSF, WRKY transcription factors, and HSP. [file 12870_2022_4023_MOESM3_ESM.xlsx]

## Sheet: Additional file 3
Additional file 3. Fold regulation values for members of four gene families: bZIP, HSF, WRKY transcription factors, and HSP.
bZIP transcription factors						Heat-shock transcription factors						WRKY transcription factors						Heat-shock proteins
Gene ID	Annotation	FR in TC243	FR in cytT248	FR in cytTC221		Gene ID	Annotation	FR in TC243	FR in cytT248	FR in cytTC221		Gene ID	Annotation	FR in TC243	FR in cytT248	FR in cytTC221		Gene ID	Annotation	FR in TC243	FR in cytT248	FR in cytTC221
Zm00001d053967	bZIP-transcription factor 71	53.2669	69.2423	64.2063		Zm00001d052738	HSF-transcription factor 7	138.207	179.839	125.301		Zm00001d016457	WRKY-transcription factor 78	17.8552	39.4963	46.6803		Zm00001d028408	heat shock protein26	743.79	665.11	519.299
Zm00001d042721	bZIP-transcription factor 95	7.04308	6.89876	10.1545		Zm00001d034433	HSF-transcription factor 11	23.467	18.2696	15.1587		Zm00001d012508	WRKY-transcription factor 35	11.2782	13.5017	13.5022		Zm00001d039936	heat shock protein12	249.247	225.025	271.535
Zm00001d053988	bZIP-transcription factor 84	2.71659	5.54359	7.47451		Zm00001d033987	HSF-transcription factor 17	17.0473	14.5192	4.78309		Zm00001d011403	WRKY-transcription factor 47	2.02612	4.05487	7.86681		Zm00001d047799	heat shock protein5	157.92	181.883	252.776
Zm00001d034199	bZIP-transcription factor 26	7.63156	8.30514	6.51543		Zm00001d021263	HSF-transcription factor 10	16.1585	11.7558	12.3698		Zm00001d015515	WRKY-transcription factor 48	2.87672	3.18919	4.97687		Zm00001d008841	heat shock protein18c	235.369	273.02	194.689
Zm00001d050018	bZIP-transcription factor 68	4.32332	4.51573	6.50565		Zm00001d016674	HSF-transcription factor 6	12.1621	12.2433	10.5291		Zm00001d034073	WRKY-transcription factor 30	5.88606	5.00465	4.71362		Zm00001d020898	Heat shock protein 90-2	237.183	222.448	173.433
Zm00001d030577	bZIP-transcription factor 45	6.70591	0	6.34521		Zm00001d032923	HSF-transcription factor 24	7.27043	8.48763	8.0352		Zm00001d020136	WRKY-transcription factor 37	4.19597	3.09845	3.23517		Zm00001d031325	heat shock protein8	166.988	144.779	165.057
Zm00001d007042	bZIP-transcription factor 91	7.46587	6.19348	5.56724		Zm00001d026094	HSF-transcription factor 20	6.39642	6.81908	6.43183		Zm00001d010399	WRKY-transcription factor 92	2.46485	3.29251	3.17755		Zm00001d028561	heat shock protein11	374.743	298.74	163.979
Zm00001d034447	bZIP-transcription factor 41	8.01699	7.49643	5.04367		Zm00001d027757	HSF-transcription factor 13	3.98981	3.36191	3.14022		Zm00001d052357	WRKY-transcription factor 16	3.23662	2.31995	2.49007		Zm00001d052194	heat shock protein22	245.847	249.851	152.39
Zm00001d046718	bZIP transcription factor60	5.85374	5.30148	5.01301		Zm00001d031736	HSF-transcription factor 8	2.28745	2.00599	1.73146		Zm00001d008793	WRKY-transcription factor 80	3.52324	3.18739	2.46323		Zm00001d003554	22.0 kDa heat shock protein	40.1905	40.3063	79.6345
Zm00001d029064	bZIP-transcription factor 98	4.80922	5.00314	4.90288		Zm00001d046204	HSF-transcription factor 12	1.68079	1.2394	0		Zm00001d039531	WRKY-transcription factor 27	2.46596	2.28724	2.45556		Zm00001d039935	heat shock protein17.2	50.985	89.3645	78.799
Zm00001d022542	bZIP-transcription factor 54	4.94028	4.09299	4.6484		Zm00001d005888	HSF-transcription factor 1	0	1.77761	0		Zm00001d039584	WRKY-transcription factor 45	3.85431	3.33588	2.37953		Zm00001d047553	18 kda heat shock protein18a	112.566	71.3149	66.4525
Zm00001d004857	bZIP-transcription factor 23	4.02593	3.57825	4.53966		Zm00001d048041	HSF-transcription factor 9	0	1.88339	0		Zm00001d028962	WRKY-transcription factor 32	2.13854	1.86934	2.29224		Zm00001d024903	heat shock protein, 90 kDa	74.7276	68.291	56.7357
Zm00001d015421	bZIP-transcription factor 104	2.27864	2.81481	4.32065		Zm00001d020714	HSF-transcription factor 21	-1.43494	-1.52359	0		Zm00001d020492	WRKY-transcription factor 53	2.27797	5.73634	2.09459		Zm00001d025508	heat shock protein20	30.7051	37.9956	41.7394
Zm00001d028936	bZIP-transcription factor 52	4.20453	5.74993	4.18566		Zm00001d011406	HSF-transcription factor 25	-1.78647	-1.69676	-1.39267		Zm00001d009939	WRKY-transcription factor 34	0	0	1.99491		Zm00001d039942	17.4 kDa class I heat shock protein	26.9307	29.5478	41.7346
Zm00001d010168	bZIP-transcription factor 116	3.86828	3.06622	3.26319		Zm00001d044259	HSF-transcription factor 3	-2.03538	-1.96223	-1.64885		Zm00001d020495	WRKY-transcription factor 104	-1.17945	5.66952	1.77991		Zm00001d012420	heat shock protein1	34.6318	32.5793	39.7196
Zm00001d008225	bZIP-transcription factor 72	4.79612	3.72504	3.23615		Zm00001d012823	HSF-transcription factor 22	-2.18233	-1.84556	-1.43558		Zm00001d005622	WRKY-transcription factor 38	1.32379	1.57593	1.66816		Zm00001d033591	Heat shock 70 kDa protein 6 chloroplastic	32.156	33.9032	34.8644
Zm00001d010667	bZIP-transcription factor 108	2.54307	2.25813	3.11513		Zm00001d034886	HSF-transcription factor 5	-2.56519	-2.66714	-2.49669		Zm00001d022437	WRKY-transcription factor 17	0	0	1.61719		Zm00001d037717	heat shock protein23	42.872	27.2491	32.0997
Zm00001d036400	bZIP-transcription factor 106	2.16942	1.95064	2.41386		Zm00001d016255	HSF-transcription factor 18	-2.60261	-2.27866	0		Zm00001d011133	WRKY-transcription factor 68	1.70749	1.50104	1.43532		Zm00001d044728	Class I heat shock protein 3	9.03545	15.0003	30.6704
Zm00001d023507	bZIP-transcription factor 10	2.20373	2.29674	2.31347		Zm00001d046299	HSF-transcription factor 28	-12.7086	-6.5971	-6.6368		Zm00001d038023	WRKY-transcription factor 83	1.51201	1.36021	1.39568		Zm00001d028557	heat shock protein9	18.0699	21.1076	28.3542
Zm00001d005884	bZIP-transcription factor 123	1.69083	1.37417	2.25815								Zm00001d037054	WRKY-transcription factor 13	1.12178	1.16033	1.37909		Zm00001d018298	17.4 kDa class III heat shock protein	22.1958	18.9074	16.8699
Zm00001d052725	bZIP-transcription factor 43	1.97276	1.68735	2.25064								Zm00001d043569	WRKY-transcription factor 29	-1.30952	-1.46927	1.32859		Zm00001d039933	16.9 kDa class I heat shock protein 1	26.7423	18.3021	15.2719
Zm00001d041142	bZIP-transcription factor 3	2.53922	2.61642	2.23959								Zm00001d037607	WRKY-transcription factor 125	-1.8188	0	1.31337		Zm00001d013842	Heat shock 70 kDa protein	8.26019	9.83127	13.0383
Zm00001d039658	bZIP-transcription factor 6	0	1.32792	1.87531								Zm00001d017712	WRKY-transcription factor 46	0	0	1.31236		Zm00001d052855	HSP protein%3B Putative heat shock protein 90 family protein	12.5839	10.5244	12.9101
Zm00001d031194	bZIP-transcription factor 31	0	1.29755	1.81213								Zm00001d050023	WRKY-transcription factor 122	1.49896	1.23942	1.29419		Zm00001d028630	Heat shock cognate 70 kDa protein 2	35.5717	25.3604	12.8417
Zm00001d053162	bZIP-transcription factor 110	1.92392	1.8531	1.79421								Zm00001d009698	WRKY-transcription factor 20	-1.33785	-1.17743	1.14328		Zm00001d007271	heat shock protein24	13.4708	14.3194	11.4929
Zm00001d025589	bZIP-transcription factor 88	2.03356	2.4674	1.7798								Zm00001d012507	WRKY-transcription factor 88	1.93695	1.38542	0		Zm00001d037700	Heat shock protein 4	7.16231	8.08759	11.2907
Zm00001d031697	bZIP-transcription factor 62	-1.15102	0	1.59961								Zm00001d024768	Putative WRKY DNA-binding domain superfamily protein	1.54406	0	0		Zm00001d039566	heat shock protein18f	15.4587	13.7289	9.22632
Zm00001d012273	bZIP-transcription factor 44	0	0	1.59279								Zm00001d035323	WRKY-transcription factor 62	1.24663	0	0		Zm00001d015777	Chloroplast small heat shock protein	6.75068	7.93702	8.66746
Zm00001d047519	bZIP-transcription factor 124	1.83729	1.8615	1.41336								Zm00001d010617	WRKY-transcription factor 44	1.24172	1.24434	0		Zm00001d047548	18 kda heat shock protein18a	8.41072	7.948	7.31345
Zm00001d031723	bZIP-transcription factor 127	0	0	1.3855								Zm00001d038761	WRKY-transcription factor 100	1.18906	0	0		Zm00001d044874	23.6 kDa heat shock protein mitochondrial	3.49263	3.77152	6.89771
Zm00001d018178	bZIP-transcription factor 4	1.35325	1.36507	1.32865								Zm00001d041740	WRKY-transcription factor 58	-1.15173	0	0		Zm00001d050119	Activator of heat shock protein ATPase	3.94052	4.1925	6.48229
Zm00001d038574	bZIP-transcription factor 73	1.13596	2.51844	1.31118								Zm00001d018203	Probable WRKY transcription factor 9	-1.17375	0	0		Zm00001d041719	Heat shock protein 90-6 mitochondrial	4.17558	4.04769	6.01378
Zm00001d012719	bZIP-transcription factor 20	1.33869	1.20729	1.20537								Zm00001d013630	WRKY-transcription factor 6	-1.28311	-1.30654	0		Zm00001d010529	heat shock protein7	6.3979	4.5874	4.51493
Zm00001d012296	bZIP-transcription factor 75	0	0	1.20165								Zm00001d007329	WRKY-transcription factor 108	-1.4487	-1.38333	0		Zm00001d020827	Heat shock protein 90-5 chloroplastic	5.79016	4.29357	4.24265
Zm00001d038311	bZIP-transcription factor 101	1.57622	-1.15871	0								Zm00001d044171	WRKY-transcription factor 123	-1.45246	-1.45731	0		Zm00001d017813	17.4 kDa class I heat shock protein 3	5.41044	5.40709	3.98598
Zm00001d027461	bZIP-transcription factor 114	1.35766	1.19204	0								Zm00001d024323	WRKY-transcription factor 33	-1.46989	-1.17469	0		Zm00001d048073	heat shock protein19	2.25148	1.78832	3.91187
Zm00001d014710	bZIP-transcription factor 66	1.30154	1.47487	0								Zm00001d050195	WRKY-transcription factor 94	-3.47403	-2.67469	0		Zm00001d041550	heat shock protein70-4	0	0	3.73553
Zm00001d006127	bZIP-transcription factor 65	1.2424	0	0								Zm00001d041397	WRKY-transcription factor 110	-4.06214	0	0		Zm00001d007009	DNAJ heat shock N-terminal domain-containing protein	3.26686	3.37134	3.70336
Zm00001d044940	bZIP-transcription factor 100	1.22428	1.3157	0								Zm00001d051550	WRKY-transcription factor 11	0	0	-1.15601		Zm00001d047542	17.6 kDa class II heat shock protein	4.7762	4.4519	3.57839
Zm00001d041604	bZIP-transcription factor 48	1.19223	0	0								Zm00001d051328	WRKY-transcription factor 98	-1.17176	-1.17056	-1.17866		Zm00001d030725	Heat shock protein 70	3.56589	3.15788	3.17777
Zm00001d013172	bZIP-transcription factor 55	1.12452	0	0								Zm00001d034888	WRKY-transcription factor 10	-1.23049	-1.20249	-1.20697		Zm00001d039259	DNAJ heat shock family protein	1.63436	2.12261	2.48209
Zm00001d015846	bZIP-transcription factor 28	0	-1.21253	0								Zm00001d039044	WRKY-transcription factor 51	1.64433	0	-1.21295		Zm00001d044417	DNAJ heat shock N-terminal domain-containing protein	1.55566	1.44158	2.18336
Zm00001d022598	Bzip-like transcription factor-like	0	-1.43053	0								Zm00001d043663	WRKY-transcription factor 73	-1.17185	-1.9786	-1.26881		Zm00001d038608	21.7 kDa class VI heat shock protein	0	0	1.94223
Zm00001d024041	bZIP-transcription factor 37	0	-1.21816	0								Zm00001d030969	WRKY-transcription factor 3	-1.58093	0	-1.31097		Zm00001d052809	Heat shock protein 90-5 chloroplastic	1.60406	1.57152	1.92801
Zm00001d015664	bZIP-transcription factor 36	-1.14166	-1.34887	0								Zm00001d013709	WRKY-transcription factor 109	-1.17071	-1.36749	-1.33414		Zm00001d052947	DNAJ heat shock N-terminal domain-containing protein	-1.18593	-1.16896	1.64768
Zm00001d022550	bZIP-transcription factor 92	-1.1843	-1.70415	0								Zm00001d011496	WRKY-transcription factor 86	-1.65265	-1.71206	-1.39013		Zm00001d045553	Heat shock protein binding protein	0	0	1.64024
Zm00001d041831	bZIP-transcription factor 129	-1.23612	-1.33539	0								Zm00001d038451	WRKY-transcription factor 57	-1.25945	-1.70877	-1.41472		Zm00001d019461	DNAJ heat shock N-terminal domain-containing protein	1.24812	1.26693	1.46446
Zm00001d036392	bZIP-transcription factor 15	-1.34417	0	0								Zm00001d021947	WRKY-transcription factor 1	0	-1.22222	-1.45164		Zm00001d005899	DNAJ heat shock N-terminal domain-containing protein	1.21987	1.23113	1.40956
Zm00001d046751	bZIP-transcription factor 70	-1.38991	-1.26591	0								Zm00001d034082	OsWRKY4 - Superfamily of TFs having WRKY and zinc finger domains	-1.65736	-1.98521	-1.47877		Zm00001d010693	21.7 kDa class VI heat shock protein	0	1.33773	1.31342
Zm00001d040500	bZIP-transcription factor 42	-1.41911	0	0								Zm00001d038843	WRKY-transcription factor 82	-2.37535	-1.70342	-1.48382		Zm00001d037060	DNAJ heat shock N-terminal domain-containing protein	1.87122	1.63191	0
Zm00001d021452	BZIP transcription factor	-1.62481	-1.70532	0								Zm00001d011413	WRKY-transcription factor 28	-1.2419	-1.28511	-1.51435		Zm00001d012749	heat shock transcription factor2	-1.63708	0	0
Zm00001d008734	bZIP-transcription factor 122	-1.69868	-1.5487	0								Zm00001d002794	WRKY-transcription factor 101	-1.33129	-1.52354	-1.54093		Zm00001d032893	Small heat shock-like protein	-1.96089	-1.46112	-1.53957
Zm00001d014795	bZIP-transcription factor 83	-1.7127	0	0								Zm00001d016052	WRKY-transcription factor 2	-2.27049	-1.9204	-1.54445		Zm00001d008412	DNAJ heat shock N-terminal domain-containing protein	-2.16624	-1.58988	-1.79907
Zm00001d044546	bZIP-transcription factor 21	-1.90582	0	0								Zm00001d049173	WRKY-transcription factor 36	-1.95674	-2.41647	-1.58369		Zm00001d025585	DNAJ heat shock N-terminal domain-containing protein	-2.83989	-2.56766	-2.45831
Zm00001d034571	bZIP-transcription factor 29	-1.29617	-1.22237	-1.15302								Zm00001d034475	WRKY-transcription factor 12	-1.48255	-1.45498	-1.5858		Zm00001d045724	heat shock factor binding protein2	-5.74546	-6.21577	-6.40209
Zm00001d041920	bZIP-transcription factor 8	0	-1.18119	-1.17657								Zm00001d053369	WRKY-transcription factor 8	-2.41342	-2.19402	-1.59491		Zm00001d039941	16.9 kDa class I heat shock protein 2	-4.99188	-7.30495	-6.66742
Zm00001d030995	bZIP-transcription factor 111	-2.81407	0	-1.25914								Zm00001d029564	WRKY-transcription factor 75	0	-1.35401	-1.63398
Zm00001d022442	bZIP-transcription factor 58	-1.20849	-1.28056	-1.28671								Zm00001d012482	WRKY-transcription factor 115	-1.88432	-2.18833	-1.66088
Zm00001d028879	bZIP-transcription factor 24	-1.2548	0	-1.31394								Zm00001d006702	WRKY-transcription factor 116	-1.32511	-1.37708	-2.08118
Zm00001d043117	bZIP-transcription factor 102	-1.2629	-1.33527	-1.34131								Zm00001d043474	WRKY-transcription factor 103	-4.09361	-3.40469	-2.11506
Zm00001d010658	bZIP-transcription factor 25	-1.17347	-1.2163	-1.34989								Zm00001d046805	WRKY-transcription factor 124	-2.13413	-2.49351	-2.35544
Zm00001d052543	bZIP-transcription factor 79	-1.54545	-1.74292	-1.35379								Zm00001d047309	WRKY-transcription factor 61	-3.05906	-2.78091	-2.60276
Zm00001d010638	bZIP-transcription factor 96	-1.63976	-1.61105	-1.37919								Zm00001d023332	WRKY-transcription factor 63	-5.28147	-1.52442	-2.916
Zm00001d048455	bZIP-transcription factor 64	-1.52918	0	-1.45693								Zm00001d006001	WRKY-transcription factor 71	-3.72107	-2.77562	-3.49482
Zm00001d031790	bZIP-transcription factor 49	-2.0031	-1.77272	-1.47726								Zm00001d023615	WRKY-transcription factor 15	-6.14538	-3.23004	-3.53112
Zm00001d003180	bZIP-transcription factor 121	-1.58174	-1.29403	-1.5175								Zm00001d033965	WRKY-transcription factor 107	-6.64668	-5.61063	-4.10665
Zm00001d046664	bZIP-transcription factor 35	-1.76738	-1.91536	-1.54246								Zm00001d032265	WRKY-transcription factor 25	-4.42179	-5.82051	-4.22376
Zm00001d040901	BZIP protein	-1.62154	-1.38488	-1.61783								Zm00001d043062	WRKY-transcription factor 40	-4.22116	-4.21303	-4.31466
Zm00001d005244	bZIP-transcription factor 86	-1.4007	-1.47113	-1.65587								Zm00001d013307	WRKY-transcription factor 113	-5.77839	-3.56666	-4.33333
Zm00001d016732	bZIP-transcription factor 103	-1.68295	-1.61913	-1.74379								Zm00001d033291	WRKY-transcription factor 102	-3.95339	-4.7986	-5.45671
Zm00001d046402	bZIP-transcription factor 80	-2.13693	-2.04394	-1.81757								Zm00001d024376	WRKY-transcription factor 67	-10.075	-9.24146	-6.05238
Zm00001d024160	bZIP-transcription factor 107	-1.53458	-1.66658	-1.93795								Zm00001d020881	WRKY-transcription factor 52	-9.02748	-1.17466	-6.6658
Zm00001d050669	bZIP protein	-2.12382	-1.83279	-1.99147								Zm00001d043025	WRKY-transcription factor 43	-8.47687	-8.65618	-7.04544
Zm00001d037170	bZIP-transcription factor 125	-1.9735	-1.93078	-2.23392								Zm00001d002405	WRKY-transcription factor 50	-11.3736	-1.18447	-7.50669
Zm00001d038296	bZIP-transcription factor 87	-1.93127	-2.30373	-2.52133								Zm00001d011527	WRKY-transcription factor 42	-6.58251	-7.12316	-7.81801
Zm00001d020025	bZIP-transcription factor 9	-1.93685	-2.43199	-2.74995								Zm00001d026252	WRKY-transcription factor 14	-1.18225	-19.2822	-9.59459
Zm00001d036736	bZIP-transcription factor 76	-2.94948	-3.05861	-3.30003								Zm00001d012746	WRKY-transcription factor 111	-20.3669	-28.3197	-30.0775
Zm00001d002143	bZIP-transcription factor 27	-4.18845	-3.88097	-3.42247
Zm00001d018571	bZIP-transcription factor 38	-1.37091	-1.49662	-3.49001
Zm00001d047587	bZIP-transcription factor 105	-1.82018	-2.56223	-3.5647
Zm00001d043992	bZIP transcription factor1	-3.13665	-3.57284	-3.75076
Zm00001d006286	BZIP transcription factor	-5.54556	-5.96134	-3.82076
Zm00001d051739	bZIP-transcription factor 97	-3.21899	-3.4225	-3.93447
Zm00001d028372	bZIP-transcription factor 115	-2.74811	-3.25691	-3.95434
Zm00001d015118	bZIP-transcription factor 14	-5.27277	-6.17715	-7.2607
Zm00001d046564	bZIP-transcription factor 93	-7.82038	-7.36749	-8.35845
Zm00001d015743	bZIP-transcription factor 61	-13.6418	-10.0372	-11.6659
Zm00001d049135	bZIP-transcription factor 119	-9.66803	-12.4031	-13.8396
Zm00001d053703	bZIP-transcription factor 50	-15.009	-19.0817	-14.496
