# Supplementary material for: Maize cytolines as models to study the impact of different cytoplasms on gene expression under heat stress conditions
Source: BMC Plant Biol. 2023 Jan 2;23:4. doi: 10.1186/s12870-022-04023-8 (PMC9806912; doi:10.1186/s12870-022-04023-8)
Supplement: Supplementary file 4 — Additional file 4. GO terms enrichment analyses. Fold enrichment values of GO terms (biological process, molecular function, cell component) are presented in each of the three cytolines, using up- or down-DEGs as input in the analysis. A tick marks the GO terms that are commonly enriched in all cytolines. [file 12870_2022_4023_MOESM4_ESM.xlsx]

## Sheet: up-DEGs & biological processes
Additional file 4. GO terms enrichment analyses. Fold enrichment values of GO terms (biological process, molecular function, cell component) are presented in each of the three cytolines, using up- or down-DEGs as input in the analysis. A tick marks the GO terms that are commonly enriched in all cytolines.
GO biological process	TC243	cytT248	cytTC221	Common GO terms
maintenance of protein localization in endoplasmic reticulum (GO:0035437)	-	4.28	3.98
maintenance of protein localization in organelle (GO:0072595)	-	4.04	-
protein complex oligomerization (GO:0051259)	2.97	3.21	2.71	✓
response to hydrogen peroxide (GO:0042542)	-	2.9	-
proteasomal ubiquitin-independent protein catabolic process (GO:0010499)	2.77	-	2.66
protein import into mitochondrial matrix (GO:0030150)	-	-	2.66
ubiquitin-dependent ERAD pathway (GO:0030433)	2.59	-	2.58
chaperone cofactor-dependent protein refolding (GO:0051085)	2.51	2.58	2.56	✓
'de novo' posttranslational protein folding (GO:0051084)	2.51	2.58	2.56	✓
protein refolding (GO:0042026)	2.48	2.56	2.48	✓
protein targeting to mitochondrion (GO:0006626)	-	-	2.39
'de novo' protein folding (GO:0006458)	2.3	2.37	2.35	✓
protein localization to mitochondrion (GO:0070585)	-	-	2.35
establishment of protein localization to mitochondrion (GO:0072655)	-	-	2.35
ERAD pathway (GO:0036503)	2.34	-	2.32
protein folding (GO:0006457)	2.25	2.24	2.28	✓
response to heat (GO:0009408)	2.47	2.6	2.27	✓
response to salt stress (GO:0009651)	2.19	2.33	2.24	✓
protein localization to endoplasmic reticulum (GO:0070972)	2.4	2.26	2.17	✓
response to organonitrogen compound (GO:0010243)	-	-	2.14
cytoplasmic translation (GO:0002181)	-	-	2.11
chaperone-mediated protein folding (GO:0061077)	2.11	2.12	2.08	✓
tRNA aminoacylation (GO:0043039)	-	-	2.08
amino acid activation (GO:0043038)	-	-	2.08
translational elongation (GO:0006414)	-	-	2.07
ribonucleoprotein complex subunit organization (GO:0071826)	1.71	1.74	2.06	✓
ribonucleoprotein complex assembly (GO:0022618)	1.7	1.73	2.06	✓
mitochondrion organization (GO:0007005)	1.96	1.82	2.05	✓
response to osmotic stress (GO:0006970)	2.07	2.13	2.04	✓
mitochondrial transport (GO:0006839)	-	-	2.03
response to endoplasmic reticulum stress (GO:0034976)	2.26	1.96	2.02	✓
protein transmembrane transport (GO:0071806)	1.99	-	2.01
response to temperature stimulus (GO:0009266)	2.07	2.23	1.89	✓
arginine metabolic process (GO:0006525)	3.46	3.57	-
cellular response to topologically incorrect protein (GO:0035967)	2.1	-	-
response to topologically incorrect protein (GO:0035966)	2.1	-	-
intracellular protein transmembrane transport (GO:0065002)	2.05	-	-
RNA splicing, via transesterification reactions with bulged adenosine as nucleophile (GO:0000377)	1.87	1.8	1.94	✓
RNA splicing, via transesterification reactions (GO:0000375)	1.87	1.8	1.94	✓
mRNA splicing, via spliceosome (GO:0000398)	1.91	1.83	1.94	✓
RNA splicing (GO:0008380)	1.82	1.73	1.91	✓
translation (GO:0006412)	1.65	1.67	1.9	✓
peptide biosynthetic process (GO:0043043)	1.63	1.66	1.88	✓
translational initiation (GO:0006413)	-	-	1.82
ribonucleoprotein complex biogenesis (GO:0022613)	1.57	1.56	1.82	✓
peptide metabolic process (GO:0006518)	1.57	1.59	1.82	✓
protein import (GO:0017038)	1.8	-	1.76
mRNA processing (GO:0006397)	1.8	1.72	1.79	✓
amide biosynthetic process (GO:0043604)	1.59	1.6	1.8	✓
ribosome biogenesis (GO:0042254)	1.5	1.45	1.75	✓
cellular amide metabolic process (GO:0043603)	1.52	1.52	1.72	✓
mRNA metabolic process (GO:0016071)	1.7	1.6	1.66	✓
protein localization to organelle (GO:0033365)	1.64	1.6	1.69	✓
ATP metabolic process (GO:0046034)	-	-	1.66
gene expression (GO:0010467)	1.55	1.53	1.66	✓
posttranscriptional regulation of gene expression (GO:0010608)	-	1.63	-
RNA processing (GO:0006396)	1.56	1.51	1.62	✓
establishment of protein localization to organelle (GO:0072594)	1.56	1.49	1.61	✓
rRNA metabolic process (GO:0016072)	-	-	1.59
membrane organization (GO:0061024)	-	-	1.58
ncRNA metabolic process (GO:0034660)	1.41	1.39	1.58	✓
rRNA processing (GO:0006364)	-	-	1.56
protein catabolic process (GO:0030163)	1.52	1.52	1.56	✓
proteasomal protein catabolic process (GO:0010498)	1.54	-	1.55
organonitrogen compound catabolic process (GO:1901565)	1.52	1.54	1.52	✓
proteasome-mediated ubiquitin-dependent protein catabolic process (GO:0043161)	-	-	1.54
proteolysis involved in cellular protein catabolic process (GO:0051603)	1.48	1.48	1.52	✓
cellular protein catabolic process (GO:0044257)	1.49	1.49	1.52	✓
ncRNA processing (GO:0034470)	-	-	1.51
modification-dependent protein catabolic process (GO:0019941)	1.45	1.44	1.51	✓
ubiquitin-dependent protein catabolic process (GO:0006511)	1.45	1.44	1.51	✓
modification-dependent macromolecule catabolic process (GO:0043632)	1.46	1.45	1.51	✓
protein targeting (GO:0006605)	-	-	1.5
RNA metabolic process (GO:0016070)	1.43	1.41	1.5	✓
protein-containing complex assembly (GO:0065003)	-	-	1.45
cellular protein localization (GO:0034613)	1.38	1.39	1.45	✓
cellular macromolecule localization (GO:0070727)	1.39	1.4	1.45	✓
intracellular protein transport (GO:0006886)	1.34	1.35	1.44	✓
cellular macromolecule catabolic process (GO:0044265)	1.44	1.43	1.44	✓
organonitrogen compound biosynthetic process (GO:1901566)	1.33	1.34	1.43	✓
cellular amino acid metabolic process (GO:0006520)	1.41	1.42	-
cellular component assembly (GO:0022607)	1.38	1.42	1.39	✓
protein-containing complex subunit organization (GO:0043933)	-	-	1.42
cellular nitrogen compound biosynthetic process (GO:0044271)	1.3	1.33	1.41	✓
intracellular transport (GO:0046907)	1.32	1.33	1.4	✓
cellular localization (GO:0051641)	1.34	1.35	1.4	✓
regulation of protein metabolic process (GO:0051246)	1.37	1.39	-
protein transport (GO:0015031)	1.35	1.35	1.39	✓
protein localization (GO:0008104)	1.37	1.37	1.39	✓
establishment of protein localization (GO:0045184)	1.34	1.33	1.38	✓
peptide transport (GO:0015833)	1.34	1.33	1.38	✓
organic substance catabolic process (GO:1901575)	1.37	1.32	1.31	✓
cellular protein-containing complex assembly (GO:0034622)	-	-	1.37
establishment of localization in cell (GO:0051649)	1.29	1.31	1.37	✓
amide transport (GO:0042886)	1.33	1.32	1.37	✓
cellular nitrogen compound metabolic process (GO:0034641)	1.29	1.28	1.36	✓
macromolecule catabolic process (GO:0009057)	1.35	1.33	1.33	✓
proteolysis (GO:0006508)	1.3	1.3	1.34	✓
cellular macromolecule biosynthetic process (GO:0034645)	1.2	1.2	1.33	✓
macromolecule localization (GO:0033036)	1.32	1.31	1.33	✓
carboxylic acid metabolic process (GO:0019752)	1.32	-	-
cellular catabolic process (GO:0044248)	1.32	1.29	1.25	✓
oxoacid metabolic process (GO:0043436)	1.31	-	-
macromolecule biosynthetic process (GO:0009059)	-	1.2	1.31
nitrogen compound transport (GO:0071705)	1.28	1.26	1.31	✓
cellular component biogenesis (GO:0044085)	1.25	1.26	1.31	✓
protein modification by small protein conjugation (GO:0032446)	1.3	-	-
organic acid metabolic process (GO:0006082)	1.3	-	-
catabolic process (GO:0009056)	1.3	1.26	1.23	✓
protein modification by small protein conjugation or removal (GO:0070647)	1.29	-	1.29
nucleic acid metabolic process (GO:0090304)	1.26	1.23	1.28	✓
nucleobase-containing compound metabolic process (GO:0006139)	1.24	1.21	1.26	✓
organic substance transport (GO:0071702)	1.22	-	1.23
heterocycle metabolic process (GO:0046483)	1.22	1.19	1.23	✓
anion transport (GO:0006820)	1.21	-	1.22
cellular aromatic compound metabolic process (GO:0006725)	1.2	1.17	1.21	✓
nitrogen compound metabolic process (GO:0006807)	1.18	1.17	1.2	✓
cellular protein metabolic process (GO:0044267)	1.18	1.17	1.2	✓
protein metabolic process (GO:0019538)	1.17	1.16	1.19	✓
organic cyclic compound metabolic process (GO:1901360)	1.19	1.17	1.19	✓
ion transport (GO:0006811)	1.18	-	1.17
cellular component organization or biogenesis (GO:0071840)	1.17	-	1.18
organonitrogen compound metabolic process (GO:1901564)	1.17	1.16	1.18	✓
macromolecule metabolic process (GO:0043170)	1.15	1.14	1.17	✓
cellular biosynthetic process (GO:0044249)	-	-	1.16
organic substance biosynthetic process (GO:1901576)	-	-	1.15
biosynthetic process (GO:0009058)	-	-	1.13
cellular metabolic process (GO:0044237)	1.12	1.11	1.13	✓
primary metabolic process (GO:0044238)	1.13	1.12	1.13	✓
cellular macromolecule metabolic process (GO:0044260)	1.12	1.1	1.12	✓
cellular process (GO:0009987)	1.11	1.1	1.12	✓
organic substance metabolic process (GO:0071704)	1.12	1.11	1.12	✓
metabolic process (GO:0008152)	1.11	1.1	1.11	✓
biological_process (GO:0008150)	1.07	1.06	1.06	✓
Unclassified (UNCLASSIFIED)	0.9	0.91	0.92	✓
regulation of RNA biosynthetic process (GO:2001141)	-	-	0.84
regulation of transcription, DNA-templated (GO:0006355)	-	-	0.84
regulation of nucleic acid-templated transcription (GO:1903506)	-	-	0.84
protein phosphorylation (GO:0006468)	0.8	0.79	0.74	✓
cell wall organization (GO:0071555)	-	0.53	0.56
polysaccharide metabolic process (GO:0005976)	0.55	0.52	0.53	✓
cellular polysaccharide metabolic process (GO:0044264)	0.49	0.45	0.53	✓
glucan metabolic process (GO:0044042)	0.52	0.45	0.5	✓
DNA recombination (GO:0006310)	-	-	0.51
cellular carbohydrate biosynthetic process (GO:0034637)	0.5	0.46	-
cellular glucan metabolic process (GO:0006073)	0.5	0.43	0.48	✓
response to radiation (GO:0009314)	0.49	-	-
response to auxin (GO:0009733)	0.49	0.48	0.45	✓
DNA conformation change (GO:0071103)	-	-	0.49
cell wall organization or biogenesis (GO:0071554)	0.49	0.48	0.49	✓
cellular polysaccharide biosynthetic process (GO:0033692)	-	0.47	-
cell wall biogenesis (GO:0042546)	0.35	0.34	0.43	✓
plant-type cell wall organization or biogenesis (GO:0071669)	0.41	0.4	0.43	✓
cell wall macromolecule metabolic process (GO:0044036)	0.42	-	-
glucan biosynthetic process (GO:0009250)	-	0.41	-
cell wall polysaccharide metabolic process (GO:0010383)	0.4	-	-
polysaccharide catabolic process (GO:0000272)	-	-	0.36
DNA duplex unwinding (GO:0032508)	-	-	0.34
DNA geometric change (GO:0032392)	-	-	0.34
hemicellulose metabolic process (GO:0010410)	0.29	0.29	-
movement of cell or subcellular component (GO:0006928)	0.29	-	0.27
xyloglucan metabolic process (GO:0010411)	0.19	0.13	0.24	✓
microtubule-based movement (GO:0007018)	0.12	0.18	0.11	✓
xyloglucan biosynthetic process (GO:0009969)	-	< 0,01	-

## Sheet: up-DEGs & molecular functions
GO molecular function	TC243	cytT248	cytTC221	Common GO terms
protein self-association (GO:0043621)	-	3.07	-
unfolded protein binding (GO:0051082)	2.32	2.36	2.49	✓
chaperone binding (GO:0051087)	-	2.2	2.48
structural constituent of ribosome (GO:0003735)	1.66	1.64	1.99	✓
rRNA binding (GO:0019843)	-	-	1.9
translation regulator activity, nucleic acid binding (GO:0090079)	1.69	1.76	1.87	✓
translation regulator activity (GO:0045182)	1.68	1.75	1.86	✓
translation factor activity, RNA binding (GO:0008135)	-	1.74	1.85
translation initiation factor activity (GO:0003743)	-	-	1.81
structural molecule activity (GO:0005198)	1.55	1.54	1.79	✓
mRNA binding (GO:0003729)	1.71	1.65	1.74	✓
RNA binding (GO:0003723)	1.56	1.57	1.65	✓
enzyme binding (GO:0019899)	1.63	1.64	-
ligase activity (GO:0016874)	1.46	-	-
zinc ion binding (GO:0008270)	-	-	1.42
nucleic acid binding (GO:0003676)	1.13	1.14	1.15	✓
binding (GO:0005488)	1.08	1.08	1.08	✓
molecular_function (GO:0003674)	1.05	1.05	1.05	✓
Unclassified (UNCLASSIFIED)	0.91	0.92	0.92	✓
DNA binding (GO:0003677)	-	-	0.82
transferase activity, transferring phosphorus-containing groups (GO:0016772)	-	-	0.82
kinase activity (GO:0016301)	-	-	0.8
phosphotransferase activity, alcohol group as acceptor (GO:0016773)	-	0.79	0.76
protein kinase activity (GO:0004672)	0.78	0.77	0.72	✓
sequence-specific DNA binding (GO:0043565)	-	-	0.73
tetrapyrrole binding (GO:0046906)	-	0.64	0.61
oxidoreductase activity, acting on paired donors, with incorporation or reduction of molecular oxygen (GO:0016705)	-	-	0.57
monooxygenase activity (GO:0004497)	-	-	0.5
motor activity (GO:0003774)	-	-	0.3
microtubule motor activity (GO:0003777)	0.12	0.18	0.11	✓

## Sheet: up-DEGs & cellular components
GO cellular component	TC243	cytT248	cytTC221	Common GO terms
perinuclear region of cytoplasm (GO:0048471)	3.56	-	-
proteasome core complex (GO:0005839)	2.61	-	2.5
transcription elongation factor complex (GO:0008023)	-	2.39	-
U2 snRNP (GO:0005686)	-	-	2.35
proteasome complex (GO:0000502)	2.32	2.11	2.27	✓
organellar ribosome (GO:0000313)	-	-	2.28
endopeptidase complex (GO:1905369)	2.24	2.05	2.19	✓
Sm-like protein family complex (GO:0120114)	2.09	2.01	2.19	✓
spliceosomal snRNP complex (GO:0097525)	2.13	2.04	2.19	✓
mitochondrial matrix (GO:0005759)	1.92	1.87	2.17	✓
small nuclear ribonucleoprotein complex (GO:0030532)	2.11	2.02	2.17	✓
cytosolic large ribosomal subunit (GO:0022625)	1.8	-	2.14
large ribosomal subunit (GO:0015934)	1.76	1.6	2.1	✓
proton-transporting two-sector ATPase complex (GO:0016469)	-	2.08	2.09
catalytic step 2 spliceosome (GO:0071013)	2.05	-	-
spliceosomal complex (GO:0005681)	2.04	1.95	1.91	✓
ribosomal subunit (GO:0044391)	1.72	1.7	2.04	✓
mitochondrial protein-containing complex (GO:0098798)	1.72	1.82	2.02	✓
cytosolic ribosome (GO:0022626)	1.75	1.7	2.01	✓
peptidase complex (GO:1905368)	1.98	1.96	1.97
ribonucleoprotein complex (GO:1990904)	1.8	1.78	1.98	✓
inner mitochondrial membrane protein complex (GO:0098800)	-	1.78	1.98
small ribosomal subunit (GO:0015935)	1.66	1.84	1.96	✓
mitochondrial inner membrane (GO:0005743)	1.66	1.7	1.95	✓
mitochondrial envelope (GO:0005740)	1.72	1.72	1.93	✓
mitochondrial membrane (GO:0031966)	1.68	1.7	1.92	✓
RNA polymerase II, holoenzyme (GO:0016591)	1.91	-	-
organelle inner membrane (GO:0019866)	1.67	1.62	1.9	✓
cytosolic small ribosomal subunit (GO:0022627)	1.7	1.87	1.88	✓
ribosome (GO:0005840)	1.57	1.56	1.86	✓
mitochondrion (GO:0005739)	1.63	1.61	1.84	✓
endoplasmic reticulum protein-containing complex (GO:0140534)	1.72	-	-
preribosome (GO:0030684)	-	-	1.71
integral component of organelle membrane (GO:0031301)	1.67	1.64	1.68	✓
DNA-directed RNA polymerase complex (GO:0000428)	1.66	-	-
intrinsic component of organelle membrane (GO:0031300)	1.6	1.57	1.66	✓
nucleolus (GO:0005730)	1.45	-	1.65
envelope (GO:0031975)	1.46	1.44	1.59	✓
organelle envelope (GO:0031967)	1.46	1.44	1.59	✓
cytosol (GO:0005829)	1.52	1.5	1.53	✓
membrane protein complex (GO:0098796)	1.38	1.42	1.48	✓
protein-containing complex (GO:0032991)	1.42	1.43	1.47	✓
intracellular protein-containing complex (GO:0140535)	1.46	1.47	1.47	✓
catalytic complex (GO:1902494)	1.41	1.4	1.45	✓
nuclear protein-containing complex (GO:0140513)	1.44	1.39	1.36	✓
intracellular organelle lumen (GO:0070013)	1.43	1.38	1.44	✓
membrane-enclosed lumen (GO:0031974)	1.43	1.38	1.44	✓
organelle lumen (GO:0043233)	1.43	1.38	1.44	✓
endoplasmic reticulum (GO:0005783)	1.37	1.28	1.3	✓
organelle membrane (GO:0031090)	1.29	1.23	1.34	✓
cytoplasm (GO:0005737)	1.3	1.28	1.31	✓
nuclear lumen (GO:0031981)	1.3	1.27	1.28	✓
transferase complex (GO:1990234)	-	-	1.28
intracellular non-membrane-bounded organelle (GO:0043232)	1.21	1.19	1.26	✓
non-membrane-bounded organelle (GO:0043228)	1.21	1.19	1.26	✓
plastid (GO:0009536)	-	-	1.22
chloroplast (GO:0009507)	-	-	1.21
intracellular anatomical structure (GO:0005622)	1.19	1.18	1.2	✓
endomembrane system (GO:0012505)	1.19	1.17	1.18	✓
organelle (GO:0043226)	1.16	1.15	1.18	✓
membrane-bounded organelle (GO:0043227)	1.16	1.15	1.17	✓
intracellular organelle (GO:0043229)	1.16	1.15	1.17	✓
intracellular membrane-bounded organelle (GO:0043231)	1.15	1.15	1.17	✓
nucleus (GO:0005634)	1.1	1.1	1.09	✓
cellular_component (GO:0005575)	1.08	1.08	1.09	✓
cellular anatomical entity (GO:0110165)	1.08	1.07	1.08	✓
Unclassified (UNCLASSIFIED)	0.88	0.89	0.87	✓
plasma membrane (GO:0005886)	0.78	0.8	0.77	✓
cell periphery (GO:0071944)	0.74	0.76	0.71	✓
extracellular region (GO:0005576)	0.64	0.62	0.59	✓
cytoskeleton (GO:0005856)	-	-	0.64
supramolecular complex (GO:0099080)	-	-	0.63
supramolecular polymer (GO:0099081)	-	0.57	0.47
polymeric cytoskeletal fiber (GO:0099513)	-	0.57	0.47
supramolecular fiber (GO:0099512)	-	0.57	0.47
microtubule (GO:0005874)	-	0.56	0.46
cell wall (GO:0005618)	0.48	0.54	0.37	✓
microtubule cytoskeleton (GO:0015630)	-	-	0.54
external encapsulating structure (GO:0030312)	0.47	0.53	0.37	✓
anchored component of plasma membrane (GO:0046658)	0.51	-	-
anchored component of membrane (GO:0031225)	0.49	-	-
apoplast (GO:0048046)	0.46	0.42	0.31	✓
plant-type cell wall (GO:0009505)	-	-	0.37

## Sheet: down-DEGs& biological processes
GO biological process	TC243	cytT248	cytTC221	Common GO terms
protein phosphorylation (GO:0006468)	-	-	1.23
phosphate-containing compound metabolic process (GO:0006796)	-	1.17	1.21
phosphorylation (GO:0016310)	-	-	1.21
phosphorus metabolic process (GO:0006793)	-	1.17	1.2
cellular protein modification process (GO:0006464)	-	-	1.14
protein modification process (GO:0036211)	-	-	1.14
RNA metabolic process (GO:0016070)	-	-	0.8
gene expression (GO:0010467)	-	-	0.79
protein folding (GO:0006457)	0.49	-	0.45
photosynthesis (GO:0015979)	1.72	-	1.66

## Sheet: down-DEGs & molecular functions
GO molecular function	TC243	cytT248	cytTC221	Common GO terms
phosphotransferase activity, alcohol group as acceptor (GO:0016773)	-	1.22	1.26
kinase activity (GO:0016301)	1.19	1.21	1.25	✓
protein kinase activity (GO:0004672)	-	-	1.25
transferase activity, transferring phosphorus-containing groups (GO:0016772)	1.18	1.21	1.23	✓
transferase activity (GO:0016740)	1.12	1.12	1.12	✓
RNA binding (GO:0003723)	-	-	0.81

## Sheet: down-DEGs & cellular components
GO cellular component	TC243	cytT248	cytTC221	Common GO terms
chloroplast thylakoid membrane (GO:0009535)	1.63	1.52	-
plastid thylakoid membrane (GO:0055035)	1.63	1.52	-
chloroplast thylakoid (GO:0009534)	1.62	1.52	1.5	✓
plastid thylakoid (GO:0031976)	1.62	1.52	1.5	✓
photosynthetic membrane (GO:0034357)	1.6	1.51	-
thylakoid membrane (GO:0042651)	1.58	1.49	-
thylakoid (GO:0009579)	1.41	1.36	-
chloroplast (GO:0009507)	1.29	1.23	1.26	✓
plastid (GO:0009536)	1.29	1.23	1.25	✓
organelle subcompartment (GO:0031984)	-	1.21	-
plasma membrane (GO:0005886)	-	-	1.19
integral component of membrane (GO:0016021)	1.12	1.12	1.12	✓
intrinsic component of membrane (GO:0031224)	1.12	1.12	1.12	✓
membrane (GO:0016020)	1.11	1.11	1.11	✓
protein-containing complex (GO:0032991)	-	-	0.88
ribonucleoprotein complex (GO:1990904)	0.75	0.75	0.66	✓
extracellular region (GO:0005576)	0.68	0.65	0.74	✓
extracellular space (GO:0005615)	0.43	0.4	-
