# Supplementary material for: Maize cytolines as models to study the impact of different cytoplasms on gene expression under heat stress conditions
Source: BMC Plant Biol. 2023 Jan 2;23:4. doi: 10.1186/s12870-022-04023-8 (PMC9806912; doi:10.1186/s12870-022-04023-8)
Supplement: Supplementary file 5 — Additional file 5. Intersection of mitochondrial SNPs with the available GFF file. The intersect of the 527 mitochondrial SNP markers resulted from deep sequencing with the available GFF file [30] is detailed. The 133 intragenic markers are highlighted in yellow. [file 12870_2022_4023_MOESM5_ESM.xlsx]

## Sheet: Additional file 5
Additional file 5. Intersection of mitochondrial SNPs with the available GFF file.
Organellar genome	SNP position in the genome	Type	Gene start	Gene stop	Strand	Annotation
Mt	7163	repeat_region	1297	9119	+	Name=ZRSiOTOT00000011;class=Other;repeat_consensus=N;type=Other repeats
Mt	7273	repeat_region	1297	9119	+	Name=ZRSiOTOT00000011;class=Other;repeat_consensus=N;type=Other repeats
Mt	7278	repeat_region	1297	9119	+	Name=ZRSiOTOT00000011;class=Other;repeat_consensus=N;type=Other repeats
Mt	7291	repeat_region	1297	9119	+	Name=ZRSiOTOT00000011;class=Other;repeat_consensus=N;type=Other repeats
Mt	7314	repeat_region	1297	9119	+	Name=ZRSiOTOT00000011;class=Other;repeat_consensus=N;type=Other repeats
Mt	8026	repeat_region	1297	9119	+	Name=ZRSiOTOT00000011;class=Other;repeat_consensus=N;type=Other repeats
Mt	8029	repeat_region	1297	9119	+	Name=ZRSiOTOT00000011;class=Other;repeat_consensus=N;type=Other repeats
Mt	8031	repeat_region	1297	9119	+	Name=ZRSiOTOT00000011;class=Other;repeat_consensus=N;type=Other repeats
Mt	8033	repeat_region	1297	9119	+	Name=ZRSiOTOT00000011;class=Other;repeat_consensus=N;type=Other repeats
Mt	12772	gene	11111	13315	-	ID=gene:GRMZM5G806435;biotype=protein_coding;description=DNA polymerase [Source:UniProtKB/Swiss-Prot%3BAcc:P10582];logic_name=genebuilder
Mt	12772	transcript	11111	13315	-	ID=transcript:GRMZM5G806435_T01;Parent=gene:GRMZM5G806435;biotype=protein_coding;description=protein;external_name=ORF734-201;logic_name=genebuilder
Mt	12772	CDS	11111	13315	-	ID=CDS:GRMZM5G806435_P01;Parent=transcript:GRMZM5G806435_T01;rank=1
Mt	12772	exon	11111	13315	-	Name=GRMZM5G806435_E01;Parent=transcript:GRMZM5G806435_T01;constitutive=1;ensembl_end_phase=0;ensembl_phase=-1;rank=1
Mt	12954	gene	11111	13315	-	ID=gene:GRMZM5G806435;biotype=protein_coding;description=DNA polymerase [Source:UniProtKB/Swiss-Prot%3BAcc:P10582];logic_name=genebuilder
Mt	12954	transcript	11111	13315	-	ID=transcript:GRMZM5G806435_T01;Parent=gene:GRMZM5G806435;biotype=protein_coding;description=protein;external_name=ORF734-201;logic_name=genebuilder
Mt	12954	CDS	11111	13315	-	ID=CDS:GRMZM5G806435_P01;Parent=transcript:GRMZM5G806435_T01;rank=1
Mt	12954	exon	11111	13315	-	Name=GRMZM5G806435_E01;Parent=transcript:GRMZM5G806435_T01;constitutive=1;ensembl_end_phase=0;ensembl_phase=-1;rank=1
Mt	12957	gene	11111	13315	-	ID=gene:GRMZM5G806435;biotype=protein_coding;description=DNA polymerase [Source:UniProtKB/Swiss-Prot%3BAcc:P10582];logic_name=genebuilder
Mt	12957	transcript	11111	13315	-	ID=transcript:GRMZM5G806435_T01;Parent=gene:GRMZM5G806435;biotype=protein_coding;description=protein;external_name=ORF734-201;logic_name=genebuilder
Mt	12957	CDS	11111	13315	-	ID=CDS:GRMZM5G806435_P01;Parent=transcript:GRMZM5G806435_T01;rank=1
Mt	12957	exon	11111	13315	-	Name=GRMZM5G806435_E01;Parent=transcript:GRMZM5G806435_T01;constitutive=1;ensembl_end_phase=0;ensembl_phase=-1;rank=1
Mt	13002	gene	11111	13315	-	ID=gene:GRMZM5G806435;biotype=protein_coding;description=DNA polymerase [Source:UniProtKB/Swiss-Prot%3BAcc:P10582];logic_name=genebuilder
Mt	13002	transcript	11111	13315	-	ID=transcript:GRMZM5G806435_T01;Parent=gene:GRMZM5G806435;biotype=protein_coding;description=protein;external_name=ORF734-201;logic_name=genebuilder
Mt	13002	CDS	11111	13315	-	ID=CDS:GRMZM5G806435_P01;Parent=transcript:GRMZM5G806435_T01;rank=1
Mt	13002	exon	11111	13315	-	Name=GRMZM5G806435_E01;Parent=transcript:GRMZM5G806435_T01;constitutive=1;ensembl_end_phase=0;ensembl_phase=-1;rank=1
Mt	13108	gene	11111	13315	-	ID=gene:GRMZM5G806435;biotype=protein_coding;description=DNA polymerase [Source:UniProtKB/Swiss-Prot%3BAcc:P10582];logic_name=genebuilder
Mt	13108	transcript	11111	13315	-	ID=transcript:GRMZM5G806435_T01;Parent=gene:GRMZM5G806435;biotype=protein_coding;description=protein;external_name=ORF734-201;logic_name=genebuilder
Mt	13108	CDS	11111	13315	-	ID=CDS:GRMZM5G806435_P01;Parent=transcript:GRMZM5G806435_T01;rank=1
Mt	13108	exon	11111	13315	-	Name=GRMZM5G806435_E01;Parent=transcript:GRMZM5G806435_T01;constitutive=1;ensembl_end_phase=0;ensembl_phase=-1;rank=1
Mt	13111	gene	11111	13315	-	ID=gene:GRMZM5G806435;biotype=protein_coding;description=DNA polymerase [Source:UniProtKB/Swiss-Prot%3BAcc:P10582];logic_name=genebuilder
Mt	13111	transcript	11111	13315	-	ID=transcript:GRMZM5G806435_T01;Parent=gene:GRMZM5G806435;biotype=protein_coding;description=protein;external_name=ORF734-201;logic_name=genebuilder
Mt	13111	CDS	11111	13315	-	ID=CDS:GRMZM5G806435_P01;Parent=transcript:GRMZM5G806435_T01;rank=1
Mt	13111	exon	11111	13315	-	Name=GRMZM5G806435_E01;Parent=transcript:GRMZM5G806435_T01;constitutive=1;ensembl_end_phase=0;ensembl_phase=-1;rank=1
Mt	13112	gene	11111	13315	-	ID=gene:GRMZM5G806435;biotype=protein_coding;description=DNA polymerase [Source:UniProtKB/Swiss-Prot%3BAcc:P10582];logic_name=genebuilder
Mt	13112	transcript	11111	13315	-	ID=transcript:GRMZM5G806435_T01;Parent=gene:GRMZM5G806435;biotype=protein_coding;description=protein;external_name=ORF734-201;logic_name=genebuilder
Mt	13112	CDS	11111	13315	-	ID=CDS:GRMZM5G806435_P01;Parent=transcript:GRMZM5G806435_T01;rank=1
Mt	13112	exon	11111	13315	-	Name=GRMZM5G806435_E01;Parent=transcript:GRMZM5G806435_T01;constitutive=1;ensembl_end_phase=0;ensembl_phase=-1;rank=1
Mt	13113	gene	11111	13315	-	ID=gene:GRMZM5G806435;biotype=protein_coding;description=DNA polymerase [Source:UniProtKB/Swiss-Prot%3BAcc:P10582];logic_name=genebuilder
Mt	13113	transcript	11111	13315	-	ID=transcript:GRMZM5G806435_T01;Parent=gene:GRMZM5G806435;biotype=protein_coding;description=protein;external_name=ORF734-201;logic_name=genebuilder
Mt	13113	CDS	11111	13315	-	ID=CDS:GRMZM5G806435_P01;Parent=transcript:GRMZM5G806435_T01;rank=1
Mt	13113	exon	11111	13315	-	Name=GRMZM5G806435_E01;Parent=transcript:GRMZM5G806435_T01;constitutive=1;ensembl_end_phase=0;ensembl_phase=-1;rank=1
Mt	13118	gene	11111	13315	-	ID=gene:GRMZM5G806435;biotype=protein_coding;description=DNA polymerase [Source:UniProtKB/Swiss-Prot%3BAcc:P10582];logic_name=genebuilder
Mt	13118	transcript	11111	13315	-	ID=transcript:GRMZM5G806435_T01;Parent=gene:GRMZM5G806435;biotype=protein_coding;description=protein;external_name=ORF734-201;logic_name=genebuilder
Mt	13118	CDS	11111	13315	-	ID=CDS:GRMZM5G806435_P01;Parent=transcript:GRMZM5G806435_T01;rank=1
Mt	13118	exon	11111	13315	-	Name=GRMZM5G806435_E01;Parent=transcript:GRMZM5G806435_T01;constitutive=1;ensembl_end_phase=0;ensembl_phase=-1;rank=1
Mt	13301	repeat_region	13256	14069	+	Name=ZRSiOTOT00000009;class=Other;repeat_consensus=N;type=Other repeats
Mt	13301	gene	11111	13315	-	ID=gene:GRMZM5G806435;biotype=protein_coding;description=DNA polymerase [Source:UniProtKB/Swiss-Prot%3BAcc:P10582];logic_name=genebuilder
Mt	13301	transcript	11111	13315	-	ID=transcript:GRMZM5G806435_T01;Parent=gene:GRMZM5G806435;biotype=protein_coding;description=protein;external_name=ORF734-201;logic_name=genebuilder
Mt	13301	CDS	11111	13315	-	ID=CDS:GRMZM5G806435_P01;Parent=transcript:GRMZM5G806435_T01;rank=1
Mt	13301	exon	11111	13315	-	Name=GRMZM5G806435_E01;Parent=transcript:GRMZM5G806435_T01;constitutive=1;ensembl_end_phase=0;ensembl_phase=-1;rank=1
Mt	13307	repeat_region	13256	14069	+	Name=ZRSiOTOT00000009;class=Other;repeat_consensus=N;type=Other repeats
Mt	13307	gene	11111	13315	-	ID=gene:GRMZM5G806435;biotype=protein_coding;description=DNA polymerase [Source:UniProtKB/Swiss-Prot%3BAcc:P10582];logic_name=genebuilder
Mt	13307	transcript	11111	13315	-	ID=transcript:GRMZM5G806435_T01;Parent=gene:GRMZM5G806435;biotype=protein_coding;description=protein;external_name=ORF734-201;logic_name=genebuilder
Mt	13307	CDS	11111	13315	-	ID=CDS:GRMZM5G806435_P01;Parent=transcript:GRMZM5G806435_T01;rank=1
Mt	13307	exon	11111	13315	-	Name=GRMZM5G806435_E01;Parent=transcript:GRMZM5G806435_T01;constitutive=1;ensembl_end_phase=0;ensembl_phase=-1;rank=1
Mt	76023	repeat_region	74856	76106	-	Name=ZRSiRGRR00000035;class=rRNA;repeat_consensus=N;type=RNA repeats
Mt	76468	gene	76132	84976	-	ID=gene:GRMZM5G804358;biotype=protein_coding;description=NADH-ubiquinone oxidoreductase chain 4 [Source:UniProtKB/TrEMBL%3BAcc:Q0GR38];logic_name=genebuilder
Mt	76468	transcript	76132	84976	-	ID=transcript:GRMZM5G804358_T02;Parent=gene:GRMZM5G804358;biotype=protein_coding;description=oprotein;external_name=NAD4-201;logic_name=genebuilder
Mt	76885	gene	76132	84976	-	ID=gene:GRMZM5G804358;biotype=protein_coding;description=NADH-ubiquinone oxidoreductase chain 4 [Source:UniProtKB/TrEMBL%3BAcc:Q0GR38];logic_name=genebuilder
Mt	76885	transcript	76132	84976	-	ID=transcript:GRMZM5G804358_T02;Parent=gene:GRMZM5G804358;biotype=protein_coding;description=oprotein;external_name=NAD4-201;logic_name=genebuilder
Mt	77783	gene	76132	84976	-	ID=gene:GRMZM5G804358;biotype=protein_coding;description=NADH-ubiquinone oxidoreductase chain 4 [Source:UniProtKB/TrEMBL%3BAcc:Q0GR38];logic_name=genebuilder
Mt	77783	transcript	76132	84976	-	ID=transcript:GRMZM5G804358_T02;Parent=gene:GRMZM5G804358;biotype=protein_coding;description=oprotein;external_name=NAD4-201;logic_name=genebuilder
Mt	78092	gene	76132	84976	-	ID=gene:GRMZM5G804358;biotype=protein_coding;description=NADH-ubiquinone oxidoreductase chain 4 [Source:UniProtKB/TrEMBL%3BAcc:Q0GR38];logic_name=genebuilder
Mt	78092	transcript	76132	84976	-	ID=transcript:GRMZM5G804358_T02;Parent=gene:GRMZM5G804358;biotype=protein_coding;description=oprotein;external_name=NAD4-201;logic_name=genebuilder
Mt	78096	gene	76132	84976	-	ID=gene:GRMZM5G804358;biotype=protein_coding;description=NADH-ubiquinone oxidoreductase chain 4 [Source:UniProtKB/TrEMBL%3BAcc:Q0GR38];logic_name=genebuilder
Mt	78096	transcript	76132	84976	-	ID=transcript:GRMZM5G804358_T02;Parent=gene:GRMZM5G804358;biotype=protein_coding;description=oprotein;external_name=NAD4-201;logic_name=genebuilder
Mt	78100	gene	76132	84976	-	ID=gene:GRMZM5G804358;biotype=protein_coding;description=NADH-ubiquinone oxidoreductase chain 4 [Source:UniProtKB/TrEMBL%3BAcc:Q0GR38];logic_name=genebuilder
Mt	78100	transcript	76132	84976	-	ID=transcript:GRMZM5G804358_T02;Parent=gene:GRMZM5G804358;biotype=protein_coding;description=oprotein;external_name=NAD4-201;logic_name=genebuilder
Mt	79495	gene	76132	84976	-	ID=gene:GRMZM5G804358;biotype=protein_coding;description=NADH-ubiquinone oxidoreductase chain 4 [Source:UniProtKB/TrEMBL%3BAcc:Q0GR38];logic_name=genebuilder
Mt	79495	transcript	76132	84976	-	ID=transcript:GRMZM5G804358_T02;Parent=gene:GRMZM5G804358;biotype=protein_coding;description=oprotein;external_name=NAD4-201;logic_name=genebuilder
Mt	80211	gene	76132	84976	-	ID=gene:GRMZM5G804358;biotype=protein_coding;description=NADH-ubiquinone oxidoreductase chain 4 [Source:UniProtKB/TrEMBL%3BAcc:Q0GR38];logic_name=genebuilder
Mt	80211	transcript	76132	84976	-	ID=transcript:GRMZM5G804358_T02;Parent=gene:GRMZM5G804358;biotype=protein_coding;description=oprotein;external_name=NAD4-201;logic_name=genebuilder
Mt	80269	gene	76132	84976	-	ID=gene:GRMZM5G804358;biotype=protein_coding;description=NADH-ubiquinone oxidoreductase chain 4 [Source:UniProtKB/TrEMBL%3BAcc:Q0GR38];logic_name=genebuilder
Mt	80269	transcript	76132	84976	-	ID=transcript:GRMZM5G804358_T02;Parent=gene:GRMZM5G804358;biotype=protein_coding;description=oprotein;external_name=NAD4-201;logic_name=genebuilder
Mt	80766	gene	76132	84976	-	ID=gene:GRMZM5G804358;biotype=protein_coding;description=NADH-ubiquinone oxidoreductase chain 4 [Source:UniProtKB/TrEMBL%3BAcc:Q0GR38];logic_name=genebuilder
Mt	80766	transcript	76132	84976	-	ID=transcript:GRMZM5G804358_T02;Parent=gene:GRMZM5G804358;biotype=protein_coding;description=oprotein;external_name=NAD4-201;logic_name=genebuilder
Mt	81454	gene	76132	84976	-	ID=gene:GRMZM5G804358;biotype=protein_coding;description=NADH-ubiquinone oxidoreductase chain 4 [Source:UniProtKB/TrEMBL%3BAcc:Q0GR38];logic_name=genebuilder
Mt	81454	transcript	76132	84976	-	ID=transcript:GRMZM5G804358_T02;Parent=gene:GRMZM5G804358;biotype=protein_coding;description=oprotein;external_name=NAD4-201;logic_name=genebuilder
Mt	81573	gene	76132	84976	-	ID=gene:GRMZM5G804358;biotype=protein_coding;description=NADH-ubiquinone oxidoreductase chain 4 [Source:UniProtKB/TrEMBL%3BAcc:Q0GR38];logic_name=genebuilder
Mt	81573	transcript	76132	84976	-	ID=transcript:GRMZM5G804358_T02;Parent=gene:GRMZM5G804358;biotype=protein_coding;description=oprotein;external_name=NAD4-201;logic_name=genebuilder
Mt	81575	gene	76132	84976	-	ID=gene:GRMZM5G804358;biotype=protein_coding;description=NADH-ubiquinone oxidoreductase chain 4 [Source:UniProtKB/TrEMBL%3BAcc:Q0GR38];logic_name=genebuilder
Mt	81575	transcript	76132	84976	-	ID=transcript:GRMZM5G804358_T02;Parent=gene:GRMZM5G804358;biotype=protein_coding;description=oprotein;external_name=NAD4-201;logic_name=genebuilder
Mt	81576	gene	76132	84976	-	ID=gene:GRMZM5G804358;biotype=protein_coding;description=NADH-ubiquinone oxidoreductase chain 4 [Source:UniProtKB/TrEMBL%3BAcc:Q0GR38];logic_name=genebuilder
Mt	81576	transcript	76132	84976	-	ID=transcript:GRMZM5G804358_T02;Parent=gene:GRMZM5G804358;biotype=protein_coding;description=oprotein;external_name=NAD4-201;logic_name=genebuilder
Mt	81579	gene	76132	84976	-	ID=gene:GRMZM5G804358;biotype=protein_coding;description=NADH-ubiquinone oxidoreductase chain 4 [Source:UniProtKB/TrEMBL%3BAcc:Q0GR38];logic_name=genebuilder
Mt	81579	transcript	76132	84976	-	ID=transcript:GRMZM5G804358_T02;Parent=gene:GRMZM5G804358;biotype=protein_coding;description=oprotein;external_name=NAD4-201;logic_name=genebuilder
Mt	81652	gene	76132	84976	-	ID=gene:GRMZM5G804358;biotype=protein_coding;description=NADH-ubiquinone oxidoreductase chain 4 [Source:UniProtKB/TrEMBL%3BAcc:Q0GR38];logic_name=genebuilder
Mt	81652	transcript	76132	84976	-	ID=transcript:GRMZM5G804358_T02;Parent=gene:GRMZM5G804358;biotype=protein_coding;description=oprotein;external_name=NAD4-201;logic_name=genebuilder
Mt	81670	gene	76132	84976	-	ID=gene:GRMZM5G804358;biotype=protein_coding;description=NADH-ubiquinone oxidoreductase chain 4 [Source:UniProtKB/TrEMBL%3BAcc:Q0GR38];logic_name=genebuilder
Mt	81670	transcript	76132	84976	-	ID=transcript:GRMZM5G804358_T02;Parent=gene:GRMZM5G804358;biotype=protein_coding;description=oprotein;external_name=NAD4-201;logic_name=genebuilder
Mt	81675	gene	76132	84976	-	ID=gene:GRMZM5G804358;biotype=protein_coding;description=NADH-ubiquinone oxidoreductase chain 4 [Source:UniProtKB/TrEMBL%3BAcc:Q0GR38];logic_name=genebuilder
Mt	81675	transcript	76132	84976	-	ID=transcript:GRMZM5G804358_T02;Parent=gene:GRMZM5G804358;biotype=protein_coding;description=oprotein;external_name=NAD4-201;logic_name=genebuilder
Mt	81679	gene	76132	84976	-	ID=gene:GRMZM5G804358;biotype=protein_coding;description=NADH-ubiquinone oxidoreductase chain 4 [Source:UniProtKB/TrEMBL%3BAcc:Q0GR38];logic_name=genebuilder
Mt	81679	transcript	76132	84976	-	ID=transcript:GRMZM5G804358_T02;Parent=gene:GRMZM5G804358;biotype=protein_coding;description=oprotein;external_name=NAD4-201;logic_name=genebuilder
Mt	81725	gene	76132	84976	-	ID=gene:GRMZM5G804358;biotype=protein_coding;description=NADH-ubiquinone oxidoreductase chain 4 [Source:UniProtKB/TrEMBL%3BAcc:Q0GR38];logic_name=genebuilder
Mt	81725	transcript	76132	84976	-	ID=transcript:GRMZM5G804358_T02;Parent=gene:GRMZM5G804358;biotype=protein_coding;description=oprotein;external_name=NAD4-201;logic_name=genebuilder
Mt	82175	gene	76132	84976	-	ID=gene:GRMZM5G804358;biotype=protein_coding;description=NADH-ubiquinone oxidoreductase chain 4 [Source:UniProtKB/TrEMBL%3BAcc:Q0GR38];logic_name=genebuilder
Mt	82175	transcript	76132	84976	-	ID=transcript:GRMZM5G804358_T02;Parent=gene:GRMZM5G804358;biotype=protein_coding;description=oprotein;external_name=NAD4-201;logic_name=genebuilder
Mt	82490	gene	76132	84976	-	ID=gene:GRMZM5G804358;biotype=protein_coding;description=NADH-ubiquinone oxidoreductase chain 4 [Source:UniProtKB/TrEMBL%3BAcc:Q0GR38];logic_name=genebuilder
Mt	82490	transcript	76132	84976	-	ID=transcript:GRMZM5G804358_T02;Parent=gene:GRMZM5G804358;biotype=protein_coding;description=oprotein;external_name=NAD4-201;logic_name=genebuilder
Mt	82491	gene	76132	84976	-	ID=gene:GRMZM5G804358;biotype=protein_coding;description=NADH-ubiquinone oxidoreductase chain 4 [Source:UniProtKB/TrEMBL%3BAcc:Q0GR38];logic_name=genebuilder
Mt	82491	transcript	76132	84976	-	ID=transcript:GRMZM5G804358_T02;Parent=gene:GRMZM5G804358;biotype=protein_coding;description=oprotein;external_name=NAD4-201;logic_name=genebuilder
Mt	82501	gene	76132	84976	-	ID=gene:GRMZM5G804358;biotype=protein_coding;description=NADH-ubiquinone oxidoreductase chain 4 [Source:UniProtKB/TrEMBL%3BAcc:Q0GR38];logic_name=genebuilder
Mt	82501	transcript	76132	84976	-	ID=transcript:GRMZM5G804358_T02;Parent=gene:GRMZM5G804358;biotype=protein_coding;description=oprotein;external_name=NAD4-201;logic_name=genebuilder
Mt	82576	gene	76132	84976	-	ID=gene:GRMZM5G804358;biotype=protein_coding;description=NADH-ubiquinone oxidoreductase chain 4 [Source:UniProtKB/TrEMBL%3BAcc:Q0GR38];logic_name=genebuilder
Mt	82576	transcript	76132	84976	-	ID=transcript:GRMZM5G804358_T02;Parent=gene:GRMZM5G804358;biotype=protein_coding;description=oprotein;external_name=NAD4-201;logic_name=genebuilder
Mt	82594	gene	76132	84976	-	ID=gene:GRMZM5G804358;biotype=protein_coding;description=NADH-ubiquinone oxidoreductase chain 4 [Source:UniProtKB/TrEMBL%3BAcc:Q0GR38];logic_name=genebuilder
Mt	82594	transcript	76132	84976	-	ID=transcript:GRMZM5G804358_T02;Parent=gene:GRMZM5G804358;biotype=protein_coding;description=oprotein;external_name=NAD4-201;logic_name=genebuilder
Mt	82602	gene	76132	84976	-	ID=gene:GRMZM5G804358;biotype=protein_coding;description=NADH-ubiquinone oxidoreductase chain 4 [Source:UniProtKB/TrEMBL%3BAcc:Q0GR38];logic_name=genebuilder
Mt	82602	transcript	76132	84976	-	ID=transcript:GRMZM5G804358_T02;Parent=gene:GRMZM5G804358;biotype=protein_coding;description=oprotein;external_name=NAD4-201;logic_name=genebuilder
Mt	82623	gene	76132	84976	-	ID=gene:GRMZM5G804358;biotype=protein_coding;description=NADH-ubiquinone oxidoreductase chain 4 [Source:UniProtKB/TrEMBL%3BAcc:Q0GR38];logic_name=genebuilder
Mt	82623	transcript	76132	84976	-	ID=transcript:GRMZM5G804358_T02;Parent=gene:GRMZM5G804358;biotype=protein_coding;description=oprotein;external_name=NAD4-201;logic_name=genebuilder
Mt	82624	gene	76132	84976	-	ID=gene:GRMZM5G804358;biotype=protein_coding;description=NADH-ubiquinone oxidoreductase chain 4 [Source:UniProtKB/TrEMBL%3BAcc:Q0GR38];logic_name=genebuilder
Mt	82624	transcript	76132	84976	-	ID=transcript:GRMZM5G804358_T02;Parent=gene:GRMZM5G804358;biotype=protein_coding;description=oprotein;external_name=NAD4-201;logic_name=genebuilder
Mt	82628	gene	76132	84976	-	ID=gene:GRMZM5G804358;biotype=protein_coding;description=NADH-ubiquinone oxidoreductase chain 4 [Source:UniProtKB/TrEMBL%3BAcc:Q0GR38];logic_name=genebuilder
Mt	82628	transcript	76132	84976	-	ID=transcript:GRMZM5G804358_T02;Parent=gene:GRMZM5G804358;biotype=protein_coding;description=oprotein;external_name=NAD4-201;logic_name=genebuilder
Mt	83259	CDS	82760	83274	-	ID=CDS:GRMZM5G804358_P02;Parent=transcript:GRMZM5G804358_T02;rank=2
Mt	83259	exon	82760	83274	-	Name=GRMZM5G804358_E01;Parent=transcript:GRMZM5G804358_T02;constitutive=0;ensembl_end_phase=1;ensembl_phase=2;rank=2
Mt	83259	gene	76132	84976	-	ID=gene:GRMZM5G804358;biotype=protein_coding;description=NADH-ubiquinone oxidoreductase chain 4 [Source:UniProtKB/TrEMBL%3BAcc:Q0GR38];logic_name=genebuilder
Mt	83259	transcript	76132	84976	-	ID=transcript:GRMZM5G804358_T02;Parent=gene:GRMZM5G804358;biotype=protein_coding;description=oprotein;external_name=NAD4-201;logic_name=genebuilder
Mt	84293	gene	76132	84976	-	ID=gene:GRMZM5G804358;biotype=protein_coding;description=NADH-ubiquinone oxidoreductase chain 4 [Source:UniProtKB/TrEMBL%3BAcc:Q0GR38];logic_name=genebuilder
Mt	84293	transcript	76132	84976	-	ID=transcript:GRMZM5G804358_T02;Parent=gene:GRMZM5G804358;biotype=protein_coding;description=oprotein;external_name=NAD4-201;logic_name=genebuilder
Mt	84298	gene	76132	84976	-	ID=gene:GRMZM5G804358;biotype=protein_coding;description=NADH-ubiquinone oxidoreductase chain 4 [Source:UniProtKB/TrEMBL%3BAcc:Q0GR38];logic_name=genebuilder
Mt	84298	transcript	76132	84976	-	ID=transcript:GRMZM5G804358_T02;Parent=gene:GRMZM5G804358;biotype=protein_coding;description=oprotein;external_name=NAD4-201;logic_name=genebuilder
Mt	84300	gene	76132	84976	-	ID=gene:GRMZM5G804358;biotype=protein_coding;description=NADH-ubiquinone oxidoreductase chain 4 [Source:UniProtKB/TrEMBL%3BAcc:Q0GR38];logic_name=genebuilder
Mt	84300	transcript	76132	84976	-	ID=transcript:GRMZM5G804358_T02;Parent=gene:GRMZM5G804358;biotype=protein_coding;description=oprotein;external_name=NAD4-201;logic_name=genebuilder
Mt	84309	gene	76132	84976	-	ID=gene:GRMZM5G804358;biotype=protein_coding;description=NADH-ubiquinone oxidoreductase chain 4 [Source:UniProtKB/TrEMBL%3BAcc:Q0GR38];logic_name=genebuilder
Mt	84309	transcript	76132	84976	-	ID=transcript:GRMZM5G804358_T02;Parent=gene:GRMZM5G804358;biotype=protein_coding;description=oprotein;external_name=NAD4-201;logic_name=genebuilder
Mt	84318	gene	76132	84976	-	ID=gene:GRMZM5G804358;biotype=protein_coding;description=NADH-ubiquinone oxidoreductase chain 4 [Source:UniProtKB/TrEMBL%3BAcc:Q0GR38];logic_name=genebuilder
Mt	84318	transcript	76132	84976	-	ID=transcript:GRMZM5G804358_T02;Parent=gene:GRMZM5G804358;biotype=protein_coding;description=oprotein;external_name=NAD4-201;logic_name=genebuilder
Mt	84322	gene	76132	84976	-	ID=gene:GRMZM5G804358;biotype=protein_coding;description=NADH-ubiquinone oxidoreductase chain 4 [Source:UniProtKB/TrEMBL%3BAcc:Q0GR38];logic_name=genebuilder
Mt	84322	transcript	76132	84976	-	ID=transcript:GRMZM5G804358_T02;Parent=gene:GRMZM5G804358;biotype=protein_coding;description=oprotein;external_name=NAD4-201;logic_name=genebuilder
Mt	84323	gene	76132	84976	-	ID=gene:GRMZM5G804358;biotype=protein_coding;description=NADH-ubiquinone oxidoreductase chain 4 [Source:UniProtKB/TrEMBL%3BAcc:Q0GR38];logic_name=genebuilder
Mt	84323	transcript	76132	84976	-	ID=transcript:GRMZM5G804358_T02;Parent=gene:GRMZM5G804358;biotype=protein_coding;description=oprotein;external_name=NAD4-201;logic_name=genebuilder
Mt	84324	gene	76132	84976	-	ID=gene:GRMZM5G804358;biotype=protein_coding;description=NADH-ubiquinone oxidoreductase chain 4 [Source:UniProtKB/TrEMBL%3BAcc:Q0GR38];logic_name=genebuilder
Mt	84324	transcript	76132	84976	-	ID=transcript:GRMZM5G804358_T02;Parent=gene:GRMZM5G804358;biotype=protein_coding;description=oprotein;external_name=NAD4-201;logic_name=genebuilder
Mt	84325	gene	76132	84976	-	ID=gene:GRMZM5G804358;biotype=protein_coding;description=NADH-ubiquinone oxidoreductase chain 4 [Source:UniProtKB/TrEMBL%3BAcc:Q0GR38];logic_name=genebuilder
Mt	84325	transcript	76132	84976	-	ID=transcript:GRMZM5G804358_T02;Parent=gene:GRMZM5G804358;biotype=protein_coding;description=oprotein;external_name=NAD4-201;logic_name=genebuilder
Mt	84326	gene	76132	84976	-	ID=gene:GRMZM5G804358;biotype=protein_coding;description=NADH-ubiquinone oxidoreductase chain 4 [Source:UniProtKB/TrEMBL%3BAcc:Q0GR38];logic_name=genebuilder
Mt	84326	transcript	76132	84976	-	ID=transcript:GRMZM5G804358_T02;Parent=gene:GRMZM5G804358;biotype=protein_coding;description=oprotein;external_name=NAD4-201;logic_name=genebuilder
Mt	84327	gene	76132	84976	-	ID=gene:GRMZM5G804358;biotype=protein_coding;description=NADH-ubiquinone oxidoreductase chain 4 [Source:UniProtKB/TrEMBL%3BAcc:Q0GR38];logic_name=genebuilder
Mt	84327	transcript	76132	84976	-	ID=transcript:GRMZM5G804358_T02;Parent=gene:GRMZM5G804358;biotype=protein_coding;description=oprotein;external_name=NAD4-201;logic_name=genebuilder
Mt	84373	gene	76132	84976	-	ID=gene:GRMZM5G804358;biotype=protein_coding;description=NADH-ubiquinone oxidoreductase chain 4 [Source:UniProtKB/TrEMBL%3BAcc:Q0GR38];logic_name=genebuilder
Mt	84373	transcript	76132	84976	-	ID=transcript:GRMZM5G804358_T02;Parent=gene:GRMZM5G804358;biotype=protein_coding;description=oprotein;external_name=NAD4-201;logic_name=genebuilder
Mt	84374	gene	76132	84976	-	ID=gene:GRMZM5G804358;biotype=protein_coding;description=NADH-ubiquinone oxidoreductase chain 4 [Source:UniProtKB/TrEMBL%3BAcc:Q0GR38];logic_name=genebuilder
Mt	84374	transcript	76132	84976	-	ID=transcript:GRMZM5G804358_T02;Parent=gene:GRMZM5G804358;biotype=protein_coding;description=oprotein;external_name=NAD4-201;logic_name=genebuilder
Mt	84386	gene	76132	84976	-	ID=gene:GRMZM5G804358;biotype=protein_coding;description=NADH-ubiquinone oxidoreductase chain 4 [Source:UniProtKB/TrEMBL%3BAcc:Q0GR38];logic_name=genebuilder
Mt	84386	transcript	76132	84976	-	ID=transcript:GRMZM5G804358_T02;Parent=gene:GRMZM5G804358;biotype=protein_coding;description=oprotein;external_name=NAD4-201;logic_name=genebuilder
Mt	84393	gene	76132	84976	-	ID=gene:GRMZM5G804358;biotype=protein_coding;description=NADH-ubiquinone oxidoreductase chain 4 [Source:UniProtKB/TrEMBL%3BAcc:Q0GR38];logic_name=genebuilder
Mt	84393	transcript	76132	84976	-	ID=transcript:GRMZM5G804358_T02;Parent=gene:GRMZM5G804358;biotype=protein_coding;description=oprotein;external_name=NAD4-201;logic_name=genebuilder
Mt	84423	transcript	84422	84976	-	ID=transcript:GRMZM5G804358_T01;Parent=gene:GRMZM5G804358;biotype=protein_coding;description=est|omrna|oprotein;external_name=NAD4-202;logic_name=genebuilder
Mt	84423	exon	84422	84976	-	Name=GRMZM5G804358_E02;Parent=transcript:GRMZM5G804358_T01;constitutive=0;ensembl_end_phase=-1;ensembl_phase=0;rank=1
Mt	84423	three_prime_UTR	84422	84448	-	Parent=GRMZM5G804358_T01
Mt	84423	gene	76132	84976	-	ID=gene:GRMZM5G804358;biotype=protein_coding;description=NADH-ubiquinone oxidoreductase chain 4 [Source:UniProtKB/TrEMBL%3BAcc:Q0GR38];logic_name=genebuilder
Mt	84423	transcript	76132	84976	-	ID=transcript:GRMZM5G804358_T02;Parent=gene:GRMZM5G804358;biotype=protein_coding;description=oprotein;external_name=NAD4-201;logic_name=genebuilder
Mt	84493	transcript	84422	84976	-	ID=transcript:GRMZM5G804358_T01;Parent=gene:GRMZM5G804358;biotype=protein_coding;description=est|omrna|oprotein;external_name=NAD4-202;logic_name=genebuilder
Mt	84493	exon	84422	84976	-	Name=GRMZM5G804358_E02;Parent=transcript:GRMZM5G804358_T01;constitutive=0;ensembl_end_phase=-1;ensembl_phase=0;rank=1
Mt	84493	CDS	84449	84976	-	ID=CDS:GRMZM5G804358_P01;Parent=transcript:GRMZM5G804358_T01;rank=1
Mt	84493	gene	76132	84976	-	ID=gene:GRMZM5G804358;biotype=protein_coding;description=NADH-ubiquinone oxidoreductase chain 4 [Source:UniProtKB/TrEMBL%3BAcc:Q0GR38];logic_name=genebuilder
Mt	84493	transcript	76132	84976	-	ID=transcript:GRMZM5G804358_T02;Parent=gene:GRMZM5G804358;biotype=protein_coding;description=oprotein;external_name=NAD4-201;logic_name=genebuilder
Mt	84526	CDS	84516	84976	-	ID=CDS:GRMZM5G804358_P02;Parent=transcript:GRMZM5G804358_T02;rank=1
Mt	84526	transcript	84422	84976	-	ID=transcript:GRMZM5G804358_T01;Parent=gene:GRMZM5G804358;biotype=protein_coding;description=est|omrna|oprotein;external_name=NAD4-202;logic_name=genebuilder
Mt	84526	exon	84422	84976	-	Name=GRMZM5G804358_E02;Parent=transcript:GRMZM5G804358_T01;constitutive=0;ensembl_end_phase=-1;ensembl_phase=0;rank=1
Mt	84526	CDS	84449	84976	-	ID=CDS:GRMZM5G804358_P01;Parent=transcript:GRMZM5G804358_T01;rank=1
Mt	84526	exon	84516	84976	-	Name=GRMZM5G804358_E05;Parent=transcript:GRMZM5G804358_T02;constitutive=0;ensembl_end_phase=2;ensembl_phase=0;rank=1
Mt	84526	gene	76132	84976	-	ID=gene:GRMZM5G804358;biotype=protein_coding;description=NADH-ubiquinone oxidoreductase chain 4 [Source:UniProtKB/TrEMBL%3BAcc:Q0GR38];logic_name=genebuilder
Mt	84526	transcript	76132	84976	-	ID=transcript:GRMZM5G804358_T02;Parent=gene:GRMZM5G804358;biotype=protein_coding;description=oprotein;external_name=NAD4-201;logic_name=genebuilder
Mt	84549	CDS	84516	84976	-	ID=CDS:GRMZM5G804358_P02;Parent=transcript:GRMZM5G804358_T02;rank=1
Mt	84549	transcript	84422	84976	-	ID=transcript:GRMZM5G804358_T01;Parent=gene:GRMZM5G804358;biotype=protein_coding;description=est|omrna|oprotein;external_name=NAD4-202;logic_name=genebuilder
Mt	84549	exon	84422	84976	-	Name=GRMZM5G804358_E02;Parent=transcript:GRMZM5G804358_T01;constitutive=0;ensembl_end_phase=-1;ensembl_phase=0;rank=1
Mt	84549	CDS	84449	84976	-	ID=CDS:GRMZM5G804358_P01;Parent=transcript:GRMZM5G804358_T01;rank=1
Mt	84549	exon	84516	84976	-	Name=GRMZM5G804358_E05;Parent=transcript:GRMZM5G804358_T02;constitutive=0;ensembl_end_phase=2;ensembl_phase=0;rank=1
Mt	84549	gene	76132	84976	-	ID=gene:GRMZM5G804358;biotype=protein_coding;description=NADH-ubiquinone oxidoreductase chain 4 [Source:UniProtKB/TrEMBL%3BAcc:Q0GR38];logic_name=genebuilder
Mt	84549	transcript	76132	84976	-	ID=transcript:GRMZM5G804358_T02;Parent=gene:GRMZM5G804358;biotype=protein_coding;description=oprotein;external_name=NAD4-201;logic_name=genebuilder
Mt	84553	CDS	84516	84976	-	ID=CDS:GRMZM5G804358_P02;Parent=transcript:GRMZM5G804358_T02;rank=1
Mt	84553	transcript	84422	84976	-	ID=transcript:GRMZM5G804358_T01;Parent=gene:GRMZM5G804358;biotype=protein_coding;description=est|omrna|oprotein;external_name=NAD4-202;logic_name=genebuilder
Mt	84553	exon	84422	84976	-	Name=GRMZM5G804358_E02;Parent=transcript:GRMZM5G804358_T01;constitutive=0;ensembl_end_phase=-1;ensembl_phase=0;rank=1
Mt	84553	CDS	84449	84976	-	ID=CDS:GRMZM5G804358_P01;Parent=transcript:GRMZM5G804358_T01;rank=1
Mt	84553	exon	84516	84976	-	Name=GRMZM5G804358_E05;Parent=transcript:GRMZM5G804358_T02;constitutive=0;ensembl_end_phase=2;ensembl_phase=0;rank=1
Mt	84553	gene	76132	84976	-	ID=gene:GRMZM5G804358;biotype=protein_coding;description=NADH-ubiquinone oxidoreductase chain 4 [Source:UniProtKB/TrEMBL%3BAcc:Q0GR38];logic_name=genebuilder
Mt	84553	transcript	76132	84976	-	ID=transcript:GRMZM5G804358_T02;Parent=gene:GRMZM5G804358;biotype=protein_coding;description=oprotein;external_name=NAD4-201;logic_name=genebuilder
Mt	85901	repeat_region	85470	86351	-	Name=MtChr8L358;class=LTR/Copia;repeat_consensus=N;type=LTRs
Mt	85901	repeat_region	85748	86348	-	Name=RLC_ubat_AC212211_11652;class=LTR/ubat;repeat_consensus=N;type=LTRs
Mt	85901	repeat_region	85748	86348	-	Name=RLX_ubat_AC212211_11652;class=Unknown;repeat_consensus=N;type=Unknown
Mt	85908	repeat_region	85470	86351	-	Name=MtChr8L358;class=LTR/Copia;repeat_consensus=N;type=LTRs
Mt	85908	repeat_region	85748	86348	-	Name=RLC_ubat_AC212211_11652;class=LTR/ubat;repeat_consensus=N;type=LTRs
Mt	85908	repeat_region	85748	86348	-	Name=RLX_ubat_AC212211_11652;class=Unknown;repeat_consensus=N;type=Unknown
Mt	86297	repeat_region	85470	86351	-	Name=MtChr8L358;class=LTR/Copia;repeat_consensus=N;type=LTRs
Mt	86297	repeat_region	85748	86348	-	Name=RLC_ubat_AC212211_11652;class=LTR/ubat;repeat_consensus=N;type=LTRs
Mt	86297	repeat_region	85748	86348	-	Name=RLX_ubat_AC212211_11652;class=Unknown;repeat_consensus=N;type=Unknown
Mt	138290	gene	138031	138330	-	ID=gene:GRMZM5G845024;biotype=protein_coding;description=Putative uncharacterized protein orf99-d [Source:UniProtKB/TrEMBL%3BAcc:Q6R9J6];logic_name=genebuilder
Mt	138290	transcript	138031	138330	-	ID=transcript:GRMZM5G845024_T01;Parent=gene:GRMZM5G845024;biotype=protein_coding;description=protein;external_name=ORF99-D-201;logic_name=genebuilder
Mt	138290	CDS	138031	138330	-	ID=CDS:GRMZM5G845024_P01;Parent=transcript:GRMZM5G845024_T01;rank=1
Mt	138290	exon	138031	138330	-	Name=GRMZM5G845024_E01;Parent=transcript:GRMZM5G845024_T01;constitutive=1;ensembl_end_phase=0;ensembl_phase=-1;rank=1
Mt	138294	gene	138031	138330	-	ID=gene:GRMZM5G845024;biotype=protein_coding;description=Putative uncharacterized protein orf99-d [Source:UniProtKB/TrEMBL%3BAcc:Q6R9J6];logic_name=genebuilder
Mt	138294	transcript	138031	138330	-	ID=transcript:GRMZM5G845024_T01;Parent=gene:GRMZM5G845024;biotype=protein_coding;description=protein;external_name=ORF99-D-201;logic_name=genebuilder
Mt	138294	CDS	138031	138330	-	ID=CDS:GRMZM5G845024_P01;Parent=transcript:GRMZM5G845024_T01;rank=1
Mt	138294	exon	138031	138330	-	Name=GRMZM5G845024_E01;Parent=transcript:GRMZM5G845024_T01;constitutive=1;ensembl_end_phase=0;ensembl_phase=-1;rank=1
Mt	138771	gene	138553	139212	-	ID=gene:GRMZM5G884912;biotype=protein_coding;description=ATP synthase protein MI25 [Source:UniProtKB/Swiss-Prot%3BAcc:P09004];logic_name=genebuilder
Mt	138771	transcript	138553	139212	-	ID=transcript:GRMZM5G884912_T01;Parent=gene:GRMZM5G884912;biotype=protein_coding;description=protein;external_name=ATP4-201;logic_name=genebuilder
Mt	138771	CDS	138553	139212	-	ID=CDS:GRMZM5G884912_P01;Parent=transcript:GRMZM5G884912_T01;rank=1
Mt	138771	exon	138553	139212	-	Name=GRMZM5G884912_E01;Parent=transcript:GRMZM5G884912_T01;constitutive=1;ensembl_end_phase=0;ensembl_phase=-1;rank=1
Mt	138772	gene	138553	139212	-	ID=gene:GRMZM5G884912;biotype=protein_coding;description=ATP synthase protein MI25 [Source:UniProtKB/Swiss-Prot%3BAcc:P09004];logic_name=genebuilder
Mt	138772	transcript	138553	139212	-	ID=transcript:GRMZM5G884912_T01;Parent=gene:GRMZM5G884912;biotype=protein_coding;description=protein;external_name=ATP4-201;logic_name=genebuilder
Mt	138772	CDS	138553	139212	-	ID=CDS:GRMZM5G884912_P01;Parent=transcript:GRMZM5G884912_T01;rank=1
Mt	138772	exon	138553	139212	-	Name=GRMZM5G884912_E01;Parent=transcript:GRMZM5G884912_T01;constitutive=1;ensembl_end_phase=0;ensembl_phase=-1;rank=1
Mt	138775	gene	138553	139212	-	ID=gene:GRMZM5G884912;biotype=protein_coding;description=ATP synthase protein MI25 [Source:UniProtKB/Swiss-Prot%3BAcc:P09004];logic_name=genebuilder
Mt	138775	transcript	138553	139212	-	ID=transcript:GRMZM5G884912_T01;Parent=gene:GRMZM5G884912;biotype=protein_coding;description=protein;external_name=ATP4-201;logic_name=genebuilder
Mt	138775	CDS	138553	139212	-	ID=CDS:GRMZM5G884912_P01;Parent=transcript:GRMZM5G884912_T01;rank=1
Mt	138775	exon	138553	139212	-	Name=GRMZM5G884912_E01;Parent=transcript:GRMZM5G884912_T01;constitutive=1;ensembl_end_phase=0;ensembl_phase=-1;rank=1
Mt	138865	gene	138553	139212	-	ID=gene:GRMZM5G884912;biotype=protein_coding;description=ATP synthase protein MI25 [Source:UniProtKB/Swiss-Prot%3BAcc:P09004];logic_name=genebuilder
Mt	138865	transcript	138553	139212	-	ID=transcript:GRMZM5G884912_T01;Parent=gene:GRMZM5G884912;biotype=protein_coding;description=protein;external_name=ATP4-201;logic_name=genebuilder
Mt	138865	CDS	138553	139212	-	ID=CDS:GRMZM5G884912_P01;Parent=transcript:GRMZM5G884912_T01;rank=1
Mt	138865	exon	138553	139212	-	Name=GRMZM5G884912_E01;Parent=transcript:GRMZM5G884912_T01;constitutive=1;ensembl_end_phase=0;ensembl_phase=-1;rank=1
Mt	138926	gene	138553	139212	-	ID=gene:GRMZM5G884912;biotype=protein_coding;description=ATP synthase protein MI25 [Source:UniProtKB/Swiss-Prot%3BAcc:P09004];logic_name=genebuilder
Mt	138926	transcript	138553	139212	-	ID=transcript:GRMZM5G884912_T01;Parent=gene:GRMZM5G884912;biotype=protein_coding;description=protein;external_name=ATP4-201;logic_name=genebuilder
Mt	138926	CDS	138553	139212	-	ID=CDS:GRMZM5G884912_P01;Parent=transcript:GRMZM5G884912_T01;rank=1
Mt	138926	exon	138553	139212	-	Name=GRMZM5G884912_E01;Parent=transcript:GRMZM5G884912_T01;constitutive=1;ensembl_end_phase=0;ensembl_phase=-1;rank=1
Mt	138986	gene	138553	139212	-	ID=gene:GRMZM5G884912;biotype=protein_coding;description=ATP synthase protein MI25 [Source:UniProtKB/Swiss-Prot%3BAcc:P09004];logic_name=genebuilder
Mt	138986	transcript	138553	139212	-	ID=transcript:GRMZM5G884912_T01;Parent=gene:GRMZM5G884912;biotype=protein_coding;description=protein;external_name=ATP4-201;logic_name=genebuilder
Mt	138986	CDS	138553	139212	-	ID=CDS:GRMZM5G884912_P01;Parent=transcript:GRMZM5G884912_T01;rank=1
Mt	138986	exon	138553	139212	-	Name=GRMZM5G884912_E01;Parent=transcript:GRMZM5G884912_T01;constitutive=1;ensembl_end_phase=0;ensembl_phase=-1;rank=1
Mt	139028	gene	138553	139212	-	ID=gene:GRMZM5G884912;biotype=protein_coding;description=ATP synthase protein MI25 [Source:UniProtKB/Swiss-Prot%3BAcc:P09004];logic_name=genebuilder
Mt	139028	transcript	138553	139212	-	ID=transcript:GRMZM5G884912_T01;Parent=gene:GRMZM5G884912;biotype=protein_coding;description=protein;external_name=ATP4-201;logic_name=genebuilder
Mt	139028	CDS	138553	139212	-	ID=CDS:GRMZM5G884912_P01;Parent=transcript:GRMZM5G884912_T01;rank=1
Mt	139028	exon	138553	139212	-	Name=GRMZM5G884912_E01;Parent=transcript:GRMZM5G884912_T01;constitutive=1;ensembl_end_phase=0;ensembl_phase=-1;rank=1
Mt	139032	gene	138553	139212	-	ID=gene:GRMZM5G884912;biotype=protein_coding;description=ATP synthase protein MI25 [Source:UniProtKB/Swiss-Prot%3BAcc:P09004];logic_name=genebuilder
Mt	139032	transcript	138553	139212	-	ID=transcript:GRMZM5G884912_T01;Parent=gene:GRMZM5G884912;biotype=protein_coding;description=protein;external_name=ATP4-201;logic_name=genebuilder
Mt	139032	CDS	138553	139212	-	ID=CDS:GRMZM5G884912_P01;Parent=transcript:GRMZM5G884912_T01;rank=1
Mt	139032	exon	138553	139212	-	Name=GRMZM5G884912_E01;Parent=transcript:GRMZM5G884912_T01;constitutive=1;ensembl_end_phase=0;ensembl_phase=-1;rank=1
Mt	139100	gene	138553	139212	-	ID=gene:GRMZM5G884912;biotype=protein_coding;description=ATP synthase protein MI25 [Source:UniProtKB/Swiss-Prot%3BAcc:P09004];logic_name=genebuilder
Mt	139100	transcript	138553	139212	-	ID=transcript:GRMZM5G884912_T01;Parent=gene:GRMZM5G884912;biotype=protein_coding;description=protein;external_name=ATP4-201;logic_name=genebuilder
Mt	139100	CDS	138553	139212	-	ID=CDS:GRMZM5G884912_P01;Parent=transcript:GRMZM5G884912_T01;rank=1
Mt	139100	exon	138553	139212	-	Name=GRMZM5G884912_E01;Parent=transcript:GRMZM5G884912_T01;constitutive=1;ensembl_end_phase=0;ensembl_phase=-1;rank=1
Mt	139140	gene	138553	139212	-	ID=gene:GRMZM5G884912;biotype=protein_coding;description=ATP synthase protein MI25 [Source:UniProtKB/Swiss-Prot%3BAcc:P09004];logic_name=genebuilder
Mt	139140	transcript	138553	139212	-	ID=transcript:GRMZM5G884912_T01;Parent=gene:GRMZM5G884912;biotype=protein_coding;description=protein;external_name=ATP4-201;logic_name=genebuilder
Mt	139140	CDS	138553	139212	-	ID=CDS:GRMZM5G884912_P01;Parent=transcript:GRMZM5G884912_T01;rank=1
Mt	139140	exon	138553	139212	-	Name=GRMZM5G884912_E01;Parent=transcript:GRMZM5G884912_T01;constitutive=1;ensembl_end_phase=0;ensembl_phase=-1;rank=1
Mt	204141	repeat_region	204120	204145	?	Name=trf;class=trf;repeat_consensus=TTTAG;type=Tandem repeats
Mt	204883	gene	204827	205144	-	ID=gene:GRMZM5G825253;biotype=protein_coding;description=Putative uncharacterized protein orf105-c [Source:UniProtKB/TrEMBL%3BAcc:Q6R9H3];logic_name=genebuilder
Mt	204883	transcript	204827	205144	-	ID=transcript:GRMZM5G825253_T01;Parent=gene:GRMZM5G825253;biotype=protein_coding;description=protein;external_name=ORF105-C-201;logic_name=genebuilder
Mt	204883	CDS	204827	205144	-	ID=CDS:GRMZM5G825253_P01;Parent=transcript:GRMZM5G825253_T01;rank=1
Mt	204883	exon	204827	205144	-	Name=GRMZM5G825253_E01;Parent=transcript:GRMZM5G825253_T01;constitutive=1;ensembl_end_phase=0;ensembl_phase=-1;rank=1
Mt	204883	gene	204632	207081	+	ID=gene:GRMZM5G834128;biotype=protein_coding;description=NADH-ubiquinone oxidoreductase chain 5 [Source:UniProtKB/TrEMBL%3BAcc:Q0GR55];logic_name=genebuilder
Mt	204883	transcript	204632	207081	+	ID=transcript:GRMZM5G834128_T01;Parent=gene:GRMZM5G834128;biotype=protein_coding;description=est|oprotein;external_name=NAD5-201;logic_name=genebuilder
Mt	204926	gene	204827	205144	-	ID=gene:GRMZM5G825253;biotype=protein_coding;description=Putative uncharacterized protein orf105-c [Source:UniProtKB/TrEMBL%3BAcc:Q6R9H3];logic_name=genebuilder
Mt	204926	transcript	204827	205144	-	ID=transcript:GRMZM5G825253_T01;Parent=gene:GRMZM5G825253;biotype=protein_coding;description=protein;external_name=ORF105-C-201;logic_name=genebuilder
Mt	204926	CDS	204827	205144	-	ID=CDS:GRMZM5G825253_P01;Parent=transcript:GRMZM5G825253_T01;rank=1
Mt	204926	exon	204827	205144	-	Name=GRMZM5G825253_E01;Parent=transcript:GRMZM5G825253_T01;constitutive=1;ensembl_end_phase=0;ensembl_phase=-1;rank=1
Mt	204926	gene	204632	207081	+	ID=gene:GRMZM5G834128;biotype=protein_coding;description=NADH-ubiquinone oxidoreductase chain 5 [Source:UniProtKB/TrEMBL%3BAcc:Q0GR55];logic_name=genebuilder
Mt	204926	transcript	204632	207081	+	ID=transcript:GRMZM5G834128_T01;Parent=gene:GRMZM5G834128;biotype=protein_coding;description=est|oprotein;external_name=NAD5-201;logic_name=genebuilder
Mt	205027	gene	204827	205144	-	ID=gene:GRMZM5G825253;biotype=protein_coding;description=Putative uncharacterized protein orf105-c [Source:UniProtKB/TrEMBL%3BAcc:Q6R9H3];logic_name=genebuilder
Mt	205027	transcript	204827	205144	-	ID=transcript:GRMZM5G825253_T01;Parent=gene:GRMZM5G825253;biotype=protein_coding;description=protein;external_name=ORF105-C-201;logic_name=genebuilder
Mt	205027	CDS	204827	205144	-	ID=CDS:GRMZM5G825253_P01;Parent=transcript:GRMZM5G825253_T01;rank=1
Mt	205027	exon	204827	205144	-	Name=GRMZM5G825253_E01;Parent=transcript:GRMZM5G825253_T01;constitutive=1;ensembl_end_phase=0;ensembl_phase=-1;rank=1
Mt	205027	gene	204632	207081	+	ID=gene:GRMZM5G834128;biotype=protein_coding;description=NADH-ubiquinone oxidoreductase chain 5 [Source:UniProtKB/TrEMBL%3BAcc:Q0GR55];logic_name=genebuilder
Mt	205027	transcript	204632	207081	+	ID=transcript:GRMZM5G834128_T01;Parent=gene:GRMZM5G834128;biotype=protein_coding;description=est|oprotein;external_name=NAD5-201;logic_name=genebuilder
Mt	205169	gene	204632	207081	+	ID=gene:GRMZM5G834128;biotype=protein_coding;description=NADH-ubiquinone oxidoreductase chain 5 [Source:UniProtKB/TrEMBL%3BAcc:Q0GR55];logic_name=genebuilder
Mt	205169	transcript	204632	207081	+	ID=transcript:GRMZM5G834128_T01;Parent=gene:GRMZM5G834128;biotype=protein_coding;description=est|oprotein;external_name=NAD5-201;logic_name=genebuilder
Mt	205170	gene	204632	207081	+	ID=gene:GRMZM5G834128;biotype=protein_coding;description=NADH-ubiquinone oxidoreductase chain 5 [Source:UniProtKB/TrEMBL%3BAcc:Q0GR55];logic_name=genebuilder
Mt	205170	transcript	204632	207081	+	ID=transcript:GRMZM5G834128_T01;Parent=gene:GRMZM5G834128;biotype=protein_coding;description=est|oprotein;external_name=NAD5-201;logic_name=genebuilder
Mt	205171	gene	204632	207081	+	ID=gene:GRMZM5G834128;biotype=protein_coding;description=NADH-ubiquinone oxidoreductase chain 5 [Source:UniProtKB/TrEMBL%3BAcc:Q0GR55];logic_name=genebuilder
Mt	205171	transcript	204632	207081	+	ID=transcript:GRMZM5G834128_T01;Parent=gene:GRMZM5G834128;biotype=protein_coding;description=est|oprotein;external_name=NAD5-201;logic_name=genebuilder
Mt	205174	gene	204632	207081	+	ID=gene:GRMZM5G834128;biotype=protein_coding;description=NADH-ubiquinone oxidoreductase chain 5 [Source:UniProtKB/TrEMBL%3BAcc:Q0GR55];logic_name=genebuilder
Mt	205174	transcript	204632	207081	+	ID=transcript:GRMZM5G834128_T01;Parent=gene:GRMZM5G834128;biotype=protein_coding;description=est|oprotein;external_name=NAD5-201;logic_name=genebuilder
Mt	205227	gene	204632	207081	+	ID=gene:GRMZM5G834128;biotype=protein_coding;description=NADH-ubiquinone oxidoreductase chain 5 [Source:UniProtKB/TrEMBL%3BAcc:Q0GR55];logic_name=genebuilder
Mt	205227	transcript	204632	207081	+	ID=transcript:GRMZM5G834128_T01;Parent=gene:GRMZM5G834128;biotype=protein_coding;description=est|oprotein;external_name=NAD5-201;logic_name=genebuilder
Mt	205270	gene	204632	207081	+	ID=gene:GRMZM5G834128;biotype=protein_coding;description=NADH-ubiquinone oxidoreductase chain 5 [Source:UniProtKB/TrEMBL%3BAcc:Q0GR55];logic_name=genebuilder
Mt	205270	transcript	204632	207081	+	ID=transcript:GRMZM5G834128_T01;Parent=gene:GRMZM5G834128;biotype=protein_coding;description=est|oprotein;external_name=NAD5-201;logic_name=genebuilder
Mt	205272	gene	204632	207081	+	ID=gene:GRMZM5G834128;biotype=protein_coding;description=NADH-ubiquinone oxidoreductase chain 5 [Source:UniProtKB/TrEMBL%3BAcc:Q0GR55];logic_name=genebuilder
Mt	205272	transcript	204632	207081	+	ID=transcript:GRMZM5G834128_T01;Parent=gene:GRMZM5G834128;biotype=protein_coding;description=est|oprotein;external_name=NAD5-201;logic_name=genebuilder
Mt	205273	gene	204632	207081	+	ID=gene:GRMZM5G834128;biotype=protein_coding;description=NADH-ubiquinone oxidoreductase chain 5 [Source:UniProtKB/TrEMBL%3BAcc:Q0GR55];logic_name=genebuilder
Mt	205273	transcript	204632	207081	+	ID=transcript:GRMZM5G834128_T01;Parent=gene:GRMZM5G834128;biotype=protein_coding;description=est|oprotein;external_name=NAD5-201;logic_name=genebuilder
Mt	205277	gene	204632	207081	+	ID=gene:GRMZM5G834128;biotype=protein_coding;description=NADH-ubiquinone oxidoreductase chain 5 [Source:UniProtKB/TrEMBL%3BAcc:Q0GR55];logic_name=genebuilder
Mt	205277	transcript	204632	207081	+	ID=transcript:GRMZM5G834128_T01;Parent=gene:GRMZM5G834128;biotype=protein_coding;description=est|oprotein;external_name=NAD5-201;logic_name=genebuilder
Mt	205281	gene	204632	207081	+	ID=gene:GRMZM5G834128;biotype=protein_coding;description=NADH-ubiquinone oxidoreductase chain 5 [Source:UniProtKB/TrEMBL%3BAcc:Q0GR55];logic_name=genebuilder
Mt	205281	transcript	204632	207081	+	ID=transcript:GRMZM5G834128_T01;Parent=gene:GRMZM5G834128;biotype=protein_coding;description=est|oprotein;external_name=NAD5-201;logic_name=genebuilder
Mt	205283	gene	204632	207081	+	ID=gene:GRMZM5G834128;biotype=protein_coding;description=NADH-ubiquinone oxidoreductase chain 5 [Source:UniProtKB/TrEMBL%3BAcc:Q0GR55];logic_name=genebuilder
Mt	205283	transcript	204632	207081	+	ID=transcript:GRMZM5G834128_T01;Parent=gene:GRMZM5G834128;biotype=protein_coding;description=est|oprotein;external_name=NAD5-201;logic_name=genebuilder
Mt	205368	gene	204632	207081	+	ID=gene:GRMZM5G834128;biotype=protein_coding;description=NADH-ubiquinone oxidoreductase chain 5 [Source:UniProtKB/TrEMBL%3BAcc:Q0GR55];logic_name=genebuilder
Mt	205368	transcript	204632	207081	+	ID=transcript:GRMZM5G834128_T01;Parent=gene:GRMZM5G834128;biotype=protein_coding;description=est|oprotein;external_name=NAD5-201;logic_name=genebuilder
Mt	205371	gene	204632	207081	+	ID=gene:GRMZM5G834128;biotype=protein_coding;description=NADH-ubiquinone oxidoreductase chain 5 [Source:UniProtKB/TrEMBL%3BAcc:Q0GR55];logic_name=genebuilder
Mt	205371	transcript	204632	207081	+	ID=transcript:GRMZM5G834128_T01;Parent=gene:GRMZM5G834128;biotype=protein_coding;description=est|oprotein;external_name=NAD5-201;logic_name=genebuilder
Mt	205372	gene	204632	207081	+	ID=gene:GRMZM5G834128;biotype=protein_coding;description=NADH-ubiquinone oxidoreductase chain 5 [Source:UniProtKB/TrEMBL%3BAcc:Q0GR55];logic_name=genebuilder
Mt	205372	transcript	204632	207081	+	ID=transcript:GRMZM5G834128_T01;Parent=gene:GRMZM5G834128;biotype=protein_coding;description=est|oprotein;external_name=NAD5-201;logic_name=genebuilder
Mt	205375	gene	204632	207081	+	ID=gene:GRMZM5G834128;biotype=protein_coding;description=NADH-ubiquinone oxidoreductase chain 5 [Source:UniProtKB/TrEMBL%3BAcc:Q0GR55];logic_name=genebuilder
Mt	205375	transcript	204632	207081	+	ID=transcript:GRMZM5G834128_T01;Parent=gene:GRMZM5G834128;biotype=protein_coding;description=est|oprotein;external_name=NAD5-201;logic_name=genebuilder
Mt	214787	gene	214706	215020	-	ID=gene:GRMZM5G850100;biotype=protein_coding;description=Putative uncharacterized protein orf104-b%3B Uncharacterized protein [Source:UniProtKB/TrEMBL%3BAcc:Q6R9H0];logic_name=genebuilder
Mt	214787	transcript	214706	215020	-	ID=transcript:GRMZM5G850100_T01;Parent=gene:GRMZM5G850100;biotype=protein_coding;description=protein;external_name=ORF104-B-201;logic_name=genebuilder
Mt	214787	CDS	214706	215020	-	ID=CDS:GRMZM5G850100_P01;Parent=transcript:GRMZM5G850100_T01;rank=1
Mt	214787	exon	214706	215020	-	Name=GRMZM5G850100_E01;Parent=transcript:GRMZM5G850100_T01;constitutive=1;ensembl_end_phase=0;ensembl_phase=-1;rank=1
Mt	254429	gene	254397	255221	-	ID=gene:GRMZM5G833299;biotype=protein_coding;description=Uncharacterized 39 kDa protein in mitochondrial S-1 and S-2 DNA [Source:UniProtKB/Swiss-Prot%3BAcc:P10579];logic_name=genebuilder
Mt	254429	transcript	254397	255221	-	ID=transcript:GRMZM5G833299_T01;Parent=gene:GRMZM5G833299;biotype=protein_coding;description=protein;external_name=ORF275-201;logic_name=genebuilder
Mt	254429	CDS	254397	255221	-	ID=CDS:GRMZM5G833299_P01;Parent=transcript:GRMZM5G833299_T01;rank=1
Mt	254429	exon	254397	255221	-	Name=GRMZM5G833299_E01;Parent=transcript:GRMZM5G833299_T01;constitutive=1;ensembl_end_phase=0;ensembl_phase=-1;rank=1
Mt	254465	gene	254397	255221	-	ID=gene:GRMZM5G833299;biotype=protein_coding;description=Uncharacterized 39 kDa protein in mitochondrial S-1 and S-2 DNA [Source:UniProtKB/Swiss-Prot%3BAcc:P10579];logic_name=genebuilder
Mt	254465	transcript	254397	255221	-	ID=transcript:GRMZM5G833299_T01;Parent=gene:GRMZM5G833299;biotype=protein_coding;description=protein;external_name=ORF275-201;logic_name=genebuilder
Mt	254465	CDS	254397	255221	-	ID=CDS:GRMZM5G833299_P01;Parent=transcript:GRMZM5G833299_T01;rank=1
Mt	254465	exon	254397	255221	-	Name=GRMZM5G833299_E01;Parent=transcript:GRMZM5G833299_T01;constitutive=1;ensembl_end_phase=0;ensembl_phase=-1;rank=1
Mt	254474	gene	254397	255221	-	ID=gene:GRMZM5G833299;biotype=protein_coding;description=Uncharacterized 39 kDa protein in mitochondrial S-1 and S-2 DNA [Source:UniProtKB/Swiss-Prot%3BAcc:P10579];logic_name=genebuilder
Mt	254474	transcript	254397	255221	-	ID=transcript:GRMZM5G833299_T01;Parent=gene:GRMZM5G833299;biotype=protein_coding;description=protein;external_name=ORF275-201;logic_name=genebuilder
Mt	254474	CDS	254397	255221	-	ID=CDS:GRMZM5G833299_P01;Parent=transcript:GRMZM5G833299_T01;rank=1
Mt	254474	exon	254397	255221	-	Name=GRMZM5G833299_E01;Parent=transcript:GRMZM5G833299_T01;constitutive=1;ensembl_end_phase=0;ensembl_phase=-1;rank=1
Mt	254484	gene	254397	255221	-	ID=gene:GRMZM5G833299;biotype=protein_coding;description=Uncharacterized 39 kDa protein in mitochondrial S-1 and S-2 DNA [Source:UniProtKB/Swiss-Prot%3BAcc:P10579];logic_name=genebuilder
Mt	254484	transcript	254397	255221	-	ID=transcript:GRMZM5G833299_T01;Parent=gene:GRMZM5G833299;biotype=protein_coding;description=protein;external_name=ORF275-201;logic_name=genebuilder
Mt	254484	CDS	254397	255221	-	ID=CDS:GRMZM5G833299_P01;Parent=transcript:GRMZM5G833299_T01;rank=1
Mt	254484	exon	254397	255221	-	Name=GRMZM5G833299_E01;Parent=transcript:GRMZM5G833299_T01;constitutive=1;ensembl_end_phase=0;ensembl_phase=-1;rank=1
Mt	254496	gene	254397	255221	-	ID=gene:GRMZM5G833299;biotype=protein_coding;description=Uncharacterized 39 kDa protein in mitochondrial S-1 and S-2 DNA [Source:UniProtKB/Swiss-Prot%3BAcc:P10579];logic_name=genebuilder
Mt	254496	transcript	254397	255221	-	ID=transcript:GRMZM5G833299_T01;Parent=gene:GRMZM5G833299;biotype=protein_coding;description=protein;external_name=ORF275-201;logic_name=genebuilder
Mt	254496	CDS	254397	255221	-	ID=CDS:GRMZM5G833299_P01;Parent=transcript:GRMZM5G833299_T01;rank=1
Mt	254496	exon	254397	255221	-	Name=GRMZM5G833299_E01;Parent=transcript:GRMZM5G833299_T01;constitutive=1;ensembl_end_phase=0;ensembl_phase=-1;rank=1
Mt	254554	gene	254397	255221	-	ID=gene:GRMZM5G833299;biotype=protein_coding;description=Uncharacterized 39 kDa protein in mitochondrial S-1 and S-2 DNA [Source:UniProtKB/Swiss-Prot%3BAcc:P10579];logic_name=genebuilder
Mt	254554	transcript	254397	255221	-	ID=transcript:GRMZM5G833299_T01;Parent=gene:GRMZM5G833299;biotype=protein_coding;description=protein;external_name=ORF275-201;logic_name=genebuilder
Mt	254554	CDS	254397	255221	-	ID=CDS:GRMZM5G833299_P01;Parent=transcript:GRMZM5G833299_T01;rank=1
Mt	254554	exon	254397	255221	-	Name=GRMZM5G833299_E01;Parent=transcript:GRMZM5G833299_T01;constitutive=1;ensembl_end_phase=0;ensembl_phase=-1;rank=1
Mt	254711	gene	254397	255221	-	ID=gene:GRMZM5G833299;biotype=protein_coding;description=Uncharacterized 39 kDa protein in mitochondrial S-1 and S-2 DNA [Source:UniProtKB/Swiss-Prot%3BAcc:P10579];logic_name=genebuilder
Mt	254711	transcript	254397	255221	-	ID=transcript:GRMZM5G833299_T01;Parent=gene:GRMZM5G833299;biotype=protein_coding;description=protein;external_name=ORF275-201;logic_name=genebuilder
Mt	254711	CDS	254397	255221	-	ID=CDS:GRMZM5G833299_P01;Parent=transcript:GRMZM5G833299_T01;rank=1
Mt	254711	exon	254397	255221	-	Name=GRMZM5G833299_E01;Parent=transcript:GRMZM5G833299_T01;constitutive=1;ensembl_end_phase=0;ensembl_phase=-1;rank=1
Mt	254732	gene	254397	255221	-	ID=gene:GRMZM5G833299;biotype=protein_coding;description=Uncharacterized 39 kDa protein in mitochondrial S-1 and S-2 DNA [Source:UniProtKB/Swiss-Prot%3BAcc:P10579];logic_name=genebuilder
Mt	254732	transcript	254397	255221	-	ID=transcript:GRMZM5G833299_T01;Parent=gene:GRMZM5G833299;biotype=protein_coding;description=protein;external_name=ORF275-201;logic_name=genebuilder
Mt	254732	CDS	254397	255221	-	ID=CDS:GRMZM5G833299_P01;Parent=transcript:GRMZM5G833299_T01;rank=1
Mt	254732	exon	254397	255221	-	Name=GRMZM5G833299_E01;Parent=transcript:GRMZM5G833299_T01;constitutive=1;ensembl_end_phase=0;ensembl_phase=-1;rank=1
Mt	254785	gene	254397	255221	-	ID=gene:GRMZM5G833299;biotype=protein_coding;description=Uncharacterized 39 kDa protein in mitochondrial S-1 and S-2 DNA [Source:UniProtKB/Swiss-Prot%3BAcc:P10579];logic_name=genebuilder
Mt	254785	transcript	254397	255221	-	ID=transcript:GRMZM5G833299_T01;Parent=gene:GRMZM5G833299;biotype=protein_coding;description=protein;external_name=ORF275-201;logic_name=genebuilder
Mt	254785	CDS	254397	255221	-	ID=CDS:GRMZM5G833299_P01;Parent=transcript:GRMZM5G833299_T01;rank=1
Mt	254785	exon	254397	255221	-	Name=GRMZM5G833299_E01;Parent=transcript:GRMZM5G833299_T01;constitutive=1;ensembl_end_phase=0;ensembl_phase=-1;rank=1
Mt	254792	gene	254397	255221	-	ID=gene:GRMZM5G833299;biotype=protein_coding;description=Uncharacterized 39 kDa protein in mitochondrial S-1 and S-2 DNA [Source:UniProtKB/Swiss-Prot%3BAcc:P10579];logic_name=genebuilder
Mt	254792	transcript	254397	255221	-	ID=transcript:GRMZM5G833299_T01;Parent=gene:GRMZM5G833299;biotype=protein_coding;description=protein;external_name=ORF275-201;logic_name=genebuilder
Mt	254792	CDS	254397	255221	-	ID=CDS:GRMZM5G833299_P01;Parent=transcript:GRMZM5G833299_T01;rank=1
Mt	254792	exon	254397	255221	-	Name=GRMZM5G833299_E01;Parent=transcript:GRMZM5G833299_T01;constitutive=1;ensembl_end_phase=0;ensembl_phase=-1;rank=1
Mt	254802	gene	254397	255221	-	ID=gene:GRMZM5G833299;biotype=protein_coding;description=Uncharacterized 39 kDa protein in mitochondrial S-1 and S-2 DNA [Source:UniProtKB/Swiss-Prot%3BAcc:P10579];logic_name=genebuilder
Mt	254802	transcript	254397	255221	-	ID=transcript:GRMZM5G833299_T01;Parent=gene:GRMZM5G833299;biotype=protein_coding;description=protein;external_name=ORF275-201;logic_name=genebuilder
Mt	254802	CDS	254397	255221	-	ID=CDS:GRMZM5G833299_P01;Parent=transcript:GRMZM5G833299_T01;rank=1
Mt	254802	exon	254397	255221	-	Name=GRMZM5G833299_E01;Parent=transcript:GRMZM5G833299_T01;constitutive=1;ensembl_end_phase=0;ensembl_phase=-1;rank=1
Mt	254849	gene	254397	255221	-	ID=gene:GRMZM5G833299;biotype=protein_coding;description=Uncharacterized 39 kDa protein in mitochondrial S-1 and S-2 DNA [Source:UniProtKB/Swiss-Prot%3BAcc:P10579];logic_name=genebuilder
Mt	254849	transcript	254397	255221	-	ID=transcript:GRMZM5G833299_T01;Parent=gene:GRMZM5G833299;biotype=protein_coding;description=protein;external_name=ORF275-201;logic_name=genebuilder
Mt	254849	CDS	254397	255221	-	ID=CDS:GRMZM5G833299_P01;Parent=transcript:GRMZM5G833299_T01;rank=1
Mt	254849	exon	254397	255221	-	Name=GRMZM5G833299_E01;Parent=transcript:GRMZM5G833299_T01;constitutive=1;ensembl_end_phase=0;ensembl_phase=-1;rank=1
Mt	254965	gene	254397	255221	-	ID=gene:GRMZM5G833299;biotype=protein_coding;description=Uncharacterized 39 kDa protein in mitochondrial S-1 and S-2 DNA [Source:UniProtKB/Swiss-Prot%3BAcc:P10579];logic_name=genebuilder
Mt	254965	transcript	254397	255221	-	ID=transcript:GRMZM5G833299_T01;Parent=gene:GRMZM5G833299;biotype=protein_coding;description=protein;external_name=ORF275-201;logic_name=genebuilder
Mt	254965	CDS	254397	255221	-	ID=CDS:GRMZM5G833299_P01;Parent=transcript:GRMZM5G833299_T01;rank=1
Mt	254965	exon	254397	255221	-	Name=GRMZM5G833299_E01;Parent=transcript:GRMZM5G833299_T01;constitutive=1;ensembl_end_phase=0;ensembl_phase=-1;rank=1
Mt	261369	gene	261340	261951	-	ID=gene:GRMZM5G889036;biotype=protein_coding;description=Putative uncharacterized protein orf179 [Source:UniProtKB/TrEMBL%3BAcc:Q6R9F6];logic_name=genebuilder
Mt	261369	transcript	261340	261951	-	ID=transcript:GRMZM5G889036_T01;Parent=gene:GRMZM5G889036;biotype=protein_coding;description=abinitio;external_name=ORF179-201;logic_name=genebuilder
Mt	261369	CDS	261340	261951	-	ID=CDS:GRMZM5G889036_P01;Parent=transcript:GRMZM5G889036_T01;rank=1
Mt	261369	exon	261340	261951	-	Name=GRMZM5G889036_E01;Parent=transcript:GRMZM5G889036_T01;constitutive=1;ensembl_end_phase=-1;ensembl_phase=0;rank=1
Mt	262643	gene	262384	262761	-	ID=gene:GRMZM5G881135;biotype=protein_coding;description=Ribosomal protein S12%2C mitochondrial [Source:UniProtKB/Swiss-Prot%3BAcc:P60099];logic_name=genebuilder
Mt	262643	transcript	262384	262761	-	ID=transcript:GRMZM5G881135_T01;Parent=gene:GRMZM5G881135;biotype=protein_coding;description=protein;external_name=RPS12-201;logic_name=genebuilder
Mt	262643	CDS	262384	262761	-	ID=CDS:GRMZM5G881135_P01;Parent=transcript:GRMZM5G881135_T01;rank=1
Mt	262643	exon	262384	262761	-	Name=GRMZM5G881135_E01;Parent=transcript:GRMZM5G881135_T01;constitutive=1;ensembl_end_phase=0;ensembl_phase=-1;rank=1
Mt	262644	gene	262384	262761	-	ID=gene:GRMZM5G881135;biotype=protein_coding;description=Ribosomal protein S12%2C mitochondrial [Source:UniProtKB/Swiss-Prot%3BAcc:P60099];logic_name=genebuilder
Mt	262644	transcript	262384	262761	-	ID=transcript:GRMZM5G881135_T01;Parent=gene:GRMZM5G881135;biotype=protein_coding;description=protein;external_name=RPS12-201;logic_name=genebuilder
Mt	262644	CDS	262384	262761	-	ID=CDS:GRMZM5G881135_P01;Parent=transcript:GRMZM5G881135_T01;rank=1
Mt	262644	exon	262384	262761	-	Name=GRMZM5G881135_E01;Parent=transcript:GRMZM5G881135_T01;constitutive=1;ensembl_end_phase=0;ensembl_phase=-1;rank=1
Mt	262647	gene	262384	262761	-	ID=gene:GRMZM5G881135;biotype=protein_coding;description=Ribosomal protein S12%2C mitochondrial [Source:UniProtKB/Swiss-Prot%3BAcc:P60099];logic_name=genebuilder
Mt	262647	transcript	262384	262761	-	ID=transcript:GRMZM5G881135_T01;Parent=gene:GRMZM5G881135;biotype=protein_coding;description=protein;external_name=RPS12-201;logic_name=genebuilder
Mt	262647	CDS	262384	262761	-	ID=CDS:GRMZM5G881135_P01;Parent=transcript:GRMZM5G881135_T01;rank=1
Mt	262647	exon	262384	262761	-	Name=GRMZM5G881135_E01;Parent=transcript:GRMZM5G881135_T01;constitutive=1;ensembl_end_phase=0;ensembl_phase=-1;rank=1
Mt	263037	gene	262806	263162	-	ID=gene:GRMZM5G876913;biotype=protein_coding;description=NADH-ubiquinone oxidoreductase chain 3 [Source:UniProtKB/TrEMBL%3BAcc:Q0GR50];logic_name=genebuilder
Mt	263037	transcript	262806	263162	-	ID=transcript:GRMZM5G876913_T01;Parent=gene:GRMZM5G876913;biotype=protein_coding;description=protein;external_name=NAD3-201;logic_name=genebuilder
Mt	263037	CDS	262806	263162	-	ID=CDS:GRMZM5G876913_P01;Parent=transcript:GRMZM5G876913_T01;rank=1
Mt	263037	exon	262806	263162	-	Name=GRMZM5G876913_E01;Parent=transcript:GRMZM5G876913_T01;constitutive=1;ensembl_end_phase=0;ensembl_phase=-1;rank=1
Mt	263044	gene	262806	263162	-	ID=gene:GRMZM5G876913;biotype=protein_coding;description=NADH-ubiquinone oxidoreductase chain 3 [Source:UniProtKB/TrEMBL%3BAcc:Q0GR50];logic_name=genebuilder
Mt	263044	transcript	262806	263162	-	ID=transcript:GRMZM5G876913_T01;Parent=gene:GRMZM5G876913;biotype=protein_coding;description=protein;external_name=NAD3-201;logic_name=genebuilder
Mt	263044	CDS	262806	263162	-	ID=CDS:GRMZM5G876913_P01;Parent=transcript:GRMZM5G876913_T01;rank=1
Mt	263044	exon	262806	263162	-	Name=GRMZM5G876913_E01;Parent=transcript:GRMZM5G876913_T01;constitutive=1;ensembl_end_phase=0;ensembl_phase=-1;rank=1
Mt	266261	gene	265988	266410	-	ID=gene:GRMZM5G834666;biotype=protein_coding;description=Putative uncharacterized protein orf140-b [Source:UniProtKB/TrEMBL%3BAcc:Q6R9F3];logic_name=genebuilder
Mt	266261	transcript	265988	266410	-	ID=transcript:GRMZM5G834666_T01;Parent=gene:GRMZM5G834666;biotype=protein_coding;description=protein;external_name=ORF140-B-201;logic_name=genebuilder
Mt	266261	CDS	265988	266410	-	ID=CDS:GRMZM5G834666_P01;Parent=transcript:GRMZM5G834666_T01;rank=1
Mt	266261	exon	265988	266410	-	Name=GRMZM5G834666_E01;Parent=transcript:GRMZM5G834666_T01;constitutive=1;ensembl_end_phase=0;ensembl_phase=-1;rank=1
Mt	266369	gene	265988	266410	-	ID=gene:GRMZM5G834666;biotype=protein_coding;description=Putative uncharacterized protein orf140-b [Source:UniProtKB/TrEMBL%3BAcc:Q6R9F3];logic_name=genebuilder
Mt	266369	transcript	265988	266410	-	ID=transcript:GRMZM5G834666_T01;Parent=gene:GRMZM5G834666;biotype=protein_coding;description=protein;external_name=ORF140-B-201;logic_name=genebuilder
Mt	266369	CDS	265988	266410	-	ID=CDS:GRMZM5G834666_P01;Parent=transcript:GRMZM5G834666_T01;rank=1
Mt	266369	exon	265988	266410	-	Name=GRMZM5G834666_E01;Parent=transcript:GRMZM5G834666_T01;constitutive=1;ensembl_end_phase=0;ensembl_phase=-1;rank=1
Mt	268784	gene	267745	269870	-	ID=gene:GRMZM5G851769;biotype=protein_coding;description=Maturase [Source:UniProtKB/TrEMBL%3BAcc:Q0GR49];logic_name=genebuilder
Mt	268784	transcript	267745	269870	-	ID=transcript:GRMZM5G851769_T01;Parent=gene:GRMZM5G851769;biotype=protein_coding;description=est|protein;external_name=MAT-R-201;logic_name=genebuilder
Mt	268784	CDS	267745	269706	-	ID=CDS:GRMZM5G851769_P01;Parent=transcript:GRMZM5G851769_T01;rank=1
Mt	268784	exon	267745	269870	-	Name=GRMZM5G851769_E01;Parent=transcript:GRMZM5G851769_T01;constitutive=1;ensembl_end_phase=0;ensembl_phase=-1;rank=1
Mt	268787	gene	267745	269870	-	ID=gene:GRMZM5G851769;biotype=protein_coding;description=Maturase [Source:UniProtKB/TrEMBL%3BAcc:Q0GR49];logic_name=genebuilder
Mt	268787	transcript	267745	269870	-	ID=transcript:GRMZM5G851769_T01;Parent=gene:GRMZM5G851769;biotype=protein_coding;description=est|protein;external_name=MAT-R-201;logic_name=genebuilder
Mt	268787	CDS	267745	269706	-	ID=CDS:GRMZM5G851769_P01;Parent=transcript:GRMZM5G851769_T01;rank=1
Mt	268787	exon	267745	269870	-	Name=GRMZM5G851769_E01;Parent=transcript:GRMZM5G851769_T01;constitutive=1;ensembl_end_phase=0;ensembl_phase=-1;rank=1
Mt	268790	gene	267745	269870	-	ID=gene:GRMZM5G851769;biotype=protein_coding;description=Maturase [Source:UniProtKB/TrEMBL%3BAcc:Q0GR49];logic_name=genebuilder
Mt	268790	transcript	267745	269870	-	ID=transcript:GRMZM5G851769_T01;Parent=gene:GRMZM5G851769;biotype=protein_coding;description=est|protein;external_name=MAT-R-201;logic_name=genebuilder
Mt	268790	CDS	267745	269706	-	ID=CDS:GRMZM5G851769_P01;Parent=transcript:GRMZM5G851769_T01;rank=1
Mt	268790	exon	267745	269870	-	Name=GRMZM5G851769_E01;Parent=transcript:GRMZM5G851769_T01;constitutive=1;ensembl_end_phase=0;ensembl_phase=-1;rank=1
Mt	268994	gene	267745	269870	-	ID=gene:GRMZM5G851769;biotype=protein_coding;description=Maturase [Source:UniProtKB/TrEMBL%3BAcc:Q0GR49];logic_name=genebuilder
Mt	268994	transcript	267745	269870	-	ID=transcript:GRMZM5G851769_T01;Parent=gene:GRMZM5G851769;biotype=protein_coding;description=est|protein;external_name=MAT-R-201;logic_name=genebuilder
Mt	268994	CDS	267745	269706	-	ID=CDS:GRMZM5G851769_P01;Parent=transcript:GRMZM5G851769_T01;rank=1
Mt	268994	exon	267745	269870	-	Name=GRMZM5G851769_E01;Parent=transcript:GRMZM5G851769_T01;constitutive=1;ensembl_end_phase=0;ensembl_phase=-1;rank=1
Mt	269017	gene	267745	269870	-	ID=gene:GRMZM5G851769;biotype=protein_coding;description=Maturase [Source:UniProtKB/TrEMBL%3BAcc:Q0GR49];logic_name=genebuilder
Mt	269017	transcript	267745	269870	-	ID=transcript:GRMZM5G851769_T01;Parent=gene:GRMZM5G851769;biotype=protein_coding;description=est|protein;external_name=MAT-R-201;logic_name=genebuilder
Mt	269017	CDS	267745	269706	-	ID=CDS:GRMZM5G851769_P01;Parent=transcript:GRMZM5G851769_T01;rank=1
Mt	269017	exon	267745	269870	-	Name=GRMZM5G851769_E01;Parent=transcript:GRMZM5G851769_T01;constitutive=1;ensembl_end_phase=0;ensembl_phase=-1;rank=1
Mt	269019	gene	267745	269870	-	ID=gene:GRMZM5G851769;biotype=protein_coding;description=Maturase [Source:UniProtKB/TrEMBL%3BAcc:Q0GR49];logic_name=genebuilder
Mt	269019	transcript	267745	269870	-	ID=transcript:GRMZM5G851769_T01;Parent=gene:GRMZM5G851769;biotype=protein_coding;description=est|protein;external_name=MAT-R-201;logic_name=genebuilder
Mt	269019	CDS	267745	269706	-	ID=CDS:GRMZM5G851769_P01;Parent=transcript:GRMZM5G851769_T01;rank=1
Mt	269019	exon	267745	269870	-	Name=GRMZM5G851769_E01;Parent=transcript:GRMZM5G851769_T01;constitutive=1;ensembl_end_phase=0;ensembl_phase=-1;rank=1
Mt	269036	gene	267745	269870	-	ID=gene:GRMZM5G851769;biotype=protein_coding;description=Maturase [Source:UniProtKB/TrEMBL%3BAcc:Q0GR49];logic_name=genebuilder
Mt	269036	transcript	267745	269870	-	ID=transcript:GRMZM5G851769_T01;Parent=gene:GRMZM5G851769;biotype=protein_coding;description=est|protein;external_name=MAT-R-201;logic_name=genebuilder
Mt	269036	CDS	267745	269706	-	ID=CDS:GRMZM5G851769_P01;Parent=transcript:GRMZM5G851769_T01;rank=1
Mt	269036	exon	267745	269870	-	Name=GRMZM5G851769_E01;Parent=transcript:GRMZM5G851769_T01;constitutive=1;ensembl_end_phase=0;ensembl_phase=-1;rank=1
Mt	269039	gene	267745	269870	-	ID=gene:GRMZM5G851769;biotype=protein_coding;description=Maturase [Source:UniProtKB/TrEMBL%3BAcc:Q0GR49];logic_name=genebuilder
Mt	269039	transcript	267745	269870	-	ID=transcript:GRMZM5G851769_T01;Parent=gene:GRMZM5G851769;biotype=protein_coding;description=est|protein;external_name=MAT-R-201;logic_name=genebuilder
Mt	269039	CDS	267745	269706	-	ID=CDS:GRMZM5G851769_P01;Parent=transcript:GRMZM5G851769_T01;rank=1
Mt	269039	exon	267745	269870	-	Name=GRMZM5G851769_E01;Parent=transcript:GRMZM5G851769_T01;constitutive=1;ensembl_end_phase=0;ensembl_phase=-1;rank=1
Mt	269044	gene	267745	269870	-	ID=gene:GRMZM5G851769;biotype=protein_coding;description=Maturase [Source:UniProtKB/TrEMBL%3BAcc:Q0GR49];logic_name=genebuilder
Mt	269044	transcript	267745	269870	-	ID=transcript:GRMZM5G851769_T01;Parent=gene:GRMZM5G851769;biotype=protein_coding;description=est|protein;external_name=MAT-R-201;logic_name=genebuilder
Mt	269044	CDS	267745	269706	-	ID=CDS:GRMZM5G851769_P01;Parent=transcript:GRMZM5G851769_T01;rank=1
Mt	269044	exon	267745	269870	-	Name=GRMZM5G851769_E01;Parent=transcript:GRMZM5G851769_T01;constitutive=1;ensembl_end_phase=0;ensembl_phase=-1;rank=1
Mt	269046	gene	267745	269870	-	ID=gene:GRMZM5G851769;biotype=protein_coding;description=Maturase [Source:UniProtKB/TrEMBL%3BAcc:Q0GR49];logic_name=genebuilder
Mt	269046	transcript	267745	269870	-	ID=transcript:GRMZM5G851769_T01;Parent=gene:GRMZM5G851769;biotype=protein_coding;description=est|protein;external_name=MAT-R-201;logic_name=genebuilder
Mt	269046	CDS	267745	269706	-	ID=CDS:GRMZM5G851769_P01;Parent=transcript:GRMZM5G851769_T01;rank=1
Mt	269046	exon	267745	269870	-	Name=GRMZM5G851769_E01;Parent=transcript:GRMZM5G851769_T01;constitutive=1;ensembl_end_phase=0;ensembl_phase=-1;rank=1
Mt	269055	gene	267745	269870	-	ID=gene:GRMZM5G851769;biotype=protein_coding;description=Maturase [Source:UniProtKB/TrEMBL%3BAcc:Q0GR49];logic_name=genebuilder
Mt	269055	transcript	267745	269870	-	ID=transcript:GRMZM5G851769_T01;Parent=gene:GRMZM5G851769;biotype=protein_coding;description=est|protein;external_name=MAT-R-201;logic_name=genebuilder
Mt	269055	CDS	267745	269706	-	ID=CDS:GRMZM5G851769_P01;Parent=transcript:GRMZM5G851769_T01;rank=1
Mt	269055	exon	267745	269870	-	Name=GRMZM5G851769_E01;Parent=transcript:GRMZM5G851769_T01;constitutive=1;ensembl_end_phase=0;ensembl_phase=-1;rank=1
Mt	269068	gene	267745	269870	-	ID=gene:GRMZM5G851769;biotype=protein_coding;description=Maturase [Source:UniProtKB/TrEMBL%3BAcc:Q0GR49];logic_name=genebuilder
Mt	269068	transcript	267745	269870	-	ID=transcript:GRMZM5G851769_T01;Parent=gene:GRMZM5G851769;biotype=protein_coding;description=est|protein;external_name=MAT-R-201;logic_name=genebuilder
Mt	269068	CDS	267745	269706	-	ID=CDS:GRMZM5G851769_P01;Parent=transcript:GRMZM5G851769_T01;rank=1
Mt	269068	exon	267745	269870	-	Name=GRMZM5G851769_E01;Parent=transcript:GRMZM5G851769_T01;constitutive=1;ensembl_end_phase=0;ensembl_phase=-1;rank=1
Mt	269084	gene	267745	269870	-	ID=gene:GRMZM5G851769;biotype=protein_coding;description=Maturase [Source:UniProtKB/TrEMBL%3BAcc:Q0GR49];logic_name=genebuilder
Mt	269084	transcript	267745	269870	-	ID=transcript:GRMZM5G851769_T01;Parent=gene:GRMZM5G851769;biotype=protein_coding;description=est|protein;external_name=MAT-R-201;logic_name=genebuilder
Mt	269084	CDS	267745	269706	-	ID=CDS:GRMZM5G851769_P01;Parent=transcript:GRMZM5G851769_T01;rank=1
Mt	269084	exon	267745	269870	-	Name=GRMZM5G851769_E01;Parent=transcript:GRMZM5G851769_T01;constitutive=1;ensembl_end_phase=0;ensembl_phase=-1;rank=1
Mt	269087	gene	267745	269870	-	ID=gene:GRMZM5G851769;biotype=protein_coding;description=Maturase [Source:UniProtKB/TrEMBL%3BAcc:Q0GR49];logic_name=genebuilder
Mt	269087	transcript	267745	269870	-	ID=transcript:GRMZM5G851769_T01;Parent=gene:GRMZM5G851769;biotype=protein_coding;description=est|protein;external_name=MAT-R-201;logic_name=genebuilder
Mt	269087	CDS	267745	269706	-	ID=CDS:GRMZM5G851769_P01;Parent=transcript:GRMZM5G851769_T01;rank=1
Mt	269087	exon	267745	269870	-	Name=GRMZM5G851769_E01;Parent=transcript:GRMZM5G851769_T01;constitutive=1;ensembl_end_phase=0;ensembl_phase=-1;rank=1
Mt	269088	gene	267745	269870	-	ID=gene:GRMZM5G851769;biotype=protein_coding;description=Maturase [Source:UniProtKB/TrEMBL%3BAcc:Q0GR49];logic_name=genebuilder
Mt	269088	transcript	267745	269870	-	ID=transcript:GRMZM5G851769_T01;Parent=gene:GRMZM5G851769;biotype=protein_coding;description=est|protein;external_name=MAT-R-201;logic_name=genebuilder
Mt	269088	CDS	267745	269706	-	ID=CDS:GRMZM5G851769_P01;Parent=transcript:GRMZM5G851769_T01;rank=1
Mt	269088	exon	267745	269870	-	Name=GRMZM5G851769_E01;Parent=transcript:GRMZM5G851769_T01;constitutive=1;ensembl_end_phase=0;ensembl_phase=-1;rank=1
Mt	269089	gene	267745	269870	-	ID=gene:GRMZM5G851769;biotype=protein_coding;description=Maturase [Source:UniProtKB/TrEMBL%3BAcc:Q0GR49];logic_name=genebuilder
Mt	269089	transcript	267745	269870	-	ID=transcript:GRMZM5G851769_T01;Parent=gene:GRMZM5G851769;biotype=protein_coding;description=est|protein;external_name=MAT-R-201;logic_name=genebuilder
Mt	269089	CDS	267745	269706	-	ID=CDS:GRMZM5G851769_P01;Parent=transcript:GRMZM5G851769_T01;rank=1
Mt	269089	exon	267745	269870	-	Name=GRMZM5G851769_E01;Parent=transcript:GRMZM5G851769_T01;constitutive=1;ensembl_end_phase=0;ensembl_phase=-1;rank=1
Mt	269115	gene	267745	269870	-	ID=gene:GRMZM5G851769;biotype=protein_coding;description=Maturase [Source:UniProtKB/TrEMBL%3BAcc:Q0GR49];logic_name=genebuilder
Mt	269115	transcript	267745	269870	-	ID=transcript:GRMZM5G851769_T01;Parent=gene:GRMZM5G851769;biotype=protein_coding;description=est|protein;external_name=MAT-R-201;logic_name=genebuilder
Mt	269115	CDS	267745	269706	-	ID=CDS:GRMZM5G851769_P01;Parent=transcript:GRMZM5G851769_T01;rank=1
Mt	269115	exon	267745	269870	-	Name=GRMZM5G851769_E01;Parent=transcript:GRMZM5G851769_T01;constitutive=1;ensembl_end_phase=0;ensembl_phase=-1;rank=1
Mt	269125	gene	267745	269870	-	ID=gene:GRMZM5G851769;biotype=protein_coding;description=Maturase [Source:UniProtKB/TrEMBL%3BAcc:Q0GR49];logic_name=genebuilder
Mt	269125	transcript	267745	269870	-	ID=transcript:GRMZM5G851769_T01;Parent=gene:GRMZM5G851769;biotype=protein_coding;description=est|protein;external_name=MAT-R-201;logic_name=genebuilder
Mt	269125	CDS	267745	269706	-	ID=CDS:GRMZM5G851769_P01;Parent=transcript:GRMZM5G851769_T01;rank=1
Mt	269125	exon	267745	269870	-	Name=GRMZM5G851769_E01;Parent=transcript:GRMZM5G851769_T01;constitutive=1;ensembl_end_phase=0;ensembl_phase=-1;rank=1
Mt	269127	repeat_region	269128	269135	?	Name=dust;class=dust;repeat_consensus=N;type=Dust
Mt	269127	gene	267745	269870	-	ID=gene:GRMZM5G851769;biotype=protein_coding;description=Maturase [Source:UniProtKB/TrEMBL%3BAcc:Q0GR49];logic_name=genebuilder
Mt	269127	transcript	267745	269870	-	ID=transcript:GRMZM5G851769_T01;Parent=gene:GRMZM5G851769;biotype=protein_coding;description=est|protein;external_name=MAT-R-201;logic_name=genebuilder
Mt	269127	CDS	267745	269706	-	ID=CDS:GRMZM5G851769_P01;Parent=transcript:GRMZM5G851769_T01;rank=1
Mt	269127	exon	267745	269870	-	Name=GRMZM5G851769_E01;Parent=transcript:GRMZM5G851769_T01;constitutive=1;ensembl_end_phase=0;ensembl_phase=-1;rank=1
Mt	269141	gene	267745	269870	-	ID=gene:GRMZM5G851769;biotype=protein_coding;description=Maturase [Source:UniProtKB/TrEMBL%3BAcc:Q0GR49];logic_name=genebuilder
Mt	269141	transcript	267745	269870	-	ID=transcript:GRMZM5G851769_T01;Parent=gene:GRMZM5G851769;biotype=protein_coding;description=est|protein;external_name=MAT-R-201;logic_name=genebuilder
Mt	269141	CDS	267745	269706	-	ID=CDS:GRMZM5G851769_P01;Parent=transcript:GRMZM5G851769_T01;rank=1
Mt	269141	exon	267745	269870	-	Name=GRMZM5G851769_E01;Parent=transcript:GRMZM5G851769_T01;constitutive=1;ensembl_end_phase=0;ensembl_phase=-1;rank=1
Mt	269142	gene	267745	269870	-	ID=gene:GRMZM5G851769;biotype=protein_coding;description=Maturase [Source:UniProtKB/TrEMBL%3BAcc:Q0GR49];logic_name=genebuilder
Mt	269142	transcript	267745	269870	-	ID=transcript:GRMZM5G851769_T01;Parent=gene:GRMZM5G851769;biotype=protein_coding;description=est|protein;external_name=MAT-R-201;logic_name=genebuilder
Mt	269142	CDS	267745	269706	-	ID=CDS:GRMZM5G851769_P01;Parent=transcript:GRMZM5G851769_T01;rank=1
Mt	269142	exon	267745	269870	-	Name=GRMZM5G851769_E01;Parent=transcript:GRMZM5G851769_T01;constitutive=1;ensembl_end_phase=0;ensembl_phase=-1;rank=1
Mt	269145	gene	267745	269870	-	ID=gene:GRMZM5G851769;biotype=protein_coding;description=Maturase [Source:UniProtKB/TrEMBL%3BAcc:Q0GR49];logic_name=genebuilder
Mt	269145	transcript	267745	269870	-	ID=transcript:GRMZM5G851769_T01;Parent=gene:GRMZM5G851769;biotype=protein_coding;description=est|protein;external_name=MAT-R-201;logic_name=genebuilder
Mt	269145	CDS	267745	269706	-	ID=CDS:GRMZM5G851769_P01;Parent=transcript:GRMZM5G851769_T01;rank=1
Mt	269145	exon	267745	269870	-	Name=GRMZM5G851769_E01;Parent=transcript:GRMZM5G851769_T01;constitutive=1;ensembl_end_phase=0;ensembl_phase=-1;rank=1
Mt	269268	gene	267745	269870	-	ID=gene:GRMZM5G851769;biotype=protein_coding;description=Maturase [Source:UniProtKB/TrEMBL%3BAcc:Q0GR49];logic_name=genebuilder
Mt	269268	transcript	267745	269870	-	ID=transcript:GRMZM5G851769_T01;Parent=gene:GRMZM5G851769;biotype=protein_coding;description=est|protein;external_name=MAT-R-201;logic_name=genebuilder
Mt	269268	CDS	267745	269706	-	ID=CDS:GRMZM5G851769_P01;Parent=transcript:GRMZM5G851769_T01;rank=1
Mt	269268	exon	267745	269870	-	Name=GRMZM5G851769_E01;Parent=transcript:GRMZM5G851769_T01;constitutive=1;ensembl_end_phase=0;ensembl_phase=-1;rank=1
Mt	269272	gene	267745	269870	-	ID=gene:GRMZM5G851769;biotype=protein_coding;description=Maturase [Source:UniProtKB/TrEMBL%3BAcc:Q0GR49];logic_name=genebuilder
Mt	269272	transcript	267745	269870	-	ID=transcript:GRMZM5G851769_T01;Parent=gene:GRMZM5G851769;biotype=protein_coding;description=est|protein;external_name=MAT-R-201;logic_name=genebuilder
Mt	269272	CDS	267745	269706	-	ID=CDS:GRMZM5G851769_P01;Parent=transcript:GRMZM5G851769_T01;rank=1
Mt	269272	exon	267745	269870	-	Name=GRMZM5G851769_E01;Parent=transcript:GRMZM5G851769_T01;constitutive=1;ensembl_end_phase=0;ensembl_phase=-1;rank=1
Mt	269275	gene	267745	269870	-	ID=gene:GRMZM5G851769;biotype=protein_coding;description=Maturase [Source:UniProtKB/TrEMBL%3BAcc:Q0GR49];logic_name=genebuilder
Mt	269275	transcript	267745	269870	-	ID=transcript:GRMZM5G851769_T01;Parent=gene:GRMZM5G851769;biotype=protein_coding;description=est|protein;external_name=MAT-R-201;logic_name=genebuilder
Mt	269275	CDS	267745	269706	-	ID=CDS:GRMZM5G851769_P01;Parent=transcript:GRMZM5G851769_T01;rank=1
Mt	269275	exon	267745	269870	-	Name=GRMZM5G851769_E01;Parent=transcript:GRMZM5G851769_T01;constitutive=1;ensembl_end_phase=0;ensembl_phase=-1;rank=1
Mt	269276	gene	267745	269870	-	ID=gene:GRMZM5G851769;biotype=protein_coding;description=Maturase [Source:UniProtKB/TrEMBL%3BAcc:Q0GR49];logic_name=genebuilder
Mt	269276	transcript	267745	269870	-	ID=transcript:GRMZM5G851769_T01;Parent=gene:GRMZM5G851769;biotype=protein_coding;description=est|protein;external_name=MAT-R-201;logic_name=genebuilder
Mt	269276	CDS	267745	269706	-	ID=CDS:GRMZM5G851769_P01;Parent=transcript:GRMZM5G851769_T01;rank=1
Mt	269276	exon	267745	269870	-	Name=GRMZM5G851769_E01;Parent=transcript:GRMZM5G851769_T01;constitutive=1;ensembl_end_phase=0;ensembl_phase=-1;rank=1
Mt	269278	gene	267745	269870	-	ID=gene:GRMZM5G851769;biotype=protein_coding;description=Maturase [Source:UniProtKB/TrEMBL%3BAcc:Q0GR49];logic_name=genebuilder
Mt	269278	transcript	267745	269870	-	ID=transcript:GRMZM5G851769_T01;Parent=gene:GRMZM5G851769;biotype=protein_coding;description=est|protein;external_name=MAT-R-201;logic_name=genebuilder
Mt	269278	CDS	267745	269706	-	ID=CDS:GRMZM5G851769_P01;Parent=transcript:GRMZM5G851769_T01;rank=1
Mt	269278	exon	267745	269870	-	Name=GRMZM5G851769_E01;Parent=transcript:GRMZM5G851769_T01;constitutive=1;ensembl_end_phase=0;ensembl_phase=-1;rank=1
Mt	269492	gene	267745	269870	-	ID=gene:GRMZM5G851769;biotype=protein_coding;description=Maturase [Source:UniProtKB/TrEMBL%3BAcc:Q0GR49];logic_name=genebuilder
Mt	269492	transcript	267745	269870	-	ID=transcript:GRMZM5G851769_T01;Parent=gene:GRMZM5G851769;biotype=protein_coding;description=est|protein;external_name=MAT-R-201;logic_name=genebuilder
Mt	269492	CDS	267745	269706	-	ID=CDS:GRMZM5G851769_P01;Parent=transcript:GRMZM5G851769_T01;rank=1
Mt	269492	exon	267745	269870	-	Name=GRMZM5G851769_E01;Parent=transcript:GRMZM5G851769_T01;constitutive=1;ensembl_end_phase=0;ensembl_phase=-1;rank=1
Mt	271229	gene	271154	271498	-	ID=gene:GRMZM5G889790;biotype=protein_coding;description=Putative uncharacterized protein orf114-b [Source:UniProtKB/TrEMBL%3BAcc:Q6R9F1];logic_name=genebuilder
Mt	271229	transcript	271154	271498	-	ID=transcript:GRMZM5G889790_T01;Parent=gene:GRMZM5G889790;biotype=protein_coding;description=protein;external_name=ORF114-B-201;logic_name=genebuilder
Mt	271229	CDS	271154	271498	-	ID=CDS:GRMZM5G889790_P01;Parent=transcript:GRMZM5G889790_T01;rank=1
Mt	271229	exon	271154	271498	-	Name=GRMZM5G889790_E01;Parent=transcript:GRMZM5G889790_T01;constitutive=1;ensembl_end_phase=0;ensembl_phase=-1;rank=1
Mt	271232	gene	271154	271498	-	ID=gene:GRMZM5G889790;biotype=protein_coding;description=Putative uncharacterized protein orf114-b [Source:UniProtKB/TrEMBL%3BAcc:Q6R9F1];logic_name=genebuilder
Mt	271232	transcript	271154	271498	-	ID=transcript:GRMZM5G889790_T01;Parent=gene:GRMZM5G889790;biotype=protein_coding;description=protein;external_name=ORF114-B-201;logic_name=genebuilder
Mt	271232	CDS	271154	271498	-	ID=CDS:GRMZM5G889790_P01;Parent=transcript:GRMZM5G889790_T01;rank=1
Mt	271232	exon	271154	271498	-	Name=GRMZM5G889790_E01;Parent=transcript:GRMZM5G889790_T01;constitutive=1;ensembl_end_phase=0;ensembl_phase=-1;rank=1
Mt	271238	gene	271154	271498	-	ID=gene:GRMZM5G889790;biotype=protein_coding;description=Putative uncharacterized protein orf114-b [Source:UniProtKB/TrEMBL%3BAcc:Q6R9F1];logic_name=genebuilder
Mt	271238	transcript	271154	271498	-	ID=transcript:GRMZM5G889790_T01;Parent=gene:GRMZM5G889790;biotype=protein_coding;description=protein;external_name=ORF114-B-201;logic_name=genebuilder
Mt	271238	CDS	271154	271498	-	ID=CDS:GRMZM5G889790_P01;Parent=transcript:GRMZM5G889790_T01;rank=1
Mt	271238	exon	271154	271498	-	Name=GRMZM5G889790_E01;Parent=transcript:GRMZM5G889790_T01;constitutive=1;ensembl_end_phase=0;ensembl_phase=-1;rank=1
Mt	272440	repeat_region	272439	272464	?	Name=dust;class=dust;repeat_consensus=N;type=Dust
Mt	273814	gene	273331	275849	-	ID=gene:GRMZM5G867512;biotype=protein_coding;description=Cytochrome c biogenesis FN [Source:UniProtKB/TrEMBL%3BAcc:Q0GR47];logic_name=genebuilder
Mt	273814	transcript	273331	275849	-	ID=transcript:GRMZM5G867512_T01;Parent=gene:GRMZM5G867512;biotype=protein_coding;description=est|protein;external_name=CCMFN-201;logic_name=genebuilder
Mt	273814	exon	273331	275849	-	Name=GRMZM5G867512_E01;Parent=transcript:GRMZM5G867512_T01;constitutive=1;ensembl_end_phase=-1;ensembl_phase=0;rank=1
Mt	273814	three_prime_UTR	273331	273986	-	Parent=GRMZM5G867512_T01
Mt	274586	gene	273331	275849	-	ID=gene:GRMZM5G867512;biotype=protein_coding;description=Cytochrome c biogenesis FN [Source:UniProtKB/TrEMBL%3BAcc:Q0GR47];logic_name=genebuilder
Mt	274586	transcript	273331	275849	-	ID=transcript:GRMZM5G867512_T01;Parent=gene:GRMZM5G867512;biotype=protein_coding;description=est|protein;external_name=CCMFN-201;logic_name=genebuilder
Mt	274586	exon	273331	275849	-	Name=GRMZM5G867512_E01;Parent=transcript:GRMZM5G867512_T01;constitutive=1;ensembl_end_phase=-1;ensembl_phase=0;rank=1
Mt	274586	CDS	273987	275849	-	ID=CDS:GRMZM5G867512_P01;Parent=transcript:GRMZM5G867512_T01;rank=1
Mt	281250	gene	280400	282986	-	ID=gene:GRMZM5G859440;biotype=protein_coding;logic_name=genebuilder
Mt	281250	transcript	280400	282986	-	ID=transcript:GRMZM5G859440_T01;Parent=gene:GRMZM5G859440;biotype=protein_coding;description=abinitio;logic_name=genebuilder
Mt	344901	gene	344813	345433	+	ID=gene:GRMZM5G889905;biotype=protein_coding;description=Cytochrome c biogenesis B [Source:UniProtKB/TrEMBL%3BAcc:Q0GR29];logic_name=genebuilder
Mt	344901	transcript	344813	345433	+	ID=transcript:GRMZM5G889905_T01;Parent=gene:GRMZM5G889905;biotype=protein_coding;description=protein;external_name=CCMB-201;logic_name=genebuilder
Mt	344901	CDS	344813	345433	+	ID=CDS:GRMZM5G889905_P01;Parent=transcript:GRMZM5G889905_T01;rank=1
Mt	344901	exon	344813	345433	+	Name=GRMZM5G889905_E01;Parent=transcript:GRMZM5G889905_T01;constitutive=1;ensembl_end_phase=-1;ensembl_phase=0;rank=1
Mt	344904	gene	344813	345433	+	ID=gene:GRMZM5G889905;biotype=protein_coding;description=Cytochrome c biogenesis B [Source:UniProtKB/TrEMBL%3BAcc:Q0GR29];logic_name=genebuilder
Mt	344904	transcript	344813	345433	+	ID=transcript:GRMZM5G889905_T01;Parent=gene:GRMZM5G889905;biotype=protein_coding;description=protein;external_name=CCMB-201;logic_name=genebuilder
Mt	344904	CDS	344813	345433	+	ID=CDS:GRMZM5G889905_P01;Parent=transcript:GRMZM5G889905_T01;rank=1
Mt	344904	exon	344813	345433	+	Name=GRMZM5G889905_E01;Parent=transcript:GRMZM5G889905_T01;constitutive=1;ensembl_end_phase=-1;ensembl_phase=0;rank=1
Mt	344905	gene	344813	345433	+	ID=gene:GRMZM5G889905;biotype=protein_coding;description=Cytochrome c biogenesis B [Source:UniProtKB/TrEMBL%3BAcc:Q0GR29];logic_name=genebuilder
Mt	344905	transcript	344813	345433	+	ID=transcript:GRMZM5G889905_T01;Parent=gene:GRMZM5G889905;biotype=protein_coding;description=protein;external_name=CCMB-201;logic_name=genebuilder
Mt	344905	CDS	344813	345433	+	ID=CDS:GRMZM5G889905_P01;Parent=transcript:GRMZM5G889905_T01;rank=1
Mt	344905	exon	344813	345433	+	Name=GRMZM5G889905_E01;Parent=transcript:GRMZM5G889905_T01;constitutive=1;ensembl_end_phase=-1;ensembl_phase=0;rank=1
Mt	344906	gene	344813	345433	+	ID=gene:GRMZM5G889905;biotype=protein_coding;description=Cytochrome c biogenesis B [Source:UniProtKB/TrEMBL%3BAcc:Q0GR29];logic_name=genebuilder
Mt	344906	transcript	344813	345433	+	ID=transcript:GRMZM5G889905_T01;Parent=gene:GRMZM5G889905;biotype=protein_coding;description=protein;external_name=CCMB-201;logic_name=genebuilder
Mt	344906	CDS	344813	345433	+	ID=CDS:GRMZM5G889905_P01;Parent=transcript:GRMZM5G889905_T01;rank=1
Mt	344906	exon	344813	345433	+	Name=GRMZM5G889905_E01;Parent=transcript:GRMZM5G889905_T01;constitutive=1;ensembl_end_phase=-1;ensembl_phase=0;rank=1
Mt	344907	gene	344813	345433	+	ID=gene:GRMZM5G889905;biotype=protein_coding;description=Cytochrome c biogenesis B [Source:UniProtKB/TrEMBL%3BAcc:Q0GR29];logic_name=genebuilder
Mt	344907	transcript	344813	345433	+	ID=transcript:GRMZM5G889905_T01;Parent=gene:GRMZM5G889905;biotype=protein_coding;description=protein;external_name=CCMB-201;logic_name=genebuilder
Mt	344907	CDS	344813	345433	+	ID=CDS:GRMZM5G889905_P01;Parent=transcript:GRMZM5G889905_T01;rank=1
Mt	344907	exon	344813	345433	+	Name=GRMZM5G889905_E01;Parent=transcript:GRMZM5G889905_T01;constitutive=1;ensembl_end_phase=-1;ensembl_phase=0;rank=1
Mt	344909	gene	344813	345433	+	ID=gene:GRMZM5G889905;biotype=protein_coding;description=Cytochrome c biogenesis B [Source:UniProtKB/TrEMBL%3BAcc:Q0GR29];logic_name=genebuilder
Mt	344909	transcript	344813	345433	+	ID=transcript:GRMZM5G889905_T01;Parent=gene:GRMZM5G889905;biotype=protein_coding;description=protein;external_name=CCMB-201;logic_name=genebuilder
Mt	344909	CDS	344813	345433	+	ID=CDS:GRMZM5G889905_P01;Parent=transcript:GRMZM5G889905_T01;rank=1
Mt	344909	exon	344813	345433	+	Name=GRMZM5G889905_E01;Parent=transcript:GRMZM5G889905_T01;constitutive=1;ensembl_end_phase=-1;ensembl_phase=0;rank=1
Mt	344910	gene	344813	345433	+	ID=gene:GRMZM5G889905;biotype=protein_coding;description=Cytochrome c biogenesis B [Source:UniProtKB/TrEMBL%3BAcc:Q0GR29];logic_name=genebuilder
Mt	344910	transcript	344813	345433	+	ID=transcript:GRMZM5G889905_T01;Parent=gene:GRMZM5G889905;biotype=protein_coding;description=protein;external_name=CCMB-201;logic_name=genebuilder
Mt	344910	CDS	344813	345433	+	ID=CDS:GRMZM5G889905_P01;Parent=transcript:GRMZM5G889905_T01;rank=1
Mt	344910	exon	344813	345433	+	Name=GRMZM5G889905_E01;Parent=transcript:GRMZM5G889905_T01;constitutive=1;ensembl_end_phase=-1;ensembl_phase=0;rank=1
Mt	346929	gene	346145	347501	-	ID=gene:GRMZM5G827951;biotype=protein_coding;description=Putative uncharacterized protein orf247-ct [Source:UniProtKB/TrEMBL%3BAcc:Q6R9C6];logic_name=genebuilder
Mt	346929	transcript	346145	347501	-	ID=transcript:GRMZM5G827951_T01;Parent=gene:GRMZM5G827951;biotype=protein_coding;description=est|oprotein|protein;external_name=ORF247-CT-201;logic_name=genebuilder
Mt	346929	exon	346145	347501	-	Name=GRMZM5G827951_E01;Parent=transcript:GRMZM5G827951_T01;constitutive=1;ensembl_end_phase=-1;ensembl_phase=0;rank=1
Mt	346929	CDS	346758	347501	-	ID=CDS:GRMZM5G827951_P01;Parent=transcript:GRMZM5G827951_T01;rank=1
Mt	346932	gene	346145	347501	-	ID=gene:GRMZM5G827951;biotype=protein_coding;description=Putative uncharacterized protein orf247-ct [Source:UniProtKB/TrEMBL%3BAcc:Q6R9C6];logic_name=genebuilder
Mt	346932	transcript	346145	347501	-	ID=transcript:GRMZM5G827951_T01;Parent=gene:GRMZM5G827951;biotype=protein_coding;description=est|oprotein|protein;external_name=ORF247-CT-201;logic_name=genebuilder
Mt	346932	exon	346145	347501	-	Name=GRMZM5G827951_E01;Parent=transcript:GRMZM5G827951_T01;constitutive=1;ensembl_end_phase=-1;ensembl_phase=0;rank=1
Mt	346932	CDS	346758	347501	-	ID=CDS:GRMZM5G827951_P01;Parent=transcript:GRMZM5G827951_T01;rank=1
Mt	346935	gene	346145	347501	-	ID=gene:GRMZM5G827951;biotype=protein_coding;description=Putative uncharacterized protein orf247-ct [Source:UniProtKB/TrEMBL%3BAcc:Q6R9C6];logic_name=genebuilder
Mt	346935	transcript	346145	347501	-	ID=transcript:GRMZM5G827951_T01;Parent=gene:GRMZM5G827951;biotype=protein_coding;description=est|oprotein|protein;external_name=ORF247-CT-201;logic_name=genebuilder
Mt	346935	exon	346145	347501	-	Name=GRMZM5G827951_E01;Parent=transcript:GRMZM5G827951_T01;constitutive=1;ensembl_end_phase=-1;ensembl_phase=0;rank=1
Mt	346935	CDS	346758	347501	-	ID=CDS:GRMZM5G827951_P01;Parent=transcript:GRMZM5G827951_T01;rank=1
Mt	347016	gene	346145	347501	-	ID=gene:GRMZM5G827951;biotype=protein_coding;description=Putative uncharacterized protein orf247-ct [Source:UniProtKB/TrEMBL%3BAcc:Q6R9C6];logic_name=genebuilder
Mt	347016	transcript	346145	347501	-	ID=transcript:GRMZM5G827951_T01;Parent=gene:GRMZM5G827951;biotype=protein_coding;description=est|oprotein|protein;external_name=ORF247-CT-201;logic_name=genebuilder
Mt	347016	exon	346145	347501	-	Name=GRMZM5G827951_E01;Parent=transcript:GRMZM5G827951_T01;constitutive=1;ensembl_end_phase=-1;ensembl_phase=0;rank=1
Mt	347016	CDS	346758	347501	-	ID=CDS:GRMZM5G827951_P01;Parent=transcript:GRMZM5G827951_T01;rank=1
Mt	347019	gene	346145	347501	-	ID=gene:GRMZM5G827951;biotype=protein_coding;description=Putative uncharacterized protein orf247-ct [Source:UniProtKB/TrEMBL%3BAcc:Q6R9C6];logic_name=genebuilder
Mt	347019	transcript	346145	347501	-	ID=transcript:GRMZM5G827951_T01;Parent=gene:GRMZM5G827951;biotype=protein_coding;description=est|oprotein|protein;external_name=ORF247-CT-201;logic_name=genebuilder
Mt	347019	exon	346145	347501	-	Name=GRMZM5G827951_E01;Parent=transcript:GRMZM5G827951_T01;constitutive=1;ensembl_end_phase=-1;ensembl_phase=0;rank=1
Mt	347019	CDS	346758	347501	-	ID=CDS:GRMZM5G827951_P01;Parent=transcript:GRMZM5G827951_T01;rank=1
Mt	347020	gene	346145	347501	-	ID=gene:GRMZM5G827951;biotype=protein_coding;description=Putative uncharacterized protein orf247-ct [Source:UniProtKB/TrEMBL%3BAcc:Q6R9C6];logic_name=genebuilder
Mt	347020	transcript	346145	347501	-	ID=transcript:GRMZM5G827951_T01;Parent=gene:GRMZM5G827951;biotype=protein_coding;description=est|oprotein|protein;external_name=ORF247-CT-201;logic_name=genebuilder
Mt	347020	exon	346145	347501	-	Name=GRMZM5G827951_E01;Parent=transcript:GRMZM5G827951_T01;constitutive=1;ensembl_end_phase=-1;ensembl_phase=0;rank=1
Mt	347020	CDS	346758	347501	-	ID=CDS:GRMZM5G827951_P01;Parent=transcript:GRMZM5G827951_T01;rank=1
Mt	347021	gene	346145	347501	-	ID=gene:GRMZM5G827951;biotype=protein_coding;description=Putative uncharacterized protein orf247-ct [Source:UniProtKB/TrEMBL%3BAcc:Q6R9C6];logic_name=genebuilder
Mt	347021	transcript	346145	347501	-	ID=transcript:GRMZM5G827951_T01;Parent=gene:GRMZM5G827951;biotype=protein_coding;description=est|oprotein|protein;external_name=ORF247-CT-201;logic_name=genebuilder
Mt	347021	exon	346145	347501	-	Name=GRMZM5G827951_E01;Parent=transcript:GRMZM5G827951_T01;constitutive=1;ensembl_end_phase=-1;ensembl_phase=0;rank=1
Mt	347021	CDS	346758	347501	-	ID=CDS:GRMZM5G827951_P01;Parent=transcript:GRMZM5G827951_T01;rank=1
Mt	348281	gene	348199	348528	+	ID=gene:GRMZM5G899892;biotype=protein_coding;description=Putative uncharacterized protein orf109-b-ct [Source:UniProtKB/TrEMBL%3BAcc:Q6R9C4];logic_name=genebuilder
Mt	348281	transcript	348199	348528	+	ID=transcript:GRMZM5G899892_T01;Parent=gene:GRMZM5G899892;biotype=protein_coding;description=protein;external_name=ORF109-B-CT-201;logic_name=genebuilder
Mt	348281	CDS	348199	348528	+	ID=CDS:GRMZM5G899892_P01;Parent=transcript:GRMZM5G899892_T01;rank=1
Mt	348281	exon	348199	348528	+	Name=GRMZM5G899892_E01;Parent=transcript:GRMZM5G899892_T01;constitutive=1;ensembl_end_phase=-1;ensembl_phase=0;rank=1
Mt	349000	repeat_region	348978	349028	?	Name=dust;class=dust;repeat_consensus=N;type=Dust
Mt	359091	repeat_region	358889	359098	+	Name=RLC_omud_AC203533_7881;class=LTR/omud;repeat_consensus=N;type=LTRs
Mt	359091	repeat_region	358889	359366	+	Name=RLG_omud_AC203533_7881;class=Unknown;repeat_consensus=N;type=Unknown
Mt	359091	repeat_region	358898	359378	+	Name=Hopscotch_I;class=LTR/Copia;repeat_consensus=N;type=LTRs
Mt	359094	repeat_region	358889	359098	+	Name=RLC_omud_AC203533_7881;class=LTR/omud;repeat_consensus=N;type=LTRs
Mt	359094	repeat_region	358889	359366	+	Name=RLG_omud_AC203533_7881;class=Unknown;repeat_consensus=N;type=Unknown
Mt	359094	repeat_region	358898	359378	+	Name=Hopscotch_I;class=LTR/Copia;repeat_consensus=N;type=LTRs
Mt	359213	repeat_region	358889	359366	+	Name=RLG_omud_AC203533_7881;class=Unknown;repeat_consensus=N;type=Unknown
Mt	359213	repeat_region	358898	359378	+	Name=Hopscotch_I;class=LTR/Copia;repeat_consensus=N;type=LTRs
Mt	359213	repeat_region	359099	359343	+	Name=RLC_tata_AC205418_8792;class=LTR/tata;repeat_consensus=N;type=LTRs
Mt	359213	repeat_region	359099	359343	+	Name=RLC_tata_AC205418_8792;class=LTR/tata;repeat_consensus=N;type=LTRs
Mt	359215	repeat_region	358889	359366	+	Name=RLG_omud_AC203533_7881;class=Unknown;repeat_consensus=N;type=Unknown
Mt	359215	repeat_region	358898	359378	+	Name=Hopscotch_I;class=LTR/Copia;repeat_consensus=N;type=LTRs
Mt	359215	repeat_region	359099	359343	+	Name=RLC_tata_AC205418_8792;class=LTR/tata;repeat_consensus=N;type=LTRs
Mt	359215	repeat_region	359099	359343	+	Name=RLC_tata_AC205418_8792;class=LTR/tata;repeat_consensus=N;type=LTRs
Mt	359218	repeat_region	358889	359366	+	Name=RLG_omud_AC203533_7881;class=Unknown;repeat_consensus=N;type=Unknown
Mt	359218	repeat_region	358898	359378	+	Name=Hopscotch_I;class=LTR/Copia;repeat_consensus=N;type=LTRs
Mt	359218	repeat_region	359099	359343	+	Name=RLC_tata_AC205418_8792;class=LTR/tata;repeat_consensus=N;type=LTRs
Mt	359218	repeat_region	359099	359343	+	Name=RLC_tata_AC205418_8792;class=LTR/tata;repeat_consensus=N;type=LTRs
Mt	359222	repeat_region	358889	359366	+	Name=RLG_omud_AC203533_7881;class=Unknown;repeat_consensus=N;type=Unknown
Mt	359222	repeat_region	358898	359378	+	Name=Hopscotch_I;class=LTR/Copia;repeat_consensus=N;type=LTRs
Mt	359222	repeat_region	359099	359343	+	Name=RLC_tata_AC205418_8792;class=LTR/tata;repeat_consensus=N;type=LTRs
Mt	359222	repeat_region	359099	359343	+	Name=RLC_tata_AC205418_8792;class=LTR/tata;repeat_consensus=N;type=LTRs
Mt	359257	repeat_region	358889	359366	+	Name=RLG_omud_AC203533_7881;class=Unknown;repeat_consensus=N;type=Unknown
Mt	359257	repeat_region	358898	359378	+	Name=Hopscotch_I;class=LTR/Copia;repeat_consensus=N;type=LTRs
Mt	359257	repeat_region	359099	359343	+	Name=RLC_tata_AC205418_8792;class=LTR/tata;repeat_consensus=N;type=LTRs
Mt	359257	repeat_region	359099	359343	+	Name=RLC_tata_AC205418_8792;class=LTR/tata;repeat_consensus=N;type=LTRs
Mt	359260	repeat_region	358889	359366	+	Name=RLG_omud_AC203533_7881;class=Unknown;repeat_consensus=N;type=Unknown
Mt	359260	repeat_region	358898	359378	+	Name=Hopscotch_I;class=LTR/Copia;repeat_consensus=N;type=LTRs
Mt	359260	repeat_region	359099	359343	+	Name=RLC_tata_AC205418_8792;class=LTR/tata;repeat_consensus=N;type=LTRs
Mt	359260	repeat_region	359099	359343	+	Name=RLC_tata_AC205418_8792;class=LTR/tata;repeat_consensus=N;type=LTRs
Mt	359262	repeat_region	358889	359366	+	Name=RLG_omud_AC203533_7881;class=Unknown;repeat_consensus=N;type=Unknown
Mt	359262	repeat_region	358898	359378	+	Name=Hopscotch_I;class=LTR/Copia;repeat_consensus=N;type=LTRs
Mt	359262	repeat_region	359099	359343	+	Name=RLC_tata_AC205418_8792;class=LTR/tata;repeat_consensus=N;type=LTRs
Mt	359262	repeat_region	359099	359343	+	Name=RLC_tata_AC205418_8792;class=LTR/tata;repeat_consensus=N;type=LTRs
Mt	359263	repeat_region	358889	359366	+	Name=RLG_omud_AC203533_7881;class=Unknown;repeat_consensus=N;type=Unknown
Mt	359263	repeat_region	358898	359378	+	Name=Hopscotch_I;class=LTR/Copia;repeat_consensus=N;type=LTRs
Mt	359263	repeat_region	359099	359343	+	Name=RLC_tata_AC205418_8792;class=LTR/tata;repeat_consensus=N;type=LTRs
Mt	359263	repeat_region	359099	359343	+	Name=RLC_tata_AC205418_8792;class=LTR/tata;repeat_consensus=N;type=LTRs
Mt	359266	repeat_region	358889	359366	+	Name=RLG_omud_AC203533_7881;class=Unknown;repeat_consensus=N;type=Unknown
Mt	359266	repeat_region	358898	359378	+	Name=Hopscotch_I;class=LTR/Copia;repeat_consensus=N;type=LTRs
Mt	359266	repeat_region	359099	359343	+	Name=RLC_tata_AC205418_8792;class=LTR/tata;repeat_consensus=N;type=LTRs
Mt	359266	repeat_region	359099	359343	+	Name=RLC_tata_AC205418_8792;class=LTR/tata;repeat_consensus=N;type=LTRs
Mt	369018	repeat_region	368892	369151	+	Name=RLC_nene_AC204294_8188;class=LTR/nene;repeat_consensus=N;type=LTRs
Mt	369018	repeat_region	368892	369151	+	Name=RLC_nene_AC204294_8188;class=LTR/nene;repeat_consensus=N;type=LTRs
Mt	369018	repeat_region	368903	369144	+	Name=ilaw_464F01-1;class=LTR/Copia;repeat_consensus=N;type=LTRs
Mt	369018	repeat_region	368969	369160	+	Name=RLC_pifo_AC209023_10096;class=LTR/pifo;repeat_consensus=N;type=LTRs
Mt	369018	repeat_region	369008	369153	+	Name=RLC_ubep_AC210005_10539;class=LTR/ubep;repeat_consensus=N;type=LTRs
Mt	369018	repeat_region	369008	369153	+	Name=RLC_ubep_AC210005_10539;class=LTR/ubep;repeat_consensus=N;type=LTRs
Mt	369243	gene	369060	369413	+	ID=gene:GRMZM5G874394;biotype=protein_coding;description=Putative uncharacterized protein orf117-d [Source:UniProtKB/TrEMBL%3BAcc:Q6R9B7];logic_name=genebuilder
Mt	369243	transcript	369060	369413	+	ID=transcript:GRMZM5G874394_T01;Parent=gene:GRMZM5G874394;biotype=protein_coding;description=protein;external_name=ORF117-D-201;logic_name=genebuilder
Mt	369243	CDS	369060	369413	+	ID=CDS:GRMZM5G874394_P01;Parent=transcript:GRMZM5G874394_T01;rank=1
Mt	369243	exon	369060	369413	+	Name=GRMZM5G874394_E01;Parent=transcript:GRMZM5G874394_T01;constitutive=1;ensembl_end_phase=-1;ensembl_phase=0;rank=1
Mt	369259	gene	369060	369413	+	ID=gene:GRMZM5G874394;biotype=protein_coding;description=Putative uncharacterized protein orf117-d [Source:UniProtKB/TrEMBL%3BAcc:Q6R9B7];logic_name=genebuilder
Mt	369259	transcript	369060	369413	+	ID=transcript:GRMZM5G874394_T01;Parent=gene:GRMZM5G874394;biotype=protein_coding;description=protein;external_name=ORF117-D-201;logic_name=genebuilder
Mt	369259	CDS	369060	369413	+	ID=CDS:GRMZM5G874394_P01;Parent=transcript:GRMZM5G874394_T01;rank=1
Mt	369259	exon	369060	369413	+	Name=GRMZM5G874394_E01;Parent=transcript:GRMZM5G874394_T01;constitutive=1;ensembl_end_phase=-1;ensembl_phase=0;rank=1
Mt	369272	gene	369060	369413	+	ID=gene:GRMZM5G874394;biotype=protein_coding;description=Putative uncharacterized protein orf117-d [Source:UniProtKB/TrEMBL%3BAcc:Q6R9B7];logic_name=genebuilder
Mt	369272	transcript	369060	369413	+	ID=transcript:GRMZM5G874394_T01;Parent=gene:GRMZM5G874394;biotype=protein_coding;description=protein;external_name=ORF117-D-201;logic_name=genebuilder
Mt	369272	CDS	369060	369413	+	ID=CDS:GRMZM5G874394_P01;Parent=transcript:GRMZM5G874394_T01;rank=1
Mt	369272	exon	369060	369413	+	Name=GRMZM5G874394_E01;Parent=transcript:GRMZM5G874394_T01;constitutive=1;ensembl_end_phase=-1;ensembl_phase=0;rank=1
Mt	369273	gene	369060	369413	+	ID=gene:GRMZM5G874394;biotype=protein_coding;description=Putative uncharacterized protein orf117-d [Source:UniProtKB/TrEMBL%3BAcc:Q6R9B7];logic_name=genebuilder
Mt	369273	transcript	369060	369413	+	ID=transcript:GRMZM5G874394_T01;Parent=gene:GRMZM5G874394;biotype=protein_coding;description=protein;external_name=ORF117-D-201;logic_name=genebuilder
Mt	369273	CDS	369060	369413	+	ID=CDS:GRMZM5G874394_P01;Parent=transcript:GRMZM5G874394_T01;rank=1
Mt	369273	exon	369060	369413	+	Name=GRMZM5G874394_E01;Parent=transcript:GRMZM5G874394_T01;constitutive=1;ensembl_end_phase=-1;ensembl_phase=0;rank=1
Mt	369278	gene	369060	369413	+	ID=gene:GRMZM5G874394;biotype=protein_coding;description=Putative uncharacterized protein orf117-d [Source:UniProtKB/TrEMBL%3BAcc:Q6R9B7];logic_name=genebuilder
Mt	369278	transcript	369060	369413	+	ID=transcript:GRMZM5G874394_T01;Parent=gene:GRMZM5G874394;biotype=protein_coding;description=protein;external_name=ORF117-D-201;logic_name=genebuilder
Mt	369278	CDS	369060	369413	+	ID=CDS:GRMZM5G874394_P01;Parent=transcript:GRMZM5G874394_T01;rank=1
Mt	369278	exon	369060	369413	+	Name=GRMZM5G874394_E01;Parent=transcript:GRMZM5G874394_T01;constitutive=1;ensembl_end_phase=-1;ensembl_phase=0;rank=1
Mt	369352	repeat_region	369304	369404	+	Name=RLC_mauky_AC195954_4843;class=LTR/mauky;repeat_consensus=N;type=LTRs
Mt	369352	repeat_region	369304	369404	+	Name=RLC_mauky_AC195954_4843;class=LTR/mauky;repeat_consensus=N;type=LTRs
Mt	369352	repeat_region	369311	369478	+	Name=MtChr5L86;class=LTR/Copia;repeat_consensus=N;type=LTRs
Mt	369352	repeat_region	369351	369471	+	Name=RLC_tiwe_AC187032_1709;class=LTR/tiwe;repeat_consensus=N;type=LTRs
Mt	369352	repeat_region	369351	369471	+	Name=RLC_tiwe_AC187032_1709;class=LTR/tiwe;repeat_consensus=N;type=LTRs
Mt	369352	gene	369060	369413	+	ID=gene:GRMZM5G874394;biotype=protein_coding;description=Putative uncharacterized protein orf117-d [Source:UniProtKB/TrEMBL%3BAcc:Q6R9B7];logic_name=genebuilder
Mt	369352	transcript	369060	369413	+	ID=transcript:GRMZM5G874394_T01;Parent=gene:GRMZM5G874394;biotype=protein_coding;description=protein;external_name=ORF117-D-201;logic_name=genebuilder
Mt	369352	CDS	369060	369413	+	ID=CDS:GRMZM5G874394_P01;Parent=transcript:GRMZM5G874394_T01;rank=1
Mt	369352	exon	369060	369413	+	Name=GRMZM5G874394_E01;Parent=transcript:GRMZM5G874394_T01;constitutive=1;ensembl_end_phase=-1;ensembl_phase=0;rank=1
Mt	369381	repeat_region	369304	369404	+	Name=RLC_mauky_AC195954_4843;class=LTR/mauky;repeat_consensus=N;type=LTRs
Mt	369381	repeat_region	369304	369404	+	Name=RLC_mauky_AC195954_4843;class=LTR/mauky;repeat_consensus=N;type=LTRs
Mt	369381	repeat_region	369311	369478	+	Name=MtChr5L86;class=LTR/Copia;repeat_consensus=N;type=LTRs
Mt	369381	repeat_region	369351	369471	+	Name=RLC_tiwe_AC187032_1709;class=LTR/tiwe;repeat_consensus=N;type=LTRs
Mt	369381	repeat_region	369351	369471	+	Name=RLC_tiwe_AC187032_1709;class=LTR/tiwe;repeat_consensus=N;type=LTRs
Mt	369381	gene	369060	369413	+	ID=gene:GRMZM5G874394;biotype=protein_coding;description=Putative uncharacterized protein orf117-d [Source:UniProtKB/TrEMBL%3BAcc:Q6R9B7];logic_name=genebuilder
Mt	369381	transcript	369060	369413	+	ID=transcript:GRMZM5G874394_T01;Parent=gene:GRMZM5G874394;biotype=protein_coding;description=protein;external_name=ORF117-D-201;logic_name=genebuilder
Mt	369381	CDS	369060	369413	+	ID=CDS:GRMZM5G874394_P01;Parent=transcript:GRMZM5G874394_T01;rank=1
Mt	369381	exon	369060	369413	+	Name=GRMZM5G874394_E01;Parent=transcript:GRMZM5G874394_T01;constitutive=1;ensembl_end_phase=-1;ensembl_phase=0;rank=1
Mt	369385	repeat_region	369304	369404	+	Name=RLC_mauky_AC195954_4843;class=LTR/mauky;repeat_consensus=N;type=LTRs
Mt	369385	repeat_region	369304	369404	+	Name=RLC_mauky_AC195954_4843;class=LTR/mauky;repeat_consensus=N;type=LTRs
Mt	369385	repeat_region	369311	369478	+	Name=MtChr5L86;class=LTR/Copia;repeat_consensus=N;type=LTRs
Mt	369385	repeat_region	369351	369471	+	Name=RLC_tiwe_AC187032_1709;class=LTR/tiwe;repeat_consensus=N;type=LTRs
Mt	369385	repeat_region	369351	369471	+	Name=RLC_tiwe_AC187032_1709;class=LTR/tiwe;repeat_consensus=N;type=LTRs
Mt	369385	gene	369060	369413	+	ID=gene:GRMZM5G874394;biotype=protein_coding;description=Putative uncharacterized protein orf117-d [Source:UniProtKB/TrEMBL%3BAcc:Q6R9B7];logic_name=genebuilder
Mt	369385	transcript	369060	369413	+	ID=transcript:GRMZM5G874394_T01;Parent=gene:GRMZM5G874394;biotype=protein_coding;description=protein;external_name=ORF117-D-201;logic_name=genebuilder
Mt	369385	CDS	369060	369413	+	ID=CDS:GRMZM5G874394_P01;Parent=transcript:GRMZM5G874394_T01;rank=1
Mt	369385	exon	369060	369413	+	Name=GRMZM5G874394_E01;Parent=transcript:GRMZM5G874394_T01;constitutive=1;ensembl_end_phase=-1;ensembl_phase=0;rank=1
Mt	380164	repeat_region	380094	380169	+	Name=RLC_taname_AC194273_3998;class=LTR/taname;repeat_consensus=N;type=LTRs
Mt	380164	repeat_region	380094	380169	+	Name=RLC_taname_AC194273_3998;class=LTR/taname;repeat_consensus=N;type=LTRs
Mt	380164	repeat_region	380111	380174	+	Name=ORSiTERTOOT00010;class=LTR;repeat_consensus=N;type=LTRs
Mt	380164	repeat_region	380112	380171	+	Name=RLC_tatu_AC212076_11563;class=LTR/tatu;repeat_consensus=N;type=LTRs
Mt	380164	repeat_region	380112	380171	+	Name=RLC_tatu_AC212076_11563;class=LTR/tatu;repeat_consensus=N;type=LTRs
Mt	380164	repeat_region	380130	380178	+	Name=RLX_ubat_AC212211_11652;class=Unknown;repeat_consensus=N;type=Unknown
Mt	380164	repeat_region	380130	380178	+	Name=RLC_ubat_AC212211_11652;class=LTR/ubat;repeat_consensus=N;type=LTRs
Mt	380167	repeat_region	380094	380169	+	Name=RLC_taname_AC194273_3998;class=LTR/taname;repeat_consensus=N;type=LTRs
Mt	380167	repeat_region	380094	380169	+	Name=RLC_taname_AC194273_3998;class=LTR/taname;repeat_consensus=N;type=LTRs
Mt	380167	repeat_region	380111	380174	+	Name=ORSiTERTOOT00010;class=LTR;repeat_consensus=N;type=LTRs
Mt	380167	repeat_region	380112	380171	+	Name=RLC_tatu_AC212076_11563;class=LTR/tatu;repeat_consensus=N;type=LTRs
Mt	380167	repeat_region	380112	380171	+	Name=RLC_tatu_AC212076_11563;class=LTR/tatu;repeat_consensus=N;type=LTRs
Mt	380167	repeat_region	380130	380178	+	Name=RLX_ubat_AC212211_11652;class=Unknown;repeat_consensus=N;type=Unknown
Mt	380167	repeat_region	380130	380178	+	Name=RLC_ubat_AC212211_11652;class=LTR/ubat;repeat_consensus=N;type=LTRs
Mt	380168	repeat_region	380094	380169	+	Name=RLC_taname_AC194273_3998;class=LTR/taname;repeat_consensus=N;type=LTRs
Mt	380168	repeat_region	380094	380169	+	Name=RLC_taname_AC194273_3998;class=LTR/taname;repeat_consensus=N;type=LTRs
Mt	380168	repeat_region	380111	380174	+	Name=ORSiTERTOOT00010;class=LTR;repeat_consensus=N;type=LTRs
Mt	380168	repeat_region	380112	380171	+	Name=RLC_tatu_AC212076_11563;class=LTR/tatu;repeat_consensus=N;type=LTRs
Mt	380168	repeat_region	380112	380171	+	Name=RLC_tatu_AC212076_11563;class=LTR/tatu;repeat_consensus=N;type=LTRs
Mt	380168	repeat_region	380130	380178	+	Name=RLX_ubat_AC212211_11652;class=Unknown;repeat_consensus=N;type=Unknown
Mt	380168	repeat_region	380130	380178	+	Name=RLC_ubat_AC212211_11652;class=LTR/ubat;repeat_consensus=N;type=LTRs
Mt	380169	repeat_region	380111	380174	+	Name=ORSiTERTOOT00010;class=LTR;repeat_consensus=N;type=LTRs
Mt	380169	repeat_region	380112	380171	+	Name=RLC_tatu_AC212076_11563;class=LTR/tatu;repeat_consensus=N;type=LTRs
Mt	380169	repeat_region	380112	380171	+	Name=RLC_tatu_AC212076_11563;class=LTR/tatu;repeat_consensus=N;type=LTRs
Mt	380169	repeat_region	380130	380178	+	Name=RLX_ubat_AC212211_11652;class=Unknown;repeat_consensus=N;type=Unknown
Mt	380169	repeat_region	380130	380178	+	Name=RLC_ubat_AC212211_11652;class=LTR/ubat;repeat_consensus=N;type=LTRs
Mt	380170	repeat_region	380111	380174	+	Name=ORSiTERTOOT00010;class=LTR;repeat_consensus=N;type=LTRs
Mt	380170	repeat_region	380112	380171	+	Name=RLC_tatu_AC212076_11563;class=LTR/tatu;repeat_consensus=N;type=LTRs
Mt	380170	repeat_region	380112	380171	+	Name=RLC_tatu_AC212076_11563;class=LTR/tatu;repeat_consensus=N;type=LTRs
Mt	380170	repeat_region	380130	380178	+	Name=RLX_ubat_AC212211_11652;class=Unknown;repeat_consensus=N;type=Unknown
Mt	380170	repeat_region	380130	380178	+	Name=RLC_ubat_AC212211_11652;class=LTR/ubat;repeat_consensus=N;type=LTRs
Mt	389380	gene	389275	389718	-	ID=gene:GRMZM5G821687;biotype=protein_coding;description=Putative uncharacterized protein [Source:UniProtKB/TrEMBL%3BAcc:B6U883];logic_name=genebuilder
Mt	389380	transcript	389275	389718	-	ID=transcript:GRMZM5G821687_T01;Parent=gene:GRMZM5G821687;biotype=protein_coding;description=cdna;logic_name=genebuilder
Mt	389380	exon	389275	389718	-	Name=GRMZM5G821687_E01;Parent=transcript:GRMZM5G821687_T01;constitutive=1;ensembl_end_phase=-1;ensembl_phase=-1;rank=1
Mt	389380	CDS	389329	389505	-	ID=CDS:GRMZM5G821687_P01;Parent=transcript:GRMZM5G821687_T01;rank=1
Mt	400156	repeat_region	399729	404949	+	Name=ZRSiRGRR00000042;class=rRNA;repeat_consensus=N;type=RNA repeats
Mt	400179	repeat_region	399729	404949	+	Name=ZRSiRGRR00000042;class=rRNA;repeat_consensus=N;type=RNA repeats
Mt	400411	repeat_region	399729	404949	+	Name=ZRSiRGRR00000042;class=rRNA;repeat_consensus=N;type=RNA repeats
Mt	400426	repeat_region	399729	404949	+	Name=ZRSiRGRR00000042;class=rRNA;repeat_consensus=N;type=RNA repeats
Mt	400829	repeat_region	399729	404949	+	Name=ZRSiRGRR00000042;class=rRNA;repeat_consensus=N;type=RNA repeats
Mt	400829	repeat_region	400815	400890	+	Name=RLX_ipiki_AC212468_11834;class=LTR/ipiki;repeat_consensus=N;type=LTRs
Mt	400829	repeat_region	400815	400890	+	Name=RLX_ipiki_AC212468_11834;class=LTR/ipiki;repeat_consensus=N;type=LTRs
Mt	400855	repeat_region	399729	404949	+	Name=ZRSiRGRR00000042;class=rRNA;repeat_consensus=N;type=RNA repeats
Mt	400855	repeat_region	400815	400890	+	Name=RLX_ipiki_AC212468_11834;class=LTR/ipiki;repeat_consensus=N;type=LTRs
Mt	400855	repeat_region	400815	400890	+	Name=RLX_ipiki_AC212468_11834;class=LTR/ipiki;repeat_consensus=N;type=LTRs
Mt	401451	repeat_region	399729	404949	+	Name=ZRSiRGRR00000042;class=rRNA;repeat_consensus=N;type=RNA repeats
Mt	401457	repeat_region	399729	404949	+	Name=ZRSiRGRR00000042;class=rRNA;repeat_consensus=N;type=RNA repeats
Mt	401468	repeat_region	399729	404949	+	Name=ZRSiRGRR00000042;class=rRNA;repeat_consensus=N;type=RNA repeats
Mt	401470	repeat_region	399729	404949	+	Name=ZRSiRGRR00000042;class=rRNA;repeat_consensus=N;type=RNA repeats
Mt	401474	repeat_region	399729	404949	+	Name=ZRSiRGRR00000042;class=rRNA;repeat_consensus=N;type=RNA repeats
Mt	401496	repeat_region	399729	404949	+	Name=ZRSiRGRR00000042;class=rRNA;repeat_consensus=N;type=RNA repeats
Mt	401497	repeat_region	399729	404949	+	Name=ZRSiRGRR00000042;class=rRNA;repeat_consensus=N;type=RNA repeats
Mt	401500	repeat_region	399729	404949	+	Name=ZRSiRGRR00000042;class=rRNA;repeat_consensus=N;type=RNA repeats
Mt	401636	repeat_region	399729	404949	+	Name=ZRSiRGRR00000042;class=rRNA;repeat_consensus=N;type=RNA repeats
Mt	401648	repeat_region	399729	404949	+	Name=ZRSiRGRR00000042;class=rRNA;repeat_consensus=N;type=RNA repeats
Mt	403096	repeat_region	399729	404949	+	Name=ZRSiRGRR00000042;class=rRNA;repeat_consensus=N;type=RNA repeats
Mt	403096	repeat_region	403063	403496	+	Name=RLX_ipiki_AC212468_11834;class=LTR/ipiki;repeat_consensus=N;type=LTRs
Mt	403096	repeat_region	403063	403496	+	Name=RLX_ipiki_AC212468_11834;class=LTR/ipiki;repeat_consensus=N;type=LTRs
Mt	403097	repeat_region	399729	404949	+	Name=ZRSiRGRR00000042;class=rRNA;repeat_consensus=N;type=RNA repeats
Mt	403097	repeat_region	403063	403496	+	Name=RLX_ipiki_AC212468_11834;class=LTR/ipiki;repeat_consensus=N;type=LTRs
Mt	403097	repeat_region	403063	403496	+	Name=RLX_ipiki_AC212468_11834;class=LTR/ipiki;repeat_consensus=N;type=LTRs
Mt	403192	repeat_region	399729	404949	+	Name=ZRSiRGRR00000042;class=rRNA;repeat_consensus=N;type=RNA repeats
Mt	403192	repeat_region	403063	403496	+	Name=RLX_ipiki_AC212468_11834;class=LTR/ipiki;repeat_consensus=N;type=LTRs
Mt	403192	repeat_region	403063	403496	+	Name=RLX_ipiki_AC212468_11834;class=LTR/ipiki;repeat_consensus=N;type=LTRs
Mt	403193	repeat_region	399729	404949	+	Name=ZRSiRGRR00000042;class=rRNA;repeat_consensus=N;type=RNA repeats
Mt	403193	repeat_region	403063	403496	+	Name=RLX_ipiki_AC212468_11834;class=LTR/ipiki;repeat_consensus=N;type=LTRs
Mt	403193	repeat_region	403063	403496	+	Name=RLX_ipiki_AC212468_11834;class=LTR/ipiki;repeat_consensus=N;type=LTRs
Mt	403194	repeat_region	399729	404949	+	Name=ZRSiRGRR00000042;class=rRNA;repeat_consensus=N;type=RNA repeats
Mt	403194	repeat_region	403063	403496	+	Name=RLX_ipiki_AC212468_11834;class=LTR/ipiki;repeat_consensus=N;type=LTRs
Mt	403194	repeat_region	403063	403496	+	Name=RLX_ipiki_AC212468_11834;class=LTR/ipiki;repeat_consensus=N;type=LTRs
Mt	404032	repeat_region	399729	404949	+	Name=ZRSiRGRR00000042;class=rRNA;repeat_consensus=N;type=RNA repeats
Mt	418285	repeat_region	417497	419576	-	Name=ZRSiRGRR00500007;class=rRNA;repeat_consensus=N;type=RNA repeats
Mt	418701	repeat_region	417497	419576	-	Name=ZRSiRGRR00500007;class=rRNA;repeat_consensus=N;type=RNA repeats
Mt	419419	repeat_region	417497	419576	-	Name=ZRSiRGRR00500007;class=rRNA;repeat_consensus=N;type=RNA repeats
Mt	419635	repeat_region	419571	422158	-	Name=ZRSiRGRR00000041;class=rRNA;repeat_consensus=N;type=RNA repeats
Mt	419635	repeat_region	419627	419671	-	Name=RLX_ipiki_AC212468_11834;class=LTR/ipiki;repeat_consensus=N;type=LTRs
Mt	419635	repeat_region	419627	419671	-	Name=RLX_ipiki_AC212468_11834;class=LTR/ipiki;repeat_consensus=N;type=LTRs
Mt	419651	repeat_region	419571	422158	-	Name=ZRSiRGRR00000041;class=rRNA;repeat_consensus=N;type=RNA repeats
Mt	419651	repeat_region	419627	419671	-	Name=RLX_ipiki_AC212468_11834;class=LTR/ipiki;repeat_consensus=N;type=LTRs
Mt	419651	repeat_region	419627	419671	-	Name=RLX_ipiki_AC212468_11834;class=LTR/ipiki;repeat_consensus=N;type=LTRs
Mt	419679	repeat_region	419571	422158	-	Name=ZRSiRGRR00000041;class=rRNA;repeat_consensus=N;type=RNA repeats
Mt	419680	repeat_region	419571	422158	-	Name=ZRSiRGRR00000041;class=rRNA;repeat_consensus=N;type=RNA repeats
Mt	419683	repeat_region	419571	422158	-	Name=ZRSiRGRR00000041;class=rRNA;repeat_consensus=N;type=RNA repeats
Mt	419868	repeat_region	419571	422158	-	Name=ZRSiRGRR00000041;class=rRNA;repeat_consensus=N;type=RNA repeats
Mt	419868	repeat_region	419794	419870	-	Name=RLX_ipiki_AC212468_11834;class=LTR/ipiki;repeat_consensus=N;type=LTRs
Mt	419868	repeat_region	419794	419870	-	Name=RLX_ipiki_AC212468_11834;class=LTR/ipiki;repeat_consensus=N;type=LTRs
Mt	419870	repeat_region	419571	422158	-	Name=ZRSiRGRR00000041;class=rRNA;repeat_consensus=N;type=RNA repeats
Mt	419981	repeat_region	419571	422158	-	Name=ZRSiRGRR00000041;class=rRNA;repeat_consensus=N;type=RNA repeats
Mt	419986	repeat_region	419571	422158	-	Name=ZRSiRGRR00000041;class=rRNA;repeat_consensus=N;type=RNA repeats
Mt	419987	repeat_region	419571	422158	-	Name=ZRSiRGRR00000041;class=rRNA;repeat_consensus=N;type=RNA repeats
Mt	419988	repeat_region	419571	422158	-	Name=ZRSiRGRR00000041;class=rRNA;repeat_consensus=N;type=RNA repeats
Mt	419989	repeat_region	419571	422158	-	Name=ZRSiRGRR00000041;class=rRNA;repeat_consensus=N;type=RNA repeats
Mt	419991	repeat_region	419571	422158	-	Name=ZRSiRGRR00000041;class=rRNA;repeat_consensus=N;type=RNA repeats
Mt	420003	repeat_region	419571	422158	-	Name=ZRSiRGRR00000041;class=rRNA;repeat_consensus=N;type=RNA repeats
Mt	420004	repeat_region	419571	422158	-	Name=ZRSiRGRR00000041;class=rRNA;repeat_consensus=N;type=RNA repeats
Mt	420034	repeat_region	419571	422158	-	Name=ZRSiRGRR00000041;class=rRNA;repeat_consensus=N;type=RNA repeats
Mt	420035	repeat_region	419571	422158	-	Name=ZRSiRGRR00000041;class=rRNA;repeat_consensus=N;type=RNA repeats
Mt	420037	repeat_region	419571	422158	-	Name=ZRSiRGRR00000041;class=rRNA;repeat_consensus=N;type=RNA repeats
Mt	420072	repeat_region	419571	422158	-	Name=ZRSiRGRR00000041;class=rRNA;repeat_consensus=N;type=RNA repeats
Mt	420166	repeat_region	419571	422158	-	Name=ZRSiRGRR00000041;class=rRNA;repeat_consensus=N;type=RNA repeats
Mt	420170	repeat_region	419571	422158	-	Name=ZRSiRGRR00000041;class=rRNA;repeat_consensus=N;type=RNA repeats
Mt	420171	repeat_region	419571	422158	-	Name=ZRSiRGRR00000041;class=rRNA;repeat_consensus=N;type=RNA repeats
Mt	420177	repeat_region	419571	422158	-	Name=ZRSiRGRR00000041;class=rRNA;repeat_consensus=N;type=RNA repeats
Mt	420426	repeat_region	419571	422158	-	Name=ZRSiRGRR00000041;class=rRNA;repeat_consensus=N;type=RNA repeats
Mt	420742	repeat_region	419571	422158	-	Name=ZRSiRGRR00000041;class=rRNA;repeat_consensus=N;type=RNA repeats
Mt	420770	repeat_region	419571	422158	-	Name=ZRSiRGRR00000041;class=rRNA;repeat_consensus=N;type=RNA repeats
Mt	420779	repeat_region	419571	422158	-	Name=ZRSiRGRR00000041;class=rRNA;repeat_consensus=N;type=RNA repeats
Mt	420791	repeat_region	419571	422158	-	Name=ZRSiRGRR00000041;class=rRNA;repeat_consensus=N;type=RNA repeats
Mt	420797	repeat_region	419571	422158	-	Name=ZRSiRGRR00000041;class=rRNA;repeat_consensus=N;type=RNA repeats
Mt	420972	repeat_region	419571	422158	-	Name=ZRSiRGRR00000041;class=rRNA;repeat_consensus=N;type=RNA repeats
Mt	420986	repeat_region	419571	422158	-	Name=ZRSiRGRR00000041;class=rRNA;repeat_consensus=N;type=RNA repeats
Mt	420995	repeat_region	419571	422158	-	Name=ZRSiRGRR00000041;class=rRNA;repeat_consensus=N;type=RNA repeats
Mt	420999	repeat_region	419571	422158	-	Name=ZRSiRGRR00000041;class=rRNA;repeat_consensus=N;type=RNA repeats
Mt	421002	repeat_region	419571	422158	-	Name=ZRSiRGRR00000041;class=rRNA;repeat_consensus=N;type=RNA repeats
Mt	421009	repeat_region	419571	422158	-	Name=ZRSiRGRR00000041;class=rRNA;repeat_consensus=N;type=RNA repeats
Mt	421009	repeat_region	421004	421011	?	Name=dust;class=dust;repeat_consensus=N;type=Dust
Mt	421014	repeat_region	419571	422158	-	Name=ZRSiRGRR00000041;class=rRNA;repeat_consensus=N;type=RNA repeats
Mt	421083	repeat_region	419571	422158	-	Name=ZRSiRGRR00000041;class=rRNA;repeat_consensus=N;type=RNA repeats
Mt	421086	repeat_region	419571	422158	-	Name=ZRSiRGRR00000041;class=rRNA;repeat_consensus=N;type=RNA repeats
Mt	421087	repeat_region	419571	422158	-	Name=ZRSiRGRR00000041;class=rRNA;repeat_consensus=N;type=RNA repeats
Mt	421091	repeat_region	419571	422158	-	Name=ZRSiRGRR00000041;class=rRNA;repeat_consensus=N;type=RNA repeats
Mt	421794	repeat_region	419571	422158	-	Name=ZRSiRGRR00000041;class=rRNA;repeat_consensus=N;type=RNA repeats
Mt	421812	repeat_region	419571	422158	-	Name=ZRSiRGRR00000041;class=rRNA;repeat_consensus=N;type=RNA repeats
Mt	421821	repeat_region	419571	422158	-	Name=ZRSiRGRR00000041;class=rRNA;repeat_consensus=N;type=RNA repeats
Mt	433827	gene	433538	433984	+	ID=gene:GRMZM5G890451;biotype=protein_coding;description=Putative uncharacterized protein rps7 [Source:UniProtKB/TrEMBL%3BAcc:Q0GR24];logic_name=genebuilder
Mt	433827	transcript	433538	433984	+	ID=transcript:GRMZM5G890451_T01;Parent=gene:GRMZM5G890451;biotype=protein_coding;description=protein;external_name=RPS7-201;logic_name=genebuilder
Mt	433827	CDS	433538	433984	+	ID=CDS:GRMZM5G890451_P01;Parent=transcript:GRMZM5G890451_T01;rank=1
Mt	433827	exon	433538	433984	+	Name=GRMZM5G890451_E01;Parent=transcript:GRMZM5G890451_T01;constitutive=1;ensembl_end_phase=-1;ensembl_phase=0;rank=1
Mt	433829	gene	433538	433984	+	ID=gene:GRMZM5G890451;biotype=protein_coding;description=Putative uncharacterized protein rps7 [Source:UniProtKB/TrEMBL%3BAcc:Q0GR24];logic_name=genebuilder
Mt	433829	transcript	433538	433984	+	ID=transcript:GRMZM5G890451_T01;Parent=gene:GRMZM5G890451;biotype=protein_coding;description=protein;external_name=RPS7-201;logic_name=genebuilder
Mt	433829	CDS	433538	433984	+	ID=CDS:GRMZM5G890451_P01;Parent=transcript:GRMZM5G890451_T01;rank=1
Mt	433829	exon	433538	433984	+	Name=GRMZM5G890451_E01;Parent=transcript:GRMZM5G890451_T01;constitutive=1;ensembl_end_phase=-1;ensembl_phase=0;rank=1
Mt	433830	gene	433538	433984	+	ID=gene:GRMZM5G890451;biotype=protein_coding;description=Putative uncharacterized protein rps7 [Source:UniProtKB/TrEMBL%3BAcc:Q0GR24];logic_name=genebuilder
Mt	433830	transcript	433538	433984	+	ID=transcript:GRMZM5G890451_T01;Parent=gene:GRMZM5G890451;biotype=protein_coding;description=protein;external_name=RPS7-201;logic_name=genebuilder
Mt	433830	CDS	433538	433984	+	ID=CDS:GRMZM5G890451_P01;Parent=transcript:GRMZM5G890451_T01;rank=1
Mt	433830	exon	433538	433984	+	Name=GRMZM5G890451_E01;Parent=transcript:GRMZM5G890451_T01;constitutive=1;ensembl_end_phase=-1;ensembl_phase=0;rank=1
Mt	433834	gene	433538	433984	+	ID=gene:GRMZM5G890451;biotype=protein_coding;description=Putative uncharacterized protein rps7 [Source:UniProtKB/TrEMBL%3BAcc:Q0GR24];logic_name=genebuilder
Mt	433834	transcript	433538	433984	+	ID=transcript:GRMZM5G890451_T01;Parent=gene:GRMZM5G890451;biotype=protein_coding;description=protein;external_name=RPS7-201;logic_name=genebuilder
Mt	433834	CDS	433538	433984	+	ID=CDS:GRMZM5G890451_P01;Parent=transcript:GRMZM5G890451_T01;rank=1
Mt	433834	exon	433538	433984	+	Name=GRMZM5G890451_E01;Parent=transcript:GRMZM5G890451_T01;constitutive=1;ensembl_end_phase=-1;ensembl_phase=0;rank=1
Mt	441645	gene	441570	442510	-	ID=gene:GRMZM5G884538;biotype=protein_coding;description=Cytochrome c oxidase subunit 3 [Source:UniProtKB/Swiss-Prot%3BAcc:P09138];logic_name=genebuilder
Mt	441645	transcript	441570	442510	-	ID=transcript:GRMZM5G884538_T01;Parent=gene:GRMZM5G884538;biotype=protein_coding;description=est|protein;external_name=COX3-201;logic_name=genebuilder
Mt	441645	CDS	441570	442412	-	ID=CDS:GRMZM5G884538_P01;Parent=transcript:GRMZM5G884538_T01;rank=1
Mt	441645	exon	441570	442510	-	Name=GRMZM5G884538_E01;Parent=transcript:GRMZM5G884538_T01;constitutive=1;ensembl_end_phase=0;ensembl_phase=-1;rank=1
Mt	550694	gene	550608	550973	+	ID=gene:GRMZM5G893089;biotype=protein_coding;description=Putative uncharacterized protein orf121-c%3B Uncharacterized protein [Source:UniProtKB/TrEMBL%3BAcc:Q6R983];logic_name=genebuilder
Mt	550694	transcript	550608	550973	+	ID=transcript:GRMZM5G893089_T01;Parent=gene:GRMZM5G893089;biotype=protein_coding;description=protein;external_name=ORF121-C-201;logic_name=genebuilder
Mt	550694	CDS	550608	550973	+	ID=CDS:GRMZM5G893089_P01;Parent=transcript:GRMZM5G893089_T01;rank=1
Mt	550694	exon	550608	550973	+	Name=GRMZM5G893089_E01;Parent=transcript:GRMZM5G893089_T01;constitutive=1;ensembl_end_phase=-1;ensembl_phase=0;rank=1
