# Supplementary material for: Maize cytolines as models to study the impact of different cytoplasms on gene expression under heat stress conditions
Source: BMC Plant Biol. 2023 Jan 2;23:4. doi: 10.1186/s12870-022-04023-8 (PMC9806912; doi:10.1186/s12870-022-04023-8)
Supplement: Supplementary file 6 — Additional file 6. Up- and downregulated PPR genes in response to heat stress, grouped as common or cytoline-specific responses in the three cytolines. [file 12870_2022_4023_MOESM6_ESM.xlsx]

## Sheet: Additional file 6
Additional file 6. Up- and downregulated PPR genes (of PLS subfamily and its subgroups: E1, E2, E+, and DYW ) in response to heat stress, grouped as common or cytoline-specific responses in the three cytolines.
UP-differentially expresed PPR gene															DOWN-differentially expresed PPR gene
Common	PPR subgroup	TC243	PPR subgroup	cytT248	PPR subgroup	cytTC221	PPR subgroup	cytTC221 & cytT248	PPR subgroup	TC243 & cytT248	PPR subgroup	TC243 & cytTC221	PPR subgroup		Common		TC243	PPR subgroup	cytT248	PPR subgroup	cytTC221	PPR subgroup	cytTC221 & cytT248	PPR subgroup	TC243 & cytT248	PPR subgroup	TC243 & cytTC221	PPR subgroup
No. of genes: 29		No. of genes: 1		No. of genes: 2		No. of genes: 13		No. of genes: 7		No. of genes: 1		No. of genes: 3			No. of genes: 36		No. of genes: 3		No. of genes: 9		No. of genes: 2		No. of genes: 1		No. of genes: 22		No. of genes: 1
Zm00001d039179	DYW	Zm00001d043107	DYW	Zm00001d039096	DYW	Zm00001d033495	DYW	Zm00001d009743	DYW	Zm00001d015124	E+	Zm00001d012961	DYW		Zm00001d051532	DYW	Zm00001d007518	DYW	Zm00001d003050	DYW	Zm00001d014598	DYW	Zm00001d017250	E+	Zm00001d049203	DYW	Zm00001d020972	E2
Zm00001d037036	DYW			Zm00001d046680	E+	Zm00001d027610	DYW	Zm00001d028422	DYW			Zm00001d028587	E2		Zm00001d020825	DYW	Zm00001d030901	E+	Zm00001d043556	DYW	Zm00001d037471	E2			Zm00001d027555	DYW
Zm00001d049606	DYW					Zm00001d023525	DYW	Zm00001d011476	DYW			Zm00001d019452	E2		Zm00001d018019	DYW	Zm00001d037203	E2	Zm00001d043068	DYW					Zm00001d031535	DYW
Zm00001d034253	DYW					Zm00001d009021	DYW	Zm00001d008738	DYW						Zm00001d017706	DYW			Zm00001d037254	DYW					Zm00001d023525	DYW
Zm00001d032185	DYW					Zm00001d007518	DYW	Zm00001d045518	E+						Zm00001d013081	DYW			Zm00001d029764	DYW					Zm00001d020870	DYW
Zm00001d018862	DYW					Zm00001d015987	E+	Zm00001d041464	E2						Zm00001d047681	DYW			Zm00001d002881	DYW					Zm00001d017894	DYW
Zm00001d006943	DYW					Zm00001d013136	E+	Zm00001d045090	E2						Zm00001d046764	DYW			Zm00001d027611	E+					Zm00001d016798	DYW
Zm00001d017931	E+					Zm00001d033288	E1								Zm00001d040222	DYW			Zm00001d033977	E2					Zm00001d005149	DYW
Zm00001d052794	E+					Zm00001d038176	E2								Zm00001d038206	DYW			Zm00001d008298	E2					Zm00001d002539	DYW
Zm00001d052146	E+					Zm00001d024831	E2								Zm00001d025695	DYW									Zm00001d031720	E+
Zm00001d045418	E+					Zm00001d024243	E2								Zm00001d016828	DYW									Zm00001d026592	E+
Zm00001d034496	E+					Zm00001d020435	E2								Zm00001d007838	DYW									Zm00001d044331	E1
Zm00001d028935	E+					Zm00001d006154	E2								Zm00001d007774	DYW									Zm00001d018490	E1
Zm00001d025380	E+														Zm00001d003786	DYW									Zm00001d012862	E2
Zm00001d014736	E+														Zm00001d052630	E+									Zm00001d051576	E2
Zm00001d010842	E+														Zm00001d044197	E+									Zm00001d044537	E2
Zm00001d035072	E1														Zm00001d041385	E+									Zm00001d035048	E2
Zm00001d052854	E1														Zm00001d034865	E+									Zm00001d022263	E2
Zm00001d053802	E2														Zm00001d020834	E+									Zm00001d020448	E2
Zm00001d052695	E2														Zm00001d017607	E+									Zm00001d012812	E2
Zm00001d050156	E2														Zm00001d003047	E+									Zm00001d004071	E2
Zm00001d049196	E2														Zm00001d036454	E1									Zm00001d023944	PLS
Zm00001d015346	E2														Zm00001d012672	E2
Zm00001d014666	E2														Zm00001d052377	E2
Zm00001d007100	E2														Zm00001d049122	E2
Zm00001d048451	PLS														Zm00001d047599	E2
Zm00001d044904	PLS														Zm00001d041326	E2
Zm00001d030070	PLS														Zm00001d036912	E2
Zm00001d012052	PLS														Zm00001d029563	E2
															Zm00001d027937	E2
															Zm00001d002421	E2
															Zm00001d016690	PLS
															Zm00001d011311	PLS
															Zm00001d053146	PLS
															Zm00001d037030	PLS
															Zm00001d030208	PLS
