# Supplementary material for: Maize cytolines as models to study the impact of different cytoplasms on gene expression under heat stress conditions
Source: BMC Plant Biol. 2023 Jan 2;23:4. doi: 10.1186/s12870-022-04023-8 (PMC9806912; doi:10.1186/s12870-022-04023-8)
Supplement: Supplementary file 7 — Additional file 7. Downregulation of photosynthesis-related genes* in the nuclear genome. A tick differentiates the genes that are downregulated in all three cytolines from the ones that are downregulated in at least one. The genes that are greyed out were not differentially expressed in our experiment. *as defined in He et al., 2019 [25]. [file 12870_2022_4023_MOESM7_ESM.xlsx]

## Sheet: Additional file 7
Additional file 7. Downregulation of photosynthesis-related genes in the nuclear genome. A tick highlights the genes that are downregulated in all three cytolines from the ones that are downregulated in at least one. The genes that are greyed out were not DEGs in our experiment.
		Down-regulated in:
Type	Gene	All three cytolines	Annotation
Photosystem I
	Zm00001d043299		Photosystem II reaction center W protein chloroplastic
	Zm00001d036535	✓	oxygen evolving complex 33kDa subunit
	Zm00001d035003		ferredoxin2
	Zm00001d034283	✓	Photosystem I reaction center subunit III
	Zm00001d023713		Photosystem I reaction center subunit N
	Zm00001d018797	✓	photosystem I reaction center6
	Zm00001d014564	✓	Oxygen-evolving enhancer protein 1-1 chloroplastic
	Zm00001d003767		Photosystem I subunit O
Photosystem II
	Zm00001d009589		Chlorophyll a-b binding protein M9%2C chloroplastic
	Zm00001d021784		Chlorophyll a-b binding protein of LHCII type III
	Zm00001d021906	✓	Chlorophyll a-b binding protein
	Zm00001d039040	✓	Light harvesting complex mesophyll7
	Zm00001d032197		Chlorophyll a-b binding protein 4 chloroplastic
	Zm00001d046786		Photosystem I chlorophyll a/b-binding protein 3-1 chloroplastic
	Zm00001d001857		light harvesting complex photosystem II subunit 6
	Zm00001d015385	✓	Chlorophyll a-b binding protein 6 chloroplastic
	Zm00001d021763		photosystem II subunit29
	Zm00001d020002	✓	Chlorophyll A-B binding family protein
Carbon reaction
	Zm00001d028471	✓	phosphoenolpyruvate carboxykinase1
	Zm00001d023559		Fructose-bisphosphate aldolase
	Zm00001d003429	✓	Glyceraldehyde-3-phosphate dehydrogenase A%2C chloroplastic
	Zm00001d046170	✓	Phosphoenolpyruvate carboxylase 1
	Zm00001d004894	✓	ribulose bisphosphate carboxylase small subunit2
	Zm00001d038163	✓	pyruvate orthophosphate dikinase1
	Zm00001d053015	✓	Fructose-bisphosphate aldolase
	Zm00001d017711	✓	Phosphoribulokinase
	Zm00001d046553	✓	Fructose-bisphosphate aldolase 7 cytosolic
	Zm00001d032695	✓	Malate dehydrogenase-2C cytoplasmic
	Zm00001d013135	✓	Ribose-5-phosphate isomerase
Sigma factor
	Zm00001d024507		sigma factor sig1A
	Zm00001d049494		sigma factor sig1B
	Zm00001d049160		sigma factor sig2A
	Zm00001d028585		sigma factor sig2B
	Zm00001d039181	✓	sigma factor sig3
	Zm00001d012810	✓	sigma factor sig6
	Zm00001d039194	✓	sigma factor sig8
NEP gene RPOT1
	Zm00001d022169		DNA-directed RNA polymerase
